# Supplementary material for: KLF7 regulates super-enhancer-driven IGF2BP2 overexpression to promote the progression of head and neck squamous cell carcinoma
Source: J Exp Clin Cancer Res. 2024 Mar 5;43:69. doi: 10.1186/s13046-024-02996-y (PMC10913600; doi:10.1186/s13046-024-02996-y)
Supplement: Supplementary file 2 — Supplementary Material 2. [file 13046_2024_2996_MOESM2_ESM.xls]

normal mucosa tissues 1									normal mucosa tissues 2									CAL27									Detroit562									HN12									SCC25-1
SE_CHROM	SE_START	SE_STOP	ctrl_R1.mLb.clN.sorted.bam	ctrl_input_R1.mLb.clN.sorted.bam	enhancerRank	SE-associated genes			SE_CHROM	SE_START	SE_STOP	ctrl_R2.mLb.clN.sorted.bam	ctrl_input_R2.mLb.clN.sorted.bam	SE_Rank	SE-associated genes			SE_CHROM	SE_START	SE_STOP	CAL27.mLb.clN.sorted.bam	CAL27_input.mLb.clN.sorted.bam	SE_Rank	SE-associated genes			SE_CHROM	SE_START	SE_STOP	Detroit562.mLb.clN.sorted.bam	Detroit562_input.mLb.clN.sorted.bam	SE_Rank	SE-associated genes			SE_CHROM	SE_START	SE_STOP	HN12.mLb.clN.sorted.bam	HN12_input.mLb.clN.sorted.bam	SE_Rank	SE-associated genes			SE_CHROM	SE_START	SE_STOP	SCC25-1.mLb.clN.sorted.bam	SCC25-1_input.mLb.clN.sorted.bam
chr9	97793916	97974824	362589.202	131758.678	1	PTCSC2			chr5	14090840	14358386	199664.5682	36927.1384	1	TRIO			chr1	209303951	209485850	198555.9356	12014.5833	1	LINC01696			chr12	52092973	52311588	238724.549	19927.32	1	AC078864.1			chr1	209303715	209486346	240679.3137	13592.7995	1	LINC01696			chr1	94464081	94718043	336591.7244	53825.1152
chr9	97793916	97974824	362589.202	131758.678	1	FOXE1			chr12	52093108	52337897	117858.246	11134.2741	2	AC078864.1			chr1	209303951	209485850	198555.9356	12014.5833	1	LINC01698			chr12	52092973	52311588	238724.549	19927.32	1	LINC00592			chr1	209303715	209486346	240679.3137	13592.7995	1	LINC01698			chr1	94464081	94718043	336591.7244	53825.1152
chr9	97793916	97974824	362589.202	131758.678	1	TRMO			chr12	52093108	52337897	117858.246	11134.2741	2	LINC00592			chr1	209303951	209485850	198555.9356	12014.5833	1	MIR205HG			chr12	52092973	52311588	238724.549	19927.32	1	KRT80			chr1	209303715	209486346	240679.3137	13592.7995	1	MIR205HG			chr1	94464081	94718043	336591.7244	53825.1152
chr9	97793916	97974824	362589.202	131758.678	1	Y_RNA			chr12	52093108	52337897	117858.246	11134.2741	2	KRT80			chr1	209303951	209485850	198555.9356	12014.5833	1	MIR205			chr12	52092973	52311588	238724.549	19927.32	1	LINC02874			chr1	209303715	209486346	240679.3137	13592.7995	1	MIR205			chr1	93517302	93832730	295653.3872	67558.2208
chr9	97793916	97974824	362589.202	131758.678	1	AL499604.1			chr12	52093108	52337897	117858.246	11134.2741	2	LINC02874			chr14	61411976	61646105	150304.9574	17544.0732	2	AL355916.3			chr12	52092973	52311588	238724.549	19927.32	1	METTL7AP1			chr9	111841470	112170376	235544.274	35457.5394	2	UGCG			chr1	209292522	209493474	238478.9096	15829.2736
chr9	97793916	97974824	362589.202	131758.678	1	HEMGN			chr12	52093108	52337897	117858.246	11134.2741	2	METTL7AP1			chr14	61411976	61646105	150304.9574	17544.0732	2	AL355916.2			chr12	52092973	52311588	238724.549	19927.32	1	KRT7			chr9	111841470	112170376	235544.274	35457.5394	2	MIR4668			chr1	209292522	209493474	238478.9096	15829.2736
chr2	43224081	43592346	170750.6725	37583.9265	2	ZFP36L2			chr12	52093108	52337897	117858.246	11134.2741	2	KRT7			chr14	61411976	61646105	150304.9574	17544.0732	2	LINC01303			chr12	52092973	52311588	238724.549	19927.32	1	KRT7-AS			chr9	111841470	112170376	235544.274	35457.5394	2	RNU6-710P			chr1	209292522	209493474	238478.9096	15829.2736
chr2	43224081	43592346	170750.6725	37583.9265	2	LINC01126			chr12	52093108	52337897	117858.246	11134.2741	2	KRT7-AS			chr14	61411976	61646105	150304.9574	17544.0732	2	AL355916.1			chr12	52092973	52311588	238724.549	19927.32	1	KRT86			chr9	111841470	112170376	235544.274	35457.5394	2	AL138756.1			chr1	209292522	209493474	238478.9096	15829.2736
chr2	43224081	43592346	170750.6725	37583.9265	2	AC010883.1			chr12	52093108	52337897	117858.246	11134.2741	2	KRT86			chr3	170618327	170819702	134494.2125	19281.525	3	AC026316.1			chr12	52092973	52311588	238724.549	19927.32	1	KRT87P			chr9	111841470	112170376	235544.274	35457.5394	2	RNU6-855P			chr10	103623692	103974083	211905.9033	31248.7968
chr2	43224081	43592346	170750.6725	37583.9265	2	RNU6-958P			chr12	52093108	52337897	117858.246	11134.2741	2	KRT87P			chr3	170618327	170819702	134494.2125	19281.525	3	AC026316.3			chr12	52092973	52311588	238724.549	19927.32	1	AC021066.2			chr9	111841470	112170376	235544.274	35457.5394	2	Y_RNA			chr10	103623692	103974083	211905.9033	31248.7968
chr2	43224081	43592346	170750.6725	37583.9265	2	RN7SL531P			chr12	52093108	52337897	117858.246	11134.2741	2	AC021066.2			chr3	170618327	170819702	134494.2125	19281.525	3	AC026316.5			chr12	52092973	52311588	238724.549	19927.32	1	AC021066.1			chr1	94547083	94719853	185301.528	15303.531	3	AC093117.1			chr10	103623692	103974083	211905.9033	31248.7968
chr10	61849589	62148815	110331.3588	21476.5628	3	ARID5B			chr12	52093108	52337897	117858.246	11134.2741	2	AC021066.1			chr3	170618327	170819702	134494.2125	19281.525	3	AC026316.2			chr12	52092973	52311588	238724.549	19927.32	1	AC021066.3			chr1	94547083	94719853	185301.528	15303.531	3	KATNBL1P2			chr10	103623692	103974083	211905.9033	31248.7968
chr14	51400359	51673818	122167.1737	35767.2458	4	SETP2			chr12	52093108	52337897	117858.246	11134.2741	2	AC021066.3			chr12	52092852	52298337	118364.7185	15042.161	4	AC078864.1			chr12	52092973	52311588	238724.549	19927.32	1	KRT81			chr5	148850127	149061876	167835.8231	11811.8693	4	AC116312.1			chr10	103623692	103974083	211905.9033	31248.7968
chr14	51400359	51673818	122167.1737	35767.2458	4	FRMD6			chr12	52093108	52337897	117858.246	11134.2741	2	KRT81			chr12	52092852	52298337	118364.7185	15042.161	4	LINC00592			chr12	52092973	52311588	238724.549	19927.32	1	AC121757.2			chr5	148850127	149061876	167835.8231	11811.8693	4	RNU6-732P			chr10	103623692	103974083	211905.9033	31248.7968
chr14	51400359	51673818	122167.1737	35767.2458	4	RNU6-1291P			chr12	52093108	52337897	117858.246	11134.2741	2	AC121757.2			chr12	52092852	52298337	118364.7185	15042.161	4	KRT80			chr12	52092973	52311588	238724.549	19927.32	1	AC121757.1			chr7	54962889	55217665	186319.3488	33895.944	5	EGFR			chr22	45945076	46176723	187294.1869	12954.0648
chr14	51400359	51673818	122167.1737	35767.2458	4	FRMD6-AS2			chr12	52093108	52337897	117858.246	11134.2741	2	AC121757.1			chr12	52092852	52298337	118364.7185	15042.161	4	LINC02874			chr5	36364537	36514379	195540.1344	18296.9982	2	RNA5SP181			chr7	54962889	55217665	186319.3488	33895.944	5	EGFR-AS1			chr22	45945076	46176723	187294.1869	12954.0648
chr14	51400359	51673818	122167.1737	35767.2458	4	AL122125.1			chr12	52093108	52337897	117858.246	11134.2741	2	KRT83			chr12	52092852	52298337	118364.7185	15042.161	4	METTL7AP1			chr3	134258043	134433018	185615.6075	16884.37	3	LINC02004			chr7	130781983	130981544	165271.26	14854.5012	6	AC016831.5			chr22	45945076	46176723	187294.1869	12954.0648
chr14	51400359	51673818	122167.1737	35767.2458	4	FRMD6-AS1			chr10	93272938	93547562	115601.088	14441.4048	3	RPL17P34			chr12	52092852	52298337	118364.7185	15042.161	4	KRT7			chr3	134258043	134433018	185615.6075	16884.37	3	AC010207.1			chr7	130781983	130981544	165271.26	14854.5012	6	AC016831.2			chr22	45945076	46176723	187294.1869	12954.0648
chr3	171676180	171862297	107310.3937	23690.7867	5	PLD1			chr10	93272938	93547562	115601.088	14441.4048	3	MYOF			chr12	52092852	52298337	118364.7185	15042.161	4	KRT7-AS			chr3	134258043	134433018	185615.6075	16884.37	3	RPL39P5			chr7	130781983	130981544	165271.26	14854.5012	6	H4P1			chr22	45945076	46176723	187294.1869	12954.0648
chr3	171676180	171862297	107310.3937	23690.7867	5	TMEM212			chr10	93272938	93547562	115601.088	14441.4048	3	CEP55			chr12	52092852	52298337	118364.7185	15042.161	4	KRT86			chr3	134258043	134433018	185615.6075	16884.37	3	AMOTL2			chr7	130781983	130981544	165271.26	14854.5012	6	AC016831.3			chr22	45945076	46176723	187294.1869	12954.0648
chr3	189218051	189457014	115839.5568	33781.9053	6	TPRG1-AS2			chr10	93272938	93547562	115601.088	14441.4048	3	RNA5SP323			chr12	52092852	52298337	118364.7185	15042.161	4	KRT87P			chr3	134258043	134433018	185615.6075	16884.37	3	MIR6827			chr7	130781983	130981544	165271.26	14854.5012	6	LINC00513			chr22	45945076	46176723	187294.1869	12954.0648
chr3	195029381	195275897	105667.3392	36497.1356	7	XXYLT1-AS1			chr5	168235925	168477166	110944.8055	17217.2779	4	CTB-178M22.2			chr12	52092852	52298337	118364.7185	15042.161	4	AC021066.2			chr3	134258043	134433018	185615.6075	16884.37	3	HMGN1P9			chr7	130781983	130981544	165271.26	14854.5012	6	MIR29A			chr22	45945076	46176723	187294.1869	12954.0648
chr3	195029381	195275897	105667.3392	36497.1356	7	MIR3137			chr5	168235925	168477166	110944.8055	17217.2779	4	WWC1			chr12	52092852	52298337	118364.7185	15042.161	4	AC021066.1			chr20	31509398	31663794	178473.276	12152.0664	4	HM13			chr7	130781983	130981544	165271.26	14854.5012	6	MIR29B1			chr22	45945076	46176723	187294.1869	12954.0648
chr3	195029381	195275897	105667.3392	36497.1356	7	RN7SL36P			chr17	59697963	59905785	100231.3312	8496.3736	5	PTRH2			chr12	52092852	52298337	118364.7185	15042.161	4	AC021066.3			chr20	31509398	31663794	178473.276	12152.0664	4	AL110115.1			chr7	130781983	130981544	165271.26	14854.5012	6	AC016831.1			chr22	45945076	46176723	187294.1869	12954.0648
chr3	195029381	195275897	105667.3392	36497.1356	7	XXYLT1-AS2			chr17	59697963	59905785	100231.3312	8496.3736	5	VMP1			chr12	52092852	52298337	118364.7185	15042.161	4	KRT81			chr20	31509398	31663794	178473.276	12152.0664	4	MCTS2P			chr7	130781983	130981544	165271.26	14854.5012	6	AC016831.4			chr22	45945076	46176723	187294.1869	12954.0648
chr3	195029381	195275897	105667.3392	36497.1356	7	RNU6-25P			chr17	59697963	59905785	100231.3312	8496.3736	5	AC040904.1			chr1	94547014	94720059	110633.957	11380.411	5	AC093117.1			chr20	31509398	31663794	178473.276	12152.0664	4	HM13-IT1			chr7	130781983	130981544	165271.26	14854.5012	6	AC058791.1			chr22	45945076	46176723	187294.1869	12954.0648
chr3	195029381	195275897	105667.3392	36497.1356	7	AC090018.2			chr17	59697963	59905785	100231.3312	8496.3736	5	MIR21			chr1	94547014	94720059	110633.957	11380.411	5	KATNBL1P2			chr20	31509398	31663794	178473.276	12152.0664	4	HM13-AS1			chr17	64599063	64791672	164723.6283	14428.4822	7	SMURF2			chr22	45945076	46176723	187294.1869	12954.0648
chr3	195029381	195275897	105667.3392	36497.1356	7	XXYLT1			chr17	59697963	59905785	100231.3312	8496.3736	5	RNU6-450P			chr10	72209842	72387367	109240.4775	11458.195	6	ASCC1			chr20	31509398	31663794	178473.276	12152.0664	4	AL110115.2			chr17	64599063	64791672	164723.6283	14428.4822	7	MICOS10P2			chr22	45945076	46176723	187294.1869	12954.0648
chr1	201203663	201410780	76535.0965	13068.274	8	AC103925.1			chr17	59697963	59905785	100231.3312	8496.3736	5	TUBD1			chr10	72209842	72387367	109240.4775	11458.195	6	ANAPC16			chr20	31509398	31663794	178473.276	12152.0664	4	RNU6-384P			chr17	64599063	64791672	164723.6283	14428.4822	7	KPNA2P3			chr22	45945076	46176723	187294.1869	12954.0648
chr1	201203663	201410780	76535.0965	13068.274	8	PKP1			chr17	59697963	59905785	100231.3312	8496.3736	5	NDUFB8P2			chr10	72209842	72387367	109240.4775	11458.195	6	Y_RNA			chr20	31509398	31663794	178473.276	12152.0664	4	ID1			chr17	64599063	64791672	164723.6283	14428.4822	7	AC132812.1			chr22	45945076	46176723	187294.1869	12954.0648
chr1	201203663	201410780	76535.0965	13068.274	8	TNNT2			chr17	59697963	59905785	100231.3312	8496.3736	5	RPS6KB1			chr10	72209842	72387367	109240.4775	11458.195	6	DDIT4			chr20	31509398	31663794	178473.276	12152.0664	4	MIR3193			chr17	64599063	64791672	164723.6283	14428.4822	7	BPTFP1			chr11	11990447	12308437	187013.621	25548.428
chr1	201203663	201410780	76535.0965	13068.274	8	AC119427.2			chr19	38585384	38786990	92126.1602	6919.3686	6	AC008649.1			chr10	72209842	72387367	109240.4775	11458.195	6	DDIT4-AS1			chr20	31509398	31663794	178473.276	12152.0664	4	COX4I2			chr17	64599063	64791672	164723.6283	14428.4822	7	ARHGAP27P1-BPTFP1-KPNA2P3			chr11	11990447	12308437	187013.621	25548.428
chr1	201203663	201410780	76535.0965	13068.274	8	LAD1			chr19	38585384	38786990	92126.1602	6919.3686	6	MAP4K1			chr10	72209842	72387367	109240.4775	11458.195	6	DNAJB12			chr8	140936401	141134915	189698.5584	26914.0248	5	RNA5SP278			chr17	64599063	64791672	164723.6283	14428.4822	7	AC103810.3			chr11	11990447	12308437	187013.621	25548.428
chr1	201203663	201410780	76535.0965	13068.274	8	AC119427.1			chr19	38585384	38786990	92126.1602	6919.3686	6	EIF3K			chr7	47502599	47657330	106561.257	16348.1497	7	TNS3			chr8	140936401	141134915	189698.5584	26914.0248	5	PTK2			chr17	64599063	64791672	164723.6283	14428.4822	7	MIR6080			chr11	11990447	12308437	187013.621	25548.428
chr20	10502168	10727519	70660.3587	13638.1888	9	AL035456.1			chr19	38585384	38786990	92126.1602	6919.3686	6	ACTN4			chr7	47502599	47657330	106561.257	16348.1497	7	LINC01447			chr8	140936401	141134915	189698.5584	26914.0248	5	AC100860.1			chr19	11014369	11254525	186673.7764	42929.7828	8	AC011442.1			chr11	11990447	12308437	187013.621	25548.428
chr20	10502168	10727519	70660.3587	13638.1888	9	MIR6870			chr19	38585384	38786990	92126.1602	6919.3686	6	AC008649.2			chr7	47502599	47657330	106561.257	16348.1497	7	C7orf65			chr8	140936401	141134915	189698.5584	26914.0248	5	DENND3			chr19	11014369	11254525	186673.7764	42929.7828	8	AC006127.1			chr11	11990447	12308437	187013.621	25548.428
chr20	10502168	10727519	70660.3587	13638.1888	9	JAG1			chr19	38585384	38786990	92126.1602	6919.3686	6	AC022144.1			chr7	54993203	55191497	115977.0906	27630.4434	8	EGFR			chr8	140936401	141134915	189698.5584	26914.0248	5	AC040970.1			chr19	11014369	11254525	186673.7764	42929.7828	8	LDLR			chr11	11990447	12308437	187013.621	25548.428
chr20	10502168	10727519	70660.3587	13638.1888	9	AL050403.2			chr19	38585384	38786990	92126.1602	6919.3686	6	CAPN12			chr7	54993203	55191497	115977.0906	27630.4434	8	EGFR-AS1			chr1	209303827	209485901	170393.8314	9389.2656	6	LINC01696			chr19	11014369	11254525	186673.7764	42929.7828	8	MIR6886			chr11	11990447	12308437	187013.621	25548.428
chr20	10502168	10727519	70660.3587	13638.1888	9	LINC01752			chr19	38585384	38786990	92126.1602	6919.3686	6	LGALS7			chr22	45947753	46136466	99695.6694	13173.8805	9	WNT7B			chr1	209303827	209485901	170393.8314	9389.2656	6	LINC01698			chr19	11014369	11254525	186673.7764	42929.7828	8	SPC24			chr11	70011626	70236600	230826.978	69560.5284
chr3	172459204	172646865	80262.4116	24001.5818	10	TNFSF10			chr3	189848101	190000090	100572.7205	16828.8393	7	MTAPP2			chr22	45947753	46136466	99695.6694	13173.8805	9	BX537318.2			chr1	209303827	209485901	170393.8314	9389.2656	6	MIR205HG			chr19	11014369	11254525	186673.7764	42929.7828	8	KANK2			chr11	70011626	70236600	230826.978	69560.5284
chr3	172459204	172646865	80262.4116	24001.5818	10	AC007919.1			chr7	54968350	55194280	99686.188	16874.62	8	EGFR			chr22	45947753	46136466	99695.6694	13173.8805	9	BX537318.1			chr1	209303827	209485901	170393.8314	9389.2656	6	MIR205			chr19	11014369	11254525	186673.7764	42929.7828	8	AC011472.1			chr11	70011626	70236600	230826.978	69560.5284
chr3	172459204	172646865	80262.4116	24001.5818	10	LINC02068			chr7	54968350	55194280	99686.188	16874.62	8	EGFR-AS1			chr22	45947753	46136466	99695.6694	13173.8805	9	LINC00899			chr22	45956457	46136791	173417.0058	13536.279	7	WNT7B			chr19	11014369	11254525	186673.7764	42929.7828	8	AC011472.5			chr11	70011626	70236600	230826.978	69560.5284
chr3	172459204	172646865	80262.4116	24001.5818	10	SLC31A1P1			chr6	158640205	158872779	87167.405	10566.1478	9	DYNLT1			chr22	45947753	46136466	99695.6694	13173.8805	9	PRR34			chr22	45956457	46136791	173417.0058	13536.279	7	BX537318.2			chr19	11014369	11254525	186673.7764	42929.7828	8	AC011472.4			chr11	70011626	70236600	230826.978	69560.5284
chr1	209304561	209494181	68406.946	12636.42	11	LINC01696			chr6	158640205	158872779	87167.405	10566.1478	9	SYTL3			chr22	45947753	46136466	99695.6694	13173.8805	9	AL121672.3			chr22	45956457	46136791	173417.0058	13536.279	7	BX537318.1			chr19	11014369	11254525	186673.7764	42929.7828	8	ANGPTL8			chr11	70011626	70236600	230826.978	69560.5284
chr1	209304561	209494181	68406.946	12636.42	11	LINC01698			chr6	158640205	158872779	87167.405	10566.1478	9	AMZ2P2			chr22	45947753	46136466	99695.6694	13173.8805	9	PRR34-AS1			chr22	45956457	46136791	173417.0058	13536.279	7	LINC00899			chr2	112636660	112889400	157841.516	15869.686	9	AC079922.2			chr11	70011626	70236600	230826.978	69560.5284
chr1	209304561	209494181	68406.946	12636.42	11	MIR205HG			chr6	158640205	158872779	87167.405	10566.1478	9	MIR3918			chr22	45947753	46136466	99695.6694	13173.8805	9	MIRLET7BHG			chr22	45956457	46136791	173417.0058	13536.279	7	PRR34			chr2	112636660	112889400	157841.516	15869.686	9	SLC20A1			chr11	70011626	70236600	230826.978	69560.5284
chr1	209304561	209494181	68406.946	12636.42	11	MIR205			chr6	158640205	158872779	87167.405	10566.1478	9	EZR			chr22	45947753	46136466	99695.6694	13173.8805	9	AL121672.1			chr22	45956457	46136791	173417.0058	13536.279	7	AL121672.3			chr2	112636660	112889400	157841.516	15869.686	9	NT5DC4			chr11	70011626	70236600	230826.978	69560.5284
chr3	189738839	189924574	79424.904	24991.7525	12	MIR944			chr6	158640205	158872779	87167.405	10566.1478	9	EZR-AS1			chr22	45947753	46136466	99695.6694	13173.8805	9	AL121672.2			chr22	45956457	46136791	173417.0058	13536.279	7	PRR34-AS1			chr2	112636660	112889400	157841.516	15869.686	9	CKAP2L			chr11	73126093	73385520	217378.7145	60805.4578
chr14	51268442	51455206	69818.9908	16589.2768	13	LINC00519			chr6	158640205	158872779	87167.405	10566.1478	9	OSTCP1			chr22	45947753	46136466	99695.6694	13173.8805	9	MIR3619			chr22	45956457	46136791	173417.0058	13536.279	7	MIRLET7BHG			chr2	112636660	112889400	157841.516	15869.686	9	IL1A			chr11	73126093	73385520	217378.7145	60805.4578
chr14	51268442	51455206	69818.9908	16589.2768	13	LINC00640			chr6	158640205	158872779	87167.405	10566.1478	9	AL627422.2			chr22	45947753	46136466	99695.6694	13173.8805	9	MIRLET7A3			chr22	45956457	46136791	173417.0058	13536.279	7	AL121672.1			chr2	112636660	112889400	157841.516	15869.686	9	AC079753.2			chr11	73126093	73385520	217378.7145	60805.4578
chr14	51268442	51455206	69818.9908	16589.2768	13	AL358332.1			chr6	158640205	158872779	87167.405	10566.1478	9	C6orf99			chr22	45947753	46136466	99695.6694	13173.8805	9	MIR4763			chr22	45956457	46136791	173417.0058	13536.279	7	AL121672.2			chr2	112636660	112889400	157841.516	15869.686	9	IL1B			chr11	73126093	73385520	217378.7145	60805.4578
chr14	51268442	51455206	69818.9908	16589.2768	13	LINC02310			chr3	57900273	58118982	78063.0384	4890.8108	10	PPIAP16			chr22	45947753	46136466	99695.6694	13173.8805	9	MIRLET7B			chr22	45956457	46136791	173417.0058	13536.279	7	MIR3619			chr2	112636660	112889400	157841.516	15869.686	9	AC079753.1			chr11	73126093	73385520	217378.7145	60805.4578
chr14	51268442	51455206	69818.9908	16589.2768	13	SETP2			chr3	57900273	58118982	78063.0384	4890.8108	10	FLNB			chr8	93771057	93994746	102488.7054	17675.1581	10	AC084346.1			chr22	45956457	46136791	173417.0058	13536.279	7	MIRLET7A3			chr2	112636660	112889400	157841.516	15869.686	9	XIAPP3			chr11	73126093	73385520	217378.7145	60805.4578
chr3	183908024	184069894	60119.079	12949.391	14	CYP2AB1P			chr5	36364580	36514708	84575.9616	11509.3888	11	RNA5SP181			chr8	93771057	93994746	102488.7054	17675.1581	10	MYL12AP1			chr22	45956457	46136791	173417.0058	13536.279	7	MIR4763			chr11	65837388	65971195	142337.6121	6599.1264	10	CFL1			chr11	73126093	73385520	217378.7145	60805.4578
chr3	183908024	184069894	60119.079	12949.391	14	ABCC5-AS1			chr1	209304458	209485927	79969.9704	7242.5941	12	LINC01696			chr8	93771057	93994746	102488.7054	17675.1581	10	PDP1			chr22	45956457	46136791	173417.0058	13536.279	7	MIRLET7B			chr11	65837388	65971195	142337.6121	6599.1264	10	MUS81			chr11	73126093	73385520	217378.7145	60805.4578
chr3	183908024	184069894	60119.079	12949.391	14	ABCC5			chr1	209304458	209485927	79969.9704	7242.5941	12	LINC01698			chr8	93771057	93994746	102488.7054	17675.1581	10	MIR378D2HG			chr7	27045142	27235137	158454.1965	14597.189	8	NHP2P2			chr11	65837388	65971195	142337.6121	6599.1264	10	EFEMP2			chr11	73126093	73385520	217378.7145	60805.4578
chr3	183908024	184069894	60119.079	12949.391	14	EEF1A1P8			chr1	209304458	209485927	79969.9704	7242.5941	12	MIR205HG			chr8	93771057	93994746	102488.7054	17675.1581	10	MIR378D2			chr7	27045142	27235137	158454.1965	14597.189	8	HOXA1			chr11	65837388	65971195	142337.6121	6599.1264	10	CTSW			chr11	73126093	73385520	217378.7145	60805.4578
chr3	183908024	184069894	60119.079	12949.391	14	HTR3D			chr1	209304458	209485927	79969.9704	7242.5941	12	MIR205			chr8	93771057	93994746	102488.7054	17675.1581	10	PSMA2P2			chr7	27045142	27235137	158454.1965	14597.189	8	HOTAIRM1			chr11	65837388	65971195	142337.6121	6599.1264	10	FIBP			chr22	36228543	36532621	172098.9774	20652.6936
chr3	183908024	184069894	60119.079	12949.391	14	HTR3C			chr12	120131800	120315799	83822.6021	11726.2604	13	MIR4498			chr8	93771057	93994746	102488.7054	17675.1581	10	RPL34P18			chr7	27045142	27235137	158454.1965	14597.189	8	AC004079.3			chr11	65837388	65971195	142337.6121	6599.1264	10	CCDC85B			chr22	36228543	36532621	172098.9774	20652.6936
chr16	68850921	69054627	54352.3146	8410.5566	15	Y_RNA			chr12	120131800	120315799	83822.6021	11726.2604	13	GCN1			chr8	93771057	93994746	102488.7054	17675.1581	10	AC105081.1			chr7	27045142	27235137	158454.1965	14597.189	8	AC004079.4			chr11	65837388	65971195	142337.6121	6599.1264	10	FOSL1			chr22	36228543	36532621	172098.9774	20652.6936
chr16	68850921	69054627	54352.3146	8410.5566	15	U7			chr12	120131800	120315799	83822.6021	11726.2604	13	RPLP0			chr3	189848898	189999016	91084.4532	10860.5706	11	MTAPP2			chr7	27045142	27235137	158454.1965	14597.189	8	AC004079.2			chr11	65837388	65971195	142337.6121	6599.1264	10	C11orf68			chr22	36228543	36532621	172098.9774	20652.6936
chr16	68850921	69054627	54352.3146	8410.5566	15	AC009137.2			chr12	120131800	120315799	83822.6021	11726.2604	13	PXN-AS1			chr11	65421458	65558897	87558.5893	11160.5659	12	NEAT1			chr7	27045142	27235137	158454.1965	14597.189	8	AC004079.1			chr11	65837388	65971195	142337.6121	6599.1264	10	DRAP1			chr22	36228543	36532621	172098.9774	20652.6936
chr16	68850921	69054627	54352.3146	8410.5566	15	AC009137.1			chr12	120131800	120315799	83822.6021	11726.2604	13	AC004263.2			chr11	65421458	65558897	87558.5893	11160.5659	12	AP000944.4			chr7	27045142	27235137	158454.1965	14597.189	8	AC004079.5			chr11	65837388	65971195	142337.6121	6599.1264	10	TSGA10IP			chr22	36228543	36532621	172098.9774	20652.6936
chr16	68850921	69054627	54352.3146	8410.5566	15	RNU6-898P			chr12	120131800	120315799	83822.6021	11726.2604	13	AC004263.1			chr11	65421458	65558897	87558.5893	11160.5659	12	AP000944.3			chr7	27045142	27235137	158454.1965	14597.189	8	HOXA2			chr11	65837388	65971195	142337.6121	6599.1264	10	SART1			chr22	36228543	36532621	172098.9774	20652.6936
chr16	68850921	69054627	54352.3146	8410.5566	15	AC009027.1			chr12	120131800	120315799	83822.6021	11726.2604	13	RPS20P31			chr11	65421458	65558897	87558.5893	11160.5659	12	AP000944.2			chr7	27045142	27235137	158454.1965	14597.189	8	HOXA-AS2			chr12	65544360	65749387	144527.6547	12561.2292	11	AC090023.1			chr22	36228543	36532621	172098.9774	20652.6936
chr16	68850921	69054627	54352.3146	8410.5566	15	RPS2P45			chr12	120131800	120315799	83822.6021	11726.2604	13	PXN			chr11	65421458	65558897	87558.5893	11160.5659	12	MIR612			chr7	27045142	27235137	158454.1965	14597.189	8	HOXA4			chr12	65544360	65749387	144527.6547	12561.2292	11	LINC02454			chr22	36228543	36532621	172098.9774	20652.6936
chr9	92653803	92837663	53603.312	7899.612	16	IPPK			chr12	120131800	120315799	83822.6021	11726.2604	13	NME2P1			chr11	65421458	65558897	87558.5893	11160.5659	12	AP000769.4			chr7	27045142	27235137	158454.1965	14597.189	8	HOXA-AS3			chr12	65544360	65749387	144527.6547	12561.2292	11	AC090023.2			chr22	36228543	36532621	172098.9774	20652.6936
chr9	92653803	92837663	53603.312	7899.612	16	AL137074.1			chr12	120131800	120315799	83822.6021	11726.2604	13	RNU4-2			chr11	65421458	65558897	87558.5893	11160.5659	12	AP000769.1			chr7	27045142	27235137	158454.1965	14597.189	8	HOXA5			chr12	65544360	65749387	144527.6547	12561.2292	11	AC025419.1			chr22	36228543	36532621	172098.9774	20652.6936
chr9	92653803	92837663	53603.312	7899.612	16	BICD2			chr12	120131800	120315799	83822.6021	11726.2604	13	RNU4-1			chr11	65421458	65558897	87558.5893	11160.5659	12	LINC02736			chr7	27045142	27235137	158454.1965	14597.189	8	HOXA3			chr12	65544360	65749387	144527.6547	12561.2292	11	PCNPP3			chr22	36228543	36532621	172098.9774	20652.6936
chr9	92653803	92837663	53603.312	7899.612	16	AL136981.3			chr12	120131800	120315799	83822.6021	11726.2604	13	SIRT4			chr11	65421458	65558897	87558.5893	11160.5659	12	AP000769.6			chr7	27045142	27235137	158454.1965	14597.189	8	AC004080.6			chr2	70277294	70454411	141609.9471	12346.4317	12	SNRPG			chr12	75573061	75943321	181101.226	40025.506
chr9	92653803	92837663	53603.312	7899.612	16	AL136981.4			chr12	120131800	120315799	83822.6021	11726.2604	13	RNU6-1088P			chr11	65421458	65558897	87558.5893	11160.5659	12	MALAT1			chr7	27045142	27235137	158454.1965	14597.189	8	HOXA6			chr2	70277294	70454411	141609.9471	12346.4317	12	FAM136A			chr12	75573061	75943321	181101.226	40025.506
chr9	92653803	92837663	53603.312	7899.612	16	ANKRD19P			chr15	66973393	67245455	85514.814	13799.3724	14	HMGN2P47			chr11	65421458	65558897	87558.5893	11160.5659	12	AP000769.2			chr7	27045142	27235137	158454.1965	14597.189	8	AC004080.5			chr2	70277294	70454411	141609.9471	12346.4317	12	AC022201.2			chr12	75573061	75943321	181101.226	40025.506
chr9	92653803	92837663	53603.312	7899.612	16	RNU6-714P			chr15	66973393	67245455	85514.814	13799.3724	14	AC087482.1			chr11	65421458	65558897	87558.5893	11160.5659	12	AP000769.5			chr7	27045142	27235137	158454.1965	14597.189	8	HOXA7			chr2	70277294	70454411	141609.9471	12346.4317	12	BRD7P6			chr12	75573061	75943321	181101.226	40025.506
chr14	55221435	55418557	63313.8318	17948.1456	17	AL158801.4			chr15	66973393	67245455	85514.814	13799.3724	14	SMAD3			chr11	65421458	65558897	87558.5893	11160.5659	12	AP000769.3			chr7	27045142	27235137	158454.1965	14597.189	8	AC004080.4			chr2	70277294	70454411	141609.9471	12346.4317	12	AC022201.1			chr12	75573061	75943321	181101.226	40025.506
chr14	55221435	55418557	63313.8318	17948.1456	17	COX5AP1			chr15	66973393	67245455	85514.814	13799.3724	14	AC012568.1			chr11	65421458	65558897	87558.5893	11160.5659	12	SNRPGP19			chr7	27045142	27235137	158454.1965	14597.189	8	HOXA9			chr12	12728867	12954701	143979.2628	14785.495	13	MIR613			chr12	75573061	75943321	181101.226	40025.506
chr14	55221435	55418557	63313.8318	17948.1456	17	AL158801.2			chr15	66973393	67245455	85514.814	13799.3724	14	RPS24P16			chr11	65421458	65558897	87558.5893	11160.5659	12	SCYL1			chr7	27045142	27235137	158454.1965	14597.189	8	AC004080.3			chr12	12728867	12954701	143979.2628	14785.495	13	STX8P1			chr3	189737331	190012607	181410.66	41119.7496
chr14	55221435	55418557	63313.8318	17948.1456	17	FBXO34			chr12	50454532	50727463	83629.4316	13851.7731	15	DIP2B			chr9	111961383	112126297	88315.497	13385.2668	13	RNU6-710P			chr7	27045142	27235137	158454.1965	14597.189	8	HOXA10-AS			chr12	12728867	12954701	143979.2628	14785.495	13	DDX47			chr3	189737331	190012607	181410.66	41119.7496
chr14	55221435	55418557	63313.8318	17948.1456	17	AL158801.1			chr12	50454532	50727463	83629.4316	13851.7731	15	RNU6-769P			chr9	111961383	112126297	88315.497	13385.2668	13	AL138756.1			chr7	27045142	27235137	158454.1965	14597.189	8	MIR196B			chr12	12728867	12954701	143979.2628	14785.495	13	AC007215.1			chr8	117812480	118172959	187701.1674	49543.1058
chr14	55221435	55418557	63313.8318	17948.1456	17	Metazoa_SRP			chr12	50454532	50727463	83629.4316	13851.7731	15	RNU6-238P			chr11	65837711	65978187	87743.8728	13579.698	14	CFL1			chr7	27045142	27235137	158454.1965	14597.189	8	HOXA10			chr12	12728867	12954701	143979.2628	14785.495	13	AC007688.2			chr2	19989478	20287186	157929.1504	20739.5692
chr14	55221435	55418557	63313.8318	17948.1456	17	CHMP4BP1			chr10	95159913	95361460	77571.7533	8672.1138	16	AL157834.4			chr11	65837711	65978187	87743.8728	13579.698	14	MUS81			chr7	27045142	27235137	158454.1965	14597.189	8	HOXA11			chr12	12728867	12954701	143979.2628	14785.495	13	RPL13AP20			chr2	19989478	20287186	157929.1504	20739.5692
chr14	55221435	55418557	63313.8318	17948.1456	17	AL158801.3			chr10	95159913	95361460	77571.7533	8672.1138	16	AL157834.3			chr11	65837711	65978187	87743.8728	13579.698	14	EFEMP2			chr7	27045142	27235137	158454.1965	14597.189	8	HOXA11-AS			chr12	12728867	12954701	143979.2628	14785.495	13	GPRC5A			chr2	19989478	20287186	157929.1504	20739.5692
chr14	55221435	55418557	63313.8318	17948.1456	17	HMGN1P1			chr10	95159913	95361460	77571.7533	8672.1138	16	PAWRP1			chr11	65837711	65978187	87743.8728	13579.698	14	CTSW			chr7	27045142	27235137	158454.1965	14597.189	8	AC004080.7			chr12	12728867	12954701	143979.2628	14785.495	13	MIR614			chr2	19989478	20287186	157929.1504	20739.5692
chr14	55221435	55418557	63313.8318	17948.1456	17	ATG14			chr10	95159913	95361460	77571.7533	8672.1138	16	ACSM6			chr11	65837711	65978187	87743.8728	13579.698	14	FIBP			chr7	27045142	27235137	158454.1965	14597.189	8	AC004080.14			chr12	12728867	12954701	143979.2628	14785.495	13	GPRC5D-AS1			chr2	19989478	20287186	157929.1504	20739.5692
chr14	55221435	55418557	63313.8318	17948.1456	17	RPL21P6			chr10	95159913	95361460	77571.7533	8672.1138	16	AL157834.2			chr11	65837711	65978187	87743.8728	13579.698	14	CCDC85B			chr7	27045142	27235137	158454.1965	14597.189	8	AC004080.8			chr12	12728867	12954701	143979.2628	14785.495	13	GPRC5D			chr2	19989478	20287186	157929.1504	20739.5692
chr17	78646992	78848237	50085.9015	9830.8895	18	AC099804.1			chr10	95159913	95361460	77571.7533	8672.1138	16	PDLIM1			chr11	65837711	65978187	87743.8728	13579.698	14	FOSL1			chr7	27045142	27235137	158454.1965	14597.189	8	AC004080.2			chr12	75881857	76088349	140601.3876	12193.334	14	AC011611.6			chr2	19989478	20287186	157929.1504	20739.5692
chr17	78646992	78848237	50085.9015	9830.8895	18	RNU6-638P			chr5	36554092	36742295	89155.5924	20480.7366	17	AC010631.1			chr11	65837711	65978187	87743.8728	13579.698	14	C11orf68			chr7	27045142	27235137	158454.1965	14597.189	8	AC004080.12			chr12	75881857	76088349	140601.3876	12193.334	14	RN7SL734P			chr2	19989478	20287186	157929.1504	20739.5692
chr17	78646992	78848237	50085.9015	9830.8895	18	CYTH1			chr5	36554092	36742295	89155.5924	20480.7366	17	SLC1A3			chr11	65837711	65978187	87743.8728	13579.698	14	DRAP1			chr7	27045142	27235137	158454.1965	14597.189	8	AC004080.15			chr12	75881857	76088349	140601.3876	12193.334	14	AC011611.2			chr2	19989478	20287186	157929.1504	20739.5692
chr17	78646992	78848237	50085.9015	9830.8895	18	USP36			chr5	36554092	36742295	89155.5924	20480.7366	17	AC008957.2			chr11	65837711	65978187	87743.8728	13579.698	14	TSGA10IP			chr7	27045142	27235137	158454.1965	14597.189	8	AC004080.13			chr12	75881857	76088349	140601.3876	12193.334	14	AC011611.1			chr2	19989478	20287186	157929.1504	20739.5692
chr17	78646992	78848237	50085.9015	9830.8895	18	AC022966.2			chr5	36554092	36742295	89155.5924	20480.7366	17	AC008957.3			chr11	65837711	65978187	87743.8728	13579.698	14	SART1			chr7	27045142	27235137	158454.1965	14597.189	8	HOXA13			chr12	75881857	76088349	140601.3876	12193.334	14	AC078923.1			chr2	19989478	20287186	157929.1504	20739.5692
chr17	78646992	78848237	50085.9015	9830.8895	18	RPL9P29			chr5	36554092	36742295	89155.5924	20480.7366	17	AC008957.1			chr5	148888946	149061946	81723.5	9000.9	15	AC116312.1			chr7	27045142	27235137	158454.1965	14597.189	8	HOTTIP			chr12	75881857	76088349	140601.3876	12193.334	14	PHLDA1			chr2	19989478	20287186	157929.1504	20739.5692
chr1	39053408	39246060	48994.3776	9496.83	19	MACF1			chr9	111959798	112130082	77375.6556	9031.494	18	RNU6-710P			chr5	148888946	149061946	81723.5	9000.9	15	RNU6-732P			chr7	27045142	27235137	158454.1965	14597.189	8	AC004080.9			chr12	75881857	76088349	140601.3876	12193.334	14	AC011611.3			chr12	52089400	52311649	151148.6636	15256.6752
chr1	39053408	39246060	48994.3776	9496.83	19	RNU6-608P			chr9	111959798	112130082	77375.6556	9031.494	18	AL138756.1			chr20	62299742	62438252	79415.322	9288.612	16	ADRM1			chr7	27045142	27235137	158454.1965	14597.189	8	AC004080.16			chr12	75881857	76088349	140601.3876	12193.334	14	AC011611.4			chr12	52089400	52311649	151148.6636	15256.6752
chr1	39053408	39246060	48994.3776	9496.83	19	RNA5SP44			chr11	102058314	102232755	97167.8373	30193.2696	19	AP001527.1			chr20	62299742	62438252	79415.322	9288.612	16	AL354836.1			chr7	27045142	27235137	158454.1965	14597.189	8	AC004080.10			chr12	75881857	76088349	140601.3876	12193.334	14	AC011611.5			chr12	52089400	52311649	151148.6636	15256.6752
chr1	39053408	39246060	48994.3776	9496.83	19	AL442071.2			chr11	102058314	102232755	97167.8373	30193.2696	19	AP001527.2			chr20	62299742	62438252	79415.322	9288.612	16	MIR4758			chr7	27045142	27235137	158454.1965	14597.189	8	AC004080.11			chr12	75881857	76088349	140601.3876	12193.334	14	NAP1L1			chr12	52089400	52311649	151148.6636	15256.6752
chr3	181629144	181772486	49427.2168	10046.6756	20	AC125613.1			chr11	102058314	102232755	97167.8373	30193.2696	19	YAP1			chr20	62299742	62438252	79415.322	9288.612	16	LAMA5-AS1			chr7	27045142	27235137	158454.1965	14597.189	8	AC004080.17			chr6	158652394	158870466	136632.9184	13259.4856	15	AMZ2P2			chr12	52089400	52311649	151148.6636	15256.6752
chr3	181629144	181772486	49427.2168	10046.6756	20	AC117415.1			chr11	102058314	102232755	97167.8373	30193.2696	19	AP000942.2			chr20	62299742	62438252	79415.322	9288.612	16	LAMA5			chr11	102888684	103032354	191344.472	50277.271	9	RNU7-159P			chr6	158652394	158870466	136632.9184	13259.4856	15	MIR3918			chr12	52089400	52311649	151148.6636	15256.6752
chr3	181629144	181772486	49427.2168	10046.6756	20	SOX2			chr1	94549374	94730903	72454.8223	7353.9158	20	AC093117.1			chr20	62299742	62438252	79415.322	9288.612	16	AL121832.2			chr11	102888684	103032354	191344.472	50277.271	9	MMP13			chr6	158652394	158870466	136632.9184	13259.4856	15	EZR			chr12	52089400	52311649	151148.6636	15256.6752
chr3	181629144	181772486	49427.2168	10046.6756	20	AC117415.2			chr1	94549374	94730903	72454.8223	7353.9158	20	KATNBL1P2			chr20	62299742	62438252	79415.322	9288.612	16	RPS21			chr11	102888684	103032354	191344.472	50277.271	9	AP001486.3			chr6	158652394	158870466	136632.9184	13259.4856	15	EZR-AS1			chr12	52089400	52311649	151148.6636	15256.6752
chr12	50454911	50715696	50791.9815	12621.6225	21	DIP2B			chr3	111795732	112039161	77652.4606	13195.468	21	AC117509.1			chr20	62299742	62438252	79415.322	9288.612	16	AL121832.3			chr11	65419147	65559054	158610.3715	19965.4721	10	NEAT1			chr6	158652394	158870466	136632.9184	13259.4856	15	OSTCP1			chr12	52089400	52311649	151148.6636	15256.6752
chr12	50454911	50715696	50791.9815	12621.6225	21	RNU6-769P			chr3	111795732	112039161	77652.4606	13195.468	21	ABHD10			chr20	62299742	62438252	79415.322	9288.612	16	CABLES2			chr11	65419147	65559054	158610.3715	19965.4721	10	AP000944.4			chr6	158652394	158870466	136632.9184	13259.4856	15	AL627422.2			chr12	52089400	52311649	151148.6636	15256.6752
chr12	50454911	50715696	50791.9815	12621.6225	21	RNU6-238P			chr3	111795732	112039161	77652.4606	13195.468	21	TAGLN3			chr20	62299742	62438252	79415.322	9288.612	16	RBBP8NL			chr11	65419147	65559054	158610.3715	19965.4721	10	AP000944.3			chr6	158652394	158870466	136632.9184	13259.4856	15	C6orf99			chr12	52089400	52311649	151148.6636	15256.6752
chr3	182192161	182340524	49489.8579	11345.9598	22				chr3	111795732	112039161	77652.4606	13195.468	21	RFKP2			chr20	62299742	62438252	79415.322	9288.612	16	AL121832.1			chr11	65419147	65559054	158610.3715	19965.4721	10	AP000944.2			chr12	52089346	52295652	133934.9294	12554.7386	16	AC078864.1			chr12	52089400	52311649	151148.6636	15256.6752
chr3	177050912	177249329	58636.8486	20864.404	23	Y_RNA			chr3	111795732	112039161	77652.4606	13195.468	21	TMPRSS7			chr19	1104585	1267196	77268.2351	9867.4936	17	SBNO2			chr11	65419147	65559054	158610.3715	19965.4721	10	MIR612			chr12	52089346	52295652	133934.9294	12554.7386	16	LINC00592			chr12	52089400	52311649	151148.6636	15256.6752
chr3	177050912	177249329	58636.8486	20864.404	23	RNU6-681P			chr12	12735110	12901958	69608.8224	5555.0688	22	MIR613			chr19	1104585	1267196	77268.2351	9867.4936	17	STK11			chr11	65419147	65559054	158610.3715	19965.4721	10	AP000769.4			chr12	52089346	52295652	133934.9294	12554.7386	16	KRT80			chr12	52089400	52311649	151148.6636	15256.6752
chr3	177050912	177249329	58636.8486	20864.404	23	TBL1XR1			chr12	12735110	12901958	69608.8224	5555.0688	22	STX8P1			chr19	1104585	1267196	77268.2351	9867.4936	17	HMGB2P1			chr11	65419147	65559054	158610.3715	19965.4721	10	AP000769.1			chr12	52089346	52295652	133934.9294	12554.7386	16	LINC02874			chr12	52089400	52311649	151148.6636	15256.6752
chr3	141332386	141499127	49328.2731	12734.1828	24	AC117383.1			chr12	12735110	12901958	69608.8224	5555.0688	22	DDX47			chr19	1104585	1267196	77268.2351	9867.4936	17	CBARP			chr11	65419147	65559054	158610.3715	19965.4721	10	LINC02736			chr12	52089346	52295652	133934.9294	12554.7386	16	METTL7AP1			chr7	5436695	5753867	158274.9536	22781.3428
chr3	141332386	141499127	49328.2731	12734.1828	24	AC010184.1			chr12	12735110	12901958	69608.8224	5555.0688	22	AC007215.1			chr19	1104585	1267196	77268.2351	9867.4936	17	AC004221.1			chr11	65419147	65559054	158610.3715	19965.4721	10	AP000769.6			chr12	52089346	52295652	133934.9294	12554.7386	16	KRT7			chr7	5436695	5753867	158274.9536	22781.3428
chr3	141332386	141499127	49328.2731	12734.1828	24	KRT18P35			chr12	12735110	12901958	69608.8224	5555.0688	22	AC007688.2			chr19	1104585	1267196	77268.2351	9867.4936	17	ATP5F1D			chr11	65419147	65559054	158610.3715	19965.4721	10	MALAT1			chr12	52089346	52295652	133934.9294	12554.7386	16	KRT7-AS			chr7	5436695	5753867	158274.9536	22781.3428
chr3	141332386	141499127	49328.2731	12734.1828	24	RASA2			chr12	12735110	12901958	69608.8224	5555.0688	22	RPL13AP20			chr19	1104585	1267196	77268.2351	9867.4936	17	MIDN			chr11	65419147	65559054	158610.3715	19965.4721	10	AP000769.2			chr12	52089346	52295652	133934.9294	12554.7386	16	KRT86			chr7	5436695	5753867	158274.9536	22781.3428
chr9	94994546	95181475	45403.0167	8953.687	25	MIR6081			chr12	12735110	12901958	69608.8224	5555.0688	22	GPRC5A			chr19	1104585	1267196	77268.2351	9867.4936	17	CIRBP			chr11	65419147	65559054	158610.3715	19965.4721	10	AP000769.5			chr12	52089346	52295652	133934.9294	12554.7386	16	KRT87P			chr7	5436695	5753867	158274.9536	22781.3428
chr9	94994546	95181475	45403.0167	8953.687	25	MIR23B			chr5	172783610	173012188	77751.1166	14529.314	23	AC022217.4			chr15	39121254	39299069	76639.9935	9649.06	18	AC113146.1			chr11	65419147	65559054	158610.3715	19965.4721	10	AP000769.3			chr12	52089346	52295652	133934.9294	12554.7386	16	AC021066.2			chr7	5436695	5753867	158274.9536	22781.3428
chr9	94994546	95181475	45403.0167	8953.687	25	MIR27B			chr5	172783610	173012188	77751.1166	14529.314	23	AC110011.1			chr15	39121254	39299069	76639.9935	9649.06	18	C15orf54			chr11	65419147	65559054	158610.3715	19965.4721	10	SNRPGP19			chr12	52089346	52295652	133934.9294	12554.7386	16	AC021066.1			chr7	5436695	5753867	158274.9536	22781.3428
chr9	94994546	95181475	45403.0167	8953.687	25	MIR3074			chr5	172783610	173012188	77751.1166	14529.314	23	ERGIC1			chr3	134258463	134432900	81731.826	16472.9081	19	LINC02004			chr11	65419147	65559054	158610.3715	19965.4721	10	SCYL1			chr12	52089346	52295652	133934.9294	12554.7386	16	AC021066.3			chr7	5436695	5753867	158274.9536	22781.3428
chr9	94994546	95181475	45403.0167	8953.687	25	MIR24-1			chr5	172783610	173012188	77751.1166	14529.314	23	AC008429.1			chr3	134258463	134432900	81731.826	16472.9081	19	AC010207.1			chr11	65419147	65559054	158610.3715	19965.4721	10	LTBP3			chr12	52089346	52295652	133934.9294	12554.7386	16	KRT81			chr7	5436695	5753867	158274.9536	22781.3428
chr9	94994546	95181475	45403.0167	8953.687	25	AL354893.2			chr5	172783610	173012188	77751.1166	14529.314	23	AC008429.3			chr3	134258463	134432900	81731.826	16472.9081	19	RPL39P5			chr4	73598264	73793578	143352.256	9274.0522	11	RASSF6			chr17	75616454	75780778	132166.5228	14324.9548	17	SMIM5			chr19	13040868	13292172	171639.2576	37614.1744
chr9	94994546	95181475	45403.0167	8953.687	25	AL354893.1			chr5	172783610	173012188	77751.1166	14529.314	23	RPL26L1			chr3	134258463	134432900	81731.826	16472.9081	19	AMOTL2			chr4	73598264	73793578	143352.256	9274.0522	11	UMLILO			chr17	75616454	75780778	132166.5228	14324.9548	17	SMIM6			chr19	13040868	13292172	171639.2576	37614.1744
chr9	94994546	95181475	45403.0167	8953.687	25	RNA5SP288			chr5	172783610	173012188	77751.1166	14529.314	23	AC008429.2			chr3	134258463	134432900	81731.826	16472.9081	19	MIR6827			chr4	73598264	73793578	143352.256	9274.0522	11	CXCL8			chr17	75616454	75780778	132166.5228	14324.9548	17	RECQL5			chr19	13040868	13292172	171639.2576	37614.1744
chr2	17514657	17696079	44725.1046	8386.466	26	RAD51AP2			chr5	172783610	173012188	77751.1166	14529.314	23	ATP6V0E1			chr3	134258463	134432900	81731.826	16472.9081	19	HMGN1P9			chr4	73598264	73793578	143352.256	9274.0522	11	AC112518.1			chr17	75616454	75780778	132166.5228	14324.9548	17	SAP30BP			chr19	13040868	13292172	171639.2576	37614.1744
chr2	17514657	17696079	44725.1046	8386.466	26	VSNL1			chr5	172783610	173012188	77751.1166	14529.314	23	AC008429.4			chr11	35566702	35681196	72581.6038	9209.4876	20	AL135934.1			chr8	93821660	93995573	141602.5254	19084.3366	12	AC084346.1			chr17	75616454	75780778	132166.5228	14324.9548	17	AC087749.2			chr19	13040868	13292172	171639.2576	37614.1744
chr10	34650077	34866441	47185.602	11787.6732	27	RPL37P18			chr13	109157703	109325073	71230.301	8434.724	24	MYO16-AS1			chr11	35566702	35681196	72581.6038	9209.4876	20	FJX1			chr8	93821660	93995573	141602.5254	19084.3366	12	MYL12AP1			chr17	75616454	75780778	132166.5228	14324.9548	17	AC087749.1			chr19	13040868	13292172	171639.2576	37614.1744
chr10	34650077	34866441	47185.602	11787.6732	27	RPS12P16			chr13	109157703	109325073	71230.301	8434.724	24	AL161431.1			chr11	35566702	35681196	72581.6038	9209.4876	20	AL138812.1			chr8	93821660	93995573	141602.5254	19084.3366	12	PDP1			chr17	75616454	75780778	132166.5228	14324.9548	17	ITGB4			chr19	13040868	13292172	171639.2576	37614.1744
chr10	34650077	34866441	47185.602	11787.6732	27	PARD3			chr13	109157703	109325073	71230.301	8434.724	24	LINC00370			chr11	35566702	35681196	72581.6038	9209.4876	20	TRIM44			chr8	93821660	93995573	141602.5254	19084.3366	12	MIR378D2HG			chr17	75616454	75780778	132166.5228	14324.9548	17	GALK1			chr19	13040868	13292172	171639.2576	37614.1744
chr10	34650077	34866441	47185.602	11787.6732	27	PARD3-AS1			chr13	109157703	109325073	71230.301	8434.724	24	LINC01067			chr5	132359479	132526313	72414.639	9176.3082	21	MIR3936			chr8	93821660	93995573	141602.5254	19084.3366	12	MIR378D2			chr10	72193680	72415268	137868.6332	20584.8484	18	ASCC1			chr19	13040868	13292172	171639.2576	37614.1744
chr1	153461076	153630438	43864.5288	8711.8672	28	RN7SL44P			chr20	37982144	38271735	78149.4102	16001.4804	25	TTI1			chr5	132359479	132526313	72414.639	9176.3082	21	MIR3936HG			chr8	93821660	93995573	141602.5254	19084.3366	12	PSMA2P2			chr10	72193680	72415268	137868.6332	20584.8484	18	ANAPC16			chr19	13040868	13292172	171639.2576	37614.1744
chr1	153461076	153630438	43864.5288	8711.8672	28	BX470102.1			chr20	37982144	38271735	78149.4102	16001.4804	25	RPRD1B			chr5	132359479	132526313	72414.639	9176.3082	21	SLC22A5			chr8	93821660	93995573	141602.5254	19084.3366	12	RPL34P18			chr10	72193680	72415268	137868.6332	20584.8484	18	Y_RNA			chr19	13040868	13292172	171639.2576	37614.1744
chr1	153461076	153630438	43864.5288	8711.8672	28	S100A6			chr20	37982144	38271735	78149.4102	16001.4804	25	RN7SL237P			chr5	132359479	132526313	72414.639	9176.3082	21	IRF1-AS1			chr8	93821660	93995573	141602.5254	19084.3366	12	AC105081.1			chr10	72193680	72415268	137868.6332	20584.8484	18	DDIT4			chr19	13040868	13292172	171639.2576	37614.1744
chr1	153461076	153630438	43864.5288	8711.8672	28	S100A5			chr20	37982144	38271735	78149.4102	16001.4804	25	AL031651.1			chr5	132359479	132526313	72414.639	9176.3082	21	AC116366.2			chr11	102779146	102932959	184105.0356	63192.6059	13	MMP10			chr10	72193680	72415268	137868.6332	20584.8484	18	DDIT4-AS1			chr11	62485878	62729981	149002.502	15577.5343
chr1	153461076	153630438	43864.5288	8711.8672	28	S100A4			chr20	37982144	38271735	78149.4102	16001.4804	25	TGM2			chr5	132359479	132526313	72414.639	9176.3082	21	LINC02863			chr11	102779146	102932959	184105.0356	63192.6059	13	MMP1			chr10	72193680	72415268	137868.6332	20584.8484	18	DNAJB12			chr11	62485878	62729981	149002.502	15577.5343
chr1	153461076	153630438	43864.5288	8711.8672	28	S100A3			chr20	37982144	38271735	78149.4102	16001.4804	25	AL031651.2			chr5	132359479	132526313	72414.639	9176.3082	21	Y_RNA			chr11	102779146	102932959	184105.0356	63192.6059	13	AP000619.2			chr10	72193680	72415268	137868.6332	20584.8484	18	RNU6-805P			chr11	62485878	62729981	149002.502	15577.5343
chr1	153461076	153630438	43864.5288	8711.8672	28	S100A2			chr20	37982144	38271735	78149.4102	16001.4804	25	KIAA1755			chr5	132359479	132526313	72414.639	9176.3082	21	AC116366.1			chr11	102779146	102932959	184105.0356	63192.6059	13	MMP3			chr1	7953140	8275756	136997.8864	22150.292	19	PARK7			chr11	62485878	62729981	149002.502	15577.5343
chr1	153461076	153630438	43864.5288	8711.8672	28	BX470102.2			chr20	37982144	38271735	78149.4102	16001.4804	25	AL359555.3			chr5	132359479	132526313	72414.639	9176.3082	21	IRF1			chr11	102779146	102932959	184105.0356	63192.6059	13	MMP12			chr1	7953140	8275756	136997.8864	22150.292	19	Y_RNA			chr11	62485878	62729981	149002.502	15577.5343
chr1	153461076	153630438	43864.5288	8711.8672	28	S100A16			chr20	37982144	38271735	78149.4102	16001.4804	25	AL359555.4			chr18	3542895	3677708	70527.6567	7801.5933	22	RN7SL39P			chr11	102779146	102932959	184105.0356	63192.6059	13	BOLA3P1			chr1	7953140	8275756	136997.8864	22150.292	19	AL034417.4			chr11	62485878	62729981	149002.502	15577.5343
chr1	153461076	153630438	43864.5288	8711.8672	28	S100A14			chr20	37982144	38271735	78149.4102	16001.4804	25	AL359555.2			chr18	3542895	3677708	70527.6567	7801.5933	22	AP002472.1			chr11	102779146	102932959	184105.0356	63192.6059	13	RNU7-159P			chr1	7953140	8275756	136997.8864	22150.292	19	AL034417.3			chr11	62485878	62729981	149002.502	15577.5343
chr1	153461076	153630438	43864.5288	8711.8672	28	S100A1			chr8	127743894	128021311	77903.8047	17262.6741	26	PVT1			chr18	3542895	3677708	70527.6567	7801.5933	22	DLGAP1-AS1			chr5	148906184	149086336	131192.7936	11966.6936	14	AC116312.1			chr1	7953140	8275756	136997.8864	22150.292	19	ERRFI1			chr11	62485878	62729981	149002.502	15577.5343
chr1	43646976	43837033	43722.6735	9798.2016	29	KDM4A			chr8	127743894	128021311	77903.8047	17262.6741	26	MIR1204			chr18	3542895	3677708	70527.6567	7801.5933	22	DLGAP1-AS2			chr5	148906184	149086336	131192.7936	11966.6936	14	RNU6-732P			chr1	7953140	8275756	136997.8864	22150.292	19	AL034417.2			chr11	62485878	62729981	149002.502	15577.5343
chr1	43646976	43837033	43722.6735	9798.2016	29	AL451062.2			chr8	127743894	128021311	77903.8047	17262.6741	26	AC084123.1			chr18	3542895	3677708	70527.6567	7801.5933	22	AP002478.1			chr5	148906184	149086336	131192.7936	11966.6936	14	SH3TC2			chr1	7953140	8275756	136997.8864	22150.292	19	AL034417.1			chr11	62485878	62729981	149002.502	15577.5343
chr1	43646976	43837033	43722.6735	9798.2016	29	KDM4A-AS1			chr8	127743894	128021311	77903.8047	17262.6741	26	TMEM75			chr5	150397855	150548923	71255.1804	11066.4356	23	CD74			chr5	148906184	149086336	131192.7936	11966.6936	14	MIR584			chr1	7953140	8275756	136997.8864	22150.292	19	AL358876.1			chr11	62485878	62729981	149002.502	15577.5343
chr1	43646976	43837033	43722.6735	9798.2016	29	ST3GAL3			chr8	127743894	128021311	77903.8047	17262.6741	26	MIR1205			chr5	150397855	150548923	71255.1804	11066.4356	23	AC011388.1			chr5	148906184	149086336	131192.7936	11966.6936	14	SH3TC2-DT			chr1	7953140	8275756	136997.8864	22150.292	19	LINC01714			chr11	62485878	62729981	149002.502	15577.5343
chr1	43646976	43837033	43722.6735	9798.2016	29	ST3GAL3-AS1			chr8	127743894	128021311	77903.8047	17262.6741	26	RNVU1-32			chr5	150397855	150548923	71255.1804	11066.4356	23	RPS14			chr8	143884043	144041189	134441.6796	17709.5454	15	AC109322.2			chr1	7953140	8275756	136997.8864	22150.292	19	RNU1-7P			chr11	62485878	62729981	149002.502	15577.5343
chr1	43646976	43837033	43722.6735	9798.2016	29	U6			chr8	127743894	128021311	77903.8047	17262.6741	26	MIR1206			chr5	150397855	150548923	71255.1804	11066.4356	23	NDST1-AS1			chr8	143884043	144041189	134441.6796	17709.5454	15	MIR661			chr1	7953140	8275756	136997.8864	22150.292	19	AL358876.2			chr11	62485878	62729981	149002.502	15577.5343
chr1	43646976	43837033	43722.6735	9798.2016	29	AL451062.1			chr8	127743894	128021311	77903.8047	17262.6741	26	AC103705.1			chr5	150397855	150548923	71255.1804	11066.4356	23	NDST1			chr8	143884043	144041189	134441.6796	17709.5454	15	PLEC			chr1	93607967	93809546	137141.8079	22347.38	20				chr11	62485878	62729981	149002.502	15577.5343
chr14	69559623	69766291	45227.232	11338.8084	30	AL133445.1			chr8	127743894	128021311	77903.8047	17262.6741	26	RNU4-25P			chr7	47708484	47842194	68923.466	9529.817	24	LINC00525			chr8	143884043	144041189	134441.6796	17709.5454	15	GRINA			chr8	127154301	127305561	121696.366	8191.348	21	CASC19			chr11	62485878	62729981	149002.502	15577.5343
chr14	69559623	69766291	45227.232	11338.8084	30	CCDC177			chr3	134258691	134431919	63247.0236	5902.1768	27	LINC02004			chr7	47708484	47842194	68923.466	9529.817	24	C7orf69			chr8	143884043	144041189	134441.6796	17709.5454	15	PARP10			chr8	127154301	127305561	121696.366	8191.348	21	AC018714.2			chr11	62485878	62729981	149002.502	15577.5343
chr14	69559623	69766291	45227.232	11338.8084	30	AL133445.3			chr3	134258691	134431919	63247.0236	5902.1768	27	AC010207.1			chr7	5368842	5480998	61807.182	4221.7788	25	AC093620.1			chr8	143884043	144041189	134441.6796	17709.5454	15	SPATC1			chr8	127154301	127305561	121696.366	8191.348	21	AC018714.1			chr11	62485878	62729981	149002.502	15577.5343
chr14	69559623	69766291	45227.232	11338.8084	30	SUSD6			chr3	134258691	134431919	63247.0236	5902.1768	27	RPL39P5			chr7	5368842	5480998	61807.182	4221.7788	25	AC092171.1			chr14	37496342	37650346	120239.906	8278.8132	16	AL121790.2			chr20	38043725	38282245	134433.66	21415.192	22	RN7SL237P			chr11	62485878	62729981	149002.502	15577.5343
chr14	69559623	69766291	45227.232	11338.8084	30	AL133445.2			chr3	134258691	134431919	63247.0236	5902.1768	27	AMOTL2			chr7	5368842	5480998	61807.182	4221.7788	25	TNRC18			chr14	37496342	37650346	120239.906	8278.8132	16	AL121790.1			chr20	38043725	38282245	134433.66	21415.192	22	AL031651.1			chr11	62485878	62729981	149002.502	15577.5343
chr14	69559623	69766291	45227.232	11338.8084	30	SRSF5			chr3	134258691	134431919	63247.0236	5902.1768	27	MIR6827			chr7	5368842	5480998	61807.182	4221.7788	25	AC092171.4			chr14	37496342	37650346	120239.906	8278.8132	16	FOXA1			chr20	38043725	38282245	134433.66	21415.192	22	TGM2			chr11	62485878	62729981	149002.502	15577.5343
chr1	9981892	10174145	41873.6367	9308.3277	31	AL603962.1			chr3	134258691	134431919	63247.0236	5902.1768	27	HMGN1P9			chr7	5368842	5480998	61807.182	4221.7788	25	AC092171.3			chr14	37496342	37650346	120239.906	8278.8132	16	TTC6			chr20	38043725	38282245	134433.66	21415.192	22	AL031651.2			chr11	62485878	62729981	149002.502	15577.5343
chr1	9981892	10174145	41873.6367	9308.3277	31	RBP7			chr11	57660879	57853760	64310.8044	7133.2608	28	ZDHHC5			chr7	5368842	5480998	61807.182	4221.7788	25	AC092171.5			chr7	116620849	116775303	119379.5042	13744.1896	17	COMETT			chr20	38043725	38282245	134433.66	21415.192	22	KIAA1755			chr11	62485878	62729981	149002.502	15577.5343
chr1	9981892	10174145	41873.6367	9308.3277	31	UBE4B			chr11	57660879	57853760	64310.8044	7133.2608	28	MED19			chr7	5368842	5480998	61807.182	4221.7788	25	AC092171.2			chr7	116620849	116775303	119379.5042	13744.1896	17	MET			chr20	38043725	38282245	134433.66	21415.192	22	AL359555.3			chr11	62485878	62729981	149002.502	15577.5343
chr1	9981892	10174145	41873.6367	9308.3277	31	AL590639.1			chr11	57660879	57853760	64310.8044	7133.2608	28	AP001931.2			chr11	64254392	64409999	74391.0446	17021.3027	26	GPR137			chr3	170657413	170810969	118797.9192	14213.7624	18	AC026316.5			chr20	38043725	38282245	134433.66	21415.192	22	AL359555.4			chr11	62485878	62729981	149002.502	15577.5343
chr1	9981892	10174145	41873.6367	9308.3277	31	PGAM1P11			chr11	57660879	57853760	64310.8044	7133.2608	28	TMX2			chr11	64254392	64409999	74391.0446	17021.3027	26	BAD			chr3	170657413	170810969	118797.9192	14213.7624	18	AC026316.2			chr20	38043725	38282245	134433.66	21415.192	22	AL359555.2			chr11	62485878	62729981	149002.502	15577.5343
chr1	9981892	10174145	41873.6367	9308.3277	31	RNU6-828P			chr11	57660879	57853760	64310.8044	7133.2608	28	PPIAP42			chr11	64254392	64409999	74391.0446	17021.3027	26	KCNK4			chr3	171739599	171929343	122671.0736	22714.2064	19	PLD1			chr2	191100272	191316293	140037.347	27137.3119	23	RNU6-959P			chr11	62485878	62729981	149002.502	15577.5343
chr12	6146353	6303472	35984.97	4055.449	32	AC005845.1			chr11	57660879	57853760	64310.8044	7133.2608	28	SELENOH			chr11	64254392	64409999	74391.0446	17021.3027	26	KCNK4-TEX40			chr3	171739599	171929343	122671.0736	22714.2064	19	TMEM212			chr2	191100272	191316293	140037.347	27137.3119	23	STAT4			chr20	50192874	50646426	173982.9392	41542.36
chr12	6146353	6303472	35984.97	4055.449	32	CD9			chr11	57660879	57853760	64310.8044	7133.2608	28	AP001931.1			chr11	64254392	64409999	74391.0446	17021.3027	26	Y_RNA			chr3	171739599	171929343	122671.0736	22714.2064	19	TMEM212-AS1			chr2	191100272	191316293	140037.347	27137.3119	23	AC079777.1			chr20	50192874	50646426	173982.9392	41542.36
chr12	6146353	6303472	35984.97	4055.449	32	Y_RNA			chr11	57660879	57853760	64310.8044	7133.2608	28	BTBD18			chr11	64254392	64409999	74391.0446	17021.3027	26	CATSPERZ			chr3	171739599	171929343	122671.0736	22714.2064	19	TMEM212-IT1			chr2	191100272	191316293	140037.347	27137.3119	23	HMGB1P27			chr20	50192874	50646426	173982.9392	41542.36
chr12	6146353	6303472	35984.97	4055.449	32	ATP5MFP5			chr11	57660879	57853760	64310.8044	7133.2608	28	CTNND1			chr11	64254392	64409999	74391.0446	17021.3027	26	ESRRA			chr11	67237738	67368617	115870.3596	16730.2422	20	AP001885.3			chr2	191100272	191316293	140037.347	27137.3119	23	AC092614.1			chr20	50192874	50646426	173982.9392	41542.36
chr1	151488074	151670155	42271.715	10350.4141	33	CGN			chr6	10347339	10516385	62500.4392	5496.0616	29	AL138885.1			chr11	64254392	64409999	74391.0446	17021.3027	26	TRMT112			chr11	67237738	67368617	115870.3596	16730.2422	20	GRK2			chr2	191100272	191316293	140037.347	27137.3119	23	MYO1B			chr20	50192874	50646426	173982.9392	41542.36
chr1	151488074	151670155	42271.715	10350.4141	33	AL365436.3			chr6	10347339	10516385	62500.4392	5496.0616	29	TFAP2A			chr11	64254392	64409999	74391.0446	17021.3027	26	PRDX5			chr11	67237738	67368617	115870.3596	16730.2422	20	ANKRD13D			chr14	65156612	65383141	130438.7461	19649.9537	24	LINC02324			chr20	50192874	50646426	173982.9392	41542.36
chr1	151488074	151670155	42271.715	10350.4141	33	TUFT1			chr6	10347339	10516385	62500.4392	5496.0616	29	TFAP2A-AS2			chr11	64254392	64409999	74391.0446	17021.3027	26	AP003774.2			chr11	67237738	67368617	115870.3596	16730.2422	20	SSH3			chr14	65156612	65383141	130438.7461	19649.9537	24	AL355076.3			chr20	50192874	50646426	173982.9392	41542.36
chr1	151488074	151670155	42271.715	10350.4141	33	AL365436.2			chr6	10347339	10516385	62500.4392	5496.0616	29	TFAP2A-AS1			chr11	64254392	64409999	74391.0446	17021.3027	26	CCDC88B			chr11	67237738	67368617	115870.3596	16730.2422	20	AP001885.2			chr14	65156612	65383141	130438.7461	19649.9537	24	RPL21P7			chr20	50192874	50646426	173982.9392	41542.36
chr1	151488074	151670155	42271.715	10350.4141	33	MIR554			chr6	10347339	10516385	62500.4392	5496.0616	29	AL138885.2			chr11	64254392	64409999	74391.0446	17021.3027	26	MIR7155			chr11	67237738	67368617	115870.3596	16730.2422	20	RAD9A			chr14	65156612	65383141	130438.7461	19649.9537	24	AL355076.1			chr20	50192874	50646426	173982.9392	41542.36
chr1	151488074	151670155	42271.715	10350.4141	33	AL365436.1			chr6	10347339	10516385	62500.4392	5496.0616	29	AL138885.3			chr11	64254392	64409999	74391.0446	17021.3027	26	RPS6KA4			chr11	67237738	67368617	115870.3596	16730.2422	20	AP003419.2			chr14	65156612	65383141	130438.7461	19649.9537	24	PTBP1P			chr20	50192874	50646426	173982.9392	41542.36
chr1	151488074	151670155	42271.715	10350.4141	33	SNX27			chr6	10347339	10516385	62500.4392	5496.0616	29	LINC00518			chr11	64254392	64409999	74391.0446	17021.3027	26	MIR1237			chr11	67237738	67368617	115870.3596	16730.2422	20	POLD4			chr14	65156612	65383141	130438.7461	19649.9537	24	AL355076.2			chr20	50192874	50646426	173982.9392	41542.36
chr1	151488074	151670155	42271.715	10350.4141	33	AL391335.1			chr6	10347339	10516385	62500.4392	5496.0616	29	MIR5689HG			chr11	64254392	64409999	74391.0446	17021.3027	26	LINC02723			chr11	67237738	67368617	115870.3596	16730.2422	20	RN7SKP239			chr14	65156612	65383141	130438.7461	19649.9537	24	MIR4708			chr20	50192874	50646426	173982.9392	41542.36
chr1	151488074	151670155	42271.715	10350.4141	33	RNU6-1062P			chr6	10347339	10516385	62500.4392	5496.0616	29	MIR5689			chr2	234190339	234312175	60470.4348	3371.4784	27	AC122134.1			chr4	173116784	173270708	107346.5068	10644.5976	21	RN7SL253P			chr10	93356699	93547953	122709.2538	13186.203	25	MYOF			chr20	50192874	50646426	173982.9392	41542.36
chr1	226603134	226790955	43620.6907	11732.8856	34	ITPKB-AS1			chr6	10347339	10516385	62500.4392	5496.0616	29	MRPL48P1			chr7	17582838	17747386	73901.0052	17001.9432	28	AC006482.1			chr4	173116784	173270708	107346.5068	10644.5976	21	AC105285.1			chr10	93356699	93547953	122709.2538	13186.203	25	CEP55			chr8	143823380	144056287	146835.6536	18819.6312
chr1	226603134	226790955	43620.6907	11732.8856	34	ITPKB-IT1			chr6	10347339	10516385	62500.4392	5496.0616	29	LINC02522			chr12	46857818	47016423	63539.541	6944.6925	29	AC079906.1			chr4	173116784	173270708	107346.5068	10644.5976	21	GALNT7			chr10	93356699	93547953	122709.2538	13186.203	25	RNA5SP323			chr8	143823380	144056287	146835.6536	18819.6312
chr1	226603134	226790955	43620.6907	11732.8856	34	ITPKB			chr6	10347339	10516385	62500.4392	5496.0616	29	GCNT2			chr3	157031106	157141404	61527.4606	5104.7186	30	LINC02029			chr4	173116784	173270708	107346.5068	10644.5976	21	MIR548T			chr1	16087459	16240096	115985.6295	6816.4915	26	EPHA2			chr8	143823380	144056287	146835.6536	18819.6312
chr1	226603134	226790955	43620.6907	11732.8856	34	RPS27P5			chr6	10347339	10516385	62500.4392	5496.0616	29	AL139039.3			chr3	157031106	157141404	61527.4606	5104.7186	30	LINC00881			chr3	4926371	5077854	102672.5469	9086.7495	22	BHLHE40-AS1			chr1	16087459	16240096	115985.6295	6816.4915	26	AL451042.2			chr8	143823380	144056287	146835.6536	18819.6312
chr3	149302731	149460224	39411.4515	7761.555	35	TM4SF18			chr6	10347339	10516385	62500.4392	5496.0616	29	AL139039.1			chr3	157031106	157141404	61527.4606	5104.7186	30	LINC00880			chr3	4926371	5077854	102672.5469	9086.7495	22	BHLHE40			chr1	16087459	16240096	115985.6295	6816.4915	26	AL451042.1			chr8	143823380	144056287	146835.6536	18819.6312
chr3	149302731	149460224	39411.4515	7761.555	35	AC073522.1			chr5	13958672	14095821	64353.2127	7641.5493	30				chr22	30144759	30313469	66318.892	9997.305	31	AC002378.1			chr3	4926371	5077854	102672.5469	9086.7495	22	RNF10P1			chr1	16087459	16240096	115985.6295	6816.4915	26	ARHGEF19-AS1			chr8	143823380	144056287	146835.6536	18819.6312
chr3	149302731	149460224	39411.4515	7761.555	35	TM4SF1			chr1	93525345	93757181	66827.6684	10995.1224	31	BCAR3-AS1			chr22	30144759	30313469	66318.892	9997.305	31	LIF-AS1			chr14	103041155	103259716	110593.7008	17499.6036	23	RPL13P6			chr1	16087459	16240096	115985.6295	6816.4915	26	ARHGEF19			chr8	143823380	144056287	146835.6536	18819.6312
chr3	149302731	149460224	39411.4515	7761.555	35	TM4SF1-AS1			chr10	11725735	11951583	65541.6384	9841.3136	32	ECHDC3			chr22	30144759	30313469	66318.892	9997.305	31	LIF			chr14	103041155	103259716	110593.7008	17499.6036	23	CDC42BPB			chr1	16087459	16240096	115985.6295	6816.4915	26	ANO7L1			chr8	143823380	144056287	146835.6536	18819.6312
chr3	149302731	149460224	39411.4515	7761.555	35	AC108751.4			chr10	11725735	11951583	65541.6384	9841.3136	32	PROSER2			chr22	30144759	30313469	66318.892	9997.305	31	AC004264.1			chr14	103041155	103259716	110593.7008	17499.6036	23	LBHD2			chr1	16087459	16240096	115985.6295	6816.4915	26	AL109627.1			chr8	143823380	144056287	146835.6536	18819.6312
chr3	149302731	149460224	39411.4515	7761.555	35	AC108751.2			chr10	11725735	11951583	65541.6384	9841.3136	32	PROSER2-AS1			chr22	30144759	30313469	66318.892	9997.305	31	OSM			chr14	103041155	103259716	110593.7008	17499.6036	23	AL161669.1			chr1	16087459	16240096	115985.6295	6816.4915	26	CPLANE2			chr8	143823380	144056287	146835.6536	18819.6312
chr9	98138543	98309277	37510.2402	7023.8862	36	CORO2A			chr10	11725735	11951583	65541.6384	9841.3136	32	RNU6-1095P			chr22	30144759	30313469	66318.892	9997.305	31	AC004264.2			chr14	103041155	103259716	110593.7008	17499.6036	23	EXOC3L4			chr6	26102486	26303706	116949.588	9180.654	27	H4C3			chr8	143823380	144056287	146835.6536	18819.6312
chr9	98138543	98309277	37510.2402	7023.8862	36	MIR6854			chr2	9155576	9365626	64874.475	9585.355	33	ASAP2			chr22	30144759	30313469	66318.892	9997.305	31	CASTOR1			chr14	103041155	103259716	110593.7008	17499.6036	23	AL161669.4			chr6	26102486	26303706	116949.588	9180.654	27	H1-6			chr8	143823380	144056287	146835.6536	18819.6312
chr9	98138543	98309277	37510.2402	7023.8862	36	AL360081.1			chr2	9155576	9365626	64874.475	9585.355	33	EIF1P7			chr22	30144759	30313469	66318.892	9997.305	31	AC004997.1			chr14	103041155	103259716	110593.7008	17499.6036	23	LINC00677			chr6	26102486	26303706	116949.588	9180.654	27	H2BC4			chr8	143823380	144056287	146835.6536	18819.6312
chr9	98138543	98309277	37510.2402	7023.8862	36	TBC1D2			chr1	201954210	202169170	63193.512	8185.152	34	TIMM17A			chr18	9562428	9739040	71609.2364	15628.848	32	AP001381.1			chr14	103041155	103259716	110593.7008	17499.6036	23	TNFAIP2			chr6	26102486	26303706	116949.588	9180.654	27	H2AC6			chr8	143823380	144056287	146835.6536	18819.6312
chr3	170171684	170329345	45915.4543	16041.2902	37	PHC3			chr1	201954210	202169170	63193.512	8185.152	34	SNORA70H			chr18	9562428	9739040	71609.2364	15628.848	32	PPP4R1			chr14	103041155	103259716	110593.7008	17499.6036	23	NDUFB4P11			chr6	26102486	26303706	116949.588	9180.654	27	H1-4			chr10	72164896	72415107	143646.7793	16553.2522
chr3	170171684	170329345	45915.4543	16041.2902	37	PRKCI			chr1	201954210	202169170	63193.512	8185.152	34	RPL10P4			chr18	9562428	9739040	71609.2364	15628.848	32	PPP4R1-AS1			chr14	103041155	103259716	110593.7008	17499.6036	23	RPL21P12			chr6	26102486	26303706	116949.588	9180.654	27	H2BC5			chr10	72164896	72415107	143646.7793	16553.2522
chr3	170171684	170329345	45915.4543	16041.2902	37	Y_RNA			chr1	201954210	202169170	63193.512	8185.152	34	RNPEP			chr18	9562428	9739040	71609.2364	15628.848	32	RNU6-903P			chr14	103041155	103259716	110593.7008	17499.6036	23	GCSHP2			chr6	26102486	26303706	116949.588	9180.654	27	LARP1P1			chr10	72164896	72415107	143646.7793	16553.2522
chr1	155655850	155854288	40526.9246	10946.3056	38	AL353807.3			chr1	201954210	202169170	63193.512	8185.152	34	ELF3-AS1			chr18	9562428	9739040	71609.2364	15628.848	32	LINC02856			chr14	103041155	103259716	110593.7008	17499.6036	23	LINC00605			chr6	26102486	26303706	116949.588	9180.654	27	AL353759.1			chr10	72164896	72415107	143646.7793	16553.2522
chr1	155655850	155854288	40526.9246	10946.3056	38	YY1AP1			chr1	201954210	202169170	63193.512	8185.152	34	MIR6740			chr18	9562428	9739040	71609.2364	15628.848	32	KRT18P8			chr14	103041155	103259716	110593.7008	17499.6036	23	AL161669.2			chr6	26102486	26303706	116949.588	9180.654	27	H2BC6			chr10	72164896	72415107	143646.7793	16553.2522
chr1	155655850	155854288	40526.9246	10946.3056	38	DAP3			chr1	201954210	202169170	63193.512	8185.152	34	ELF3			chr18	9562428	9739040	71609.2364	15628.848	32	RAB31			chr14	103041155	103259716	110593.7008	17499.6036	23	AL161669.3			chr6	26102486	26303706	116949.588	9180.654	27	H4C4			chr10	72164896	72415107	143646.7793	16553.2522
chr1	155655850	155854288	40526.9246	10946.3056	38	AL162734.1			chr1	201954210	202169170	63193.512	8185.152	34	AL691482.3			chr18	9562428	9739040	71609.2364	15628.848	32	AP000902.1			chr14	103041155	103259716	110593.7008	17499.6036	23	RPL21P13			chr6	26102486	26303706	116949.588	9180.654	27	H1-12P			chr10	72164896	72415107	143646.7793	16553.2522
chr1	155655850	155854288	40526.9246	10946.3056	38	MSTO2P			chr1	201954210	202169170	63193.512	8185.152	34	AL691482.1			chr3	157069154	157182582	62548.9668	6641.4888	33	LINC02029			chr7	116442008	116579336	102622.1376	9918.0496	24	AC002066.1			chr6	26102486	26303706	116949.588	9180.654	27	H3C4			chr10	72164896	72415107	143646.7793	16553.2522
chr1	155655850	155854288	40526.9246	10946.3056	38	AL139128.1			chr1	201954210	202169170	63193.512	8185.152	34	AL691482.2			chr3	157069154	157182582	62548.9668	6641.4888	33	LINC00881			chr7	116442008	116579336	102622.1376	9918.0496	24	CAV1			chr6	26102486	26303706	116949.588	9180.654	27	AL031777.2			chr10	72164896	72415107	143646.7793	16553.2522
chr3	172616098	172761798	38918.12	9692.97	39	AC007919.2			chr1	201954210	202169170	63193.512	8185.152	34	Y_RNA			chr3	157069154	157182582	62548.9668	6641.4888	33	LINC00880			chr7	116442008	116579336	102622.1376	9918.0496	24	AC006159.1			chr6	26102486	26303706	116949.588	9180.654	27	H2AC7			chr1	7926947	8289907	158512.288	31739.272
chr3	172616098	172761798	38918.12	9692.97	39	RNU6-547P			chr1	201954210	202169170	63193.512	8185.152	34	CRIP1P3			chr3	157069154	157182582	62548.9668	6641.4888	33	Y_RNA			chr7	116442008	116579336	102622.1376	9918.0496	24	AC006159.2			chr6	26102486	26303706	116949.588	9180.654	27	H2BC7			chr1	7926947	8289907	158512.288	31739.272
chr3	172616098	172761798	38918.12	9692.97	39	NCEH1			chr1	201954210	202169170	63193.512	8185.152	34	GPR37L1			chr3	157069154	157182582	62548.9668	6641.4888	33	CCNL1			chr20	62299711	62438191	101675.704	9223.656	25	ADRM1			chr6	26102486	26303706	116949.588	9180.654	27	AL031777.1			chr1	7926947	8289907	158512.288	31739.272
chr3	172616098	172761798	38918.12	9692.97	39	AC108667.2			chr1	201954210	202169170	63193.512	8185.152	34	ARL8A			chr3	157069154	157182582	62548.9668	6641.4888	33	KRT18P34			chr20	62299711	62438191	101675.704	9223.656	25	AL354836.1			chr6	26102486	26303706	116949.588	9180.654	27	H4C5			chr1	7926947	8289907	158512.288	31739.272
chr3	172616098	172761798	38918.12	9692.97	39	ECT2			chr1	201954210	202169170	63193.512	8185.152	34	PTPN7			chr3	157069154	157182582	62548.9668	6641.4888	33	AC104411.1			chr20	62299711	62438191	101675.704	9223.656	25	MIR4758			chr6	26102486	26303706	116949.588	9180.654	27	H2BC8			chr1	7926947	8289907	158512.288	31739.272
chr3	181854322	182005221	40429.0757	11228.3194	40	AC007547.1			chr1	201954210	202169170	63193.512	8185.152	34	PTPRVP			chr3	157069154	157182582	62548.9668	6641.4888	33	RNA5SP146			chr20	62299711	62438191	101675.704	9223.656	25	LAMA5-AS1			chr6	26102486	26303706	116949.588	9180.654	27	H2AC8			chr1	7926947	8289907	158512.288	31739.272
chr3	181854322	182005221	40429.0757	11228.3194	40	LINC01206			chr7	129774315	130042568	68731.3505	13880.8725	35	MIR96			chr3	157069154	157182582	62548.9668	6641.4888	33	AC092944.1			chr20	62299711	62438191	101675.704	9223.656	25	LAMA5			chr6	26102486	26303706	116949.588	9180.654	27	H3C5P			chr1	7926947	8289907	158512.288	31739.272
chr3	181854322	182005221	40429.0757	11228.3194	40	RN7SKP265			chr7	129774315	130042568	68731.3505	13880.8725	35	MIR183			chr11	64785022	64950875	73050.7329	18577.1313	34	MAP4K2			chr20	62299711	62438191	101675.704	9223.656	25	AL121832.2			chr6	26102486	26303706	116949.588	9180.654	27	H3C6			chr1	7926947	8289907	158512.288	31739.272
chr8	101367355	101526136	37702.1334	9134.5674	41	LINC02845			chr7	129774315	130042568	68731.3505	13880.8725	35	AC084864.1			chr11	64785022	64950875	73050.7329	18577.1313	34	MEN1			chr20	62299711	62438191	101675.704	9223.656	25	RPS21			chr6	26102486	26303706	116949.588	9180.654	27	H2AC9P			chr1	7926947	8289907	158512.288	31739.272
chr8	101367355	101526136	37702.1334	9134.5674	41	RN7SL563P			chr7	129774315	130042568	68731.3505	13880.8725	35	UBE2H			chr11	64785022	64950875	73050.7329	18577.1313	34	CDC42BPG			chr20	62299711	62438191	101675.704	9223.656	25	AL121832.3			chr6	26102486	26303706	116949.588	9180.654	27	H1-3			chr1	7926947	8289907	158512.288	31739.272
chr8	101367355	101526136	37702.1334	9134.5674	41	AP001208.1			chr7	129774315	130042568	68731.3505	13880.8725	35	AC073320.1			chr11	64785022	64950875	73050.7329	18577.1313	34	EHD1			chr20	62299711	62438191	101675.704	9223.656	25	CABLES2			chr6	26102486	26303706	116949.588	9180.654	27	H4C6			chr1	7926947	8289907	158512.288	31739.272
chr8	101367355	101526136	37702.1334	9134.5674	41	AP001207.3			chr7	129774315	130042568	68731.3505	13880.8725	35	Y_RNA			chr11	64785022	64950875	73050.7329	18577.1313	34	AP001187.1			chr20	62299711	62438191	101675.704	9223.656	25	RBBP8NL			chr6	26102486	26303706	116949.588	9180.654	27	H4C7			chr1	7926947	8289907	158512.288	31739.272
chr8	101367355	101526136	37702.1334	9134.5674	41	GRHL2			chr7	129774315	130042568	68731.3505	13880.8725	35	RNA5SP245			chr11	64785022	64950875	73050.7329	18577.1313	34	MIR194-2HG			chr20	62299711	62438191	101675.704	9223.656	25	AL121832.1			chr6	26102486	26303706	116949.588	9180.654	27	H3C7			chr1	7926947	8289907	158512.288	31739.272
chr5	52933070	53097809	35574.0805	7406.1416	42	AC025180.1			chr20	31611145	31774018	58641.6471	4992.1162	36	COX4I2			chr11	64785022	64950875	73050.7329	18577.1313	34	MIR192			chr20	54046957	54201819	104468.2204	12393.3258	26	BCAS1			chr6	26102486	26303706	116949.588	9180.654	27	H2BC9			chr7	54967572	55263373	153645.0447	27196.7589
chr5	52933070	53097809	35574.0805	7406.1416	42	ITGA2			chr20	31611145	31774018	58641.6471	4992.1162	36	BCL2L1-AS1			chr11	64785022	64950875	73050.7329	18577.1313	34	MIR194-2			chr20	54046957	54201819	104468.2204	12393.3258	26	MIR4756			chr6	26102486	26303706	116949.588	9180.654	27	H3C8			chr7	54967572	55263373	153645.0447	27196.7589
chr5	52933070	53097809	35574.0805	7406.1416	42	AC008966.3			chr20	31611145	31774018	58641.6471	4992.1162	36	BCL2L1			chr11	64785022	64950875	73050.7329	18577.1313	34	MIR6750			chr20	54046957	54201819	104468.2204	12393.3258	26	CYP24A1			chr6	26102486	26303706	116949.588	9180.654	27	H2AC10P			chr7	54967572	55263373	153645.0447	27196.7589
chr5	52933070	53097809	35574.0805	7406.1416	42	AC008966.2			chr20	31611145	31774018	58641.6471	4992.1162	36	ABALON			chr11	64785022	64950875	73050.7329	18577.1313	34	MIR6749			chr20	54046957	54201819	104468.2204	12393.3258	26	AL133335.2			chr6	26102486	26303706	116949.588	9180.654	27	H2BC10			chr7	54967572	55263373	153645.0447	27196.7589
chr20	31495153	31663021	33954.3604	6271.0032	43	HM13			chr20	31611145	31774018	58641.6471	4992.1162	36	TPX2			chr11	64785022	64950875	73050.7329	18577.1313	34	ATG2A			chr3	190268809	190437224	108670.386	16686.4185	27	CLDN1			chr6	26102486	26303706	116949.588	9180.654	27	H4C8			chr7	54967572	55263373	153645.0447	27196.7589
chr20	31495153	31663021	33954.3604	6271.0032	43	AL110115.1			chr10	72163273	72387385	61882.2432	8811.952	37	AL607035.1			chr11	64785022	64950875	73050.7329	18577.1313	34	PPP2R5B			chr3	190268809	190437224	108670.386	16686.4185	27	CLDN16			chr1	94183025	94385996	128785.8297	21417.968	28	ARHGAP29-AS1			chr6	10287679	10516379	137657.52	15559.83
chr20	31495153	31663021	33954.3604	6271.0032	43	MCTS2P			chr10	72163273	72387385	61882.2432	8811.952	37	RPL15P14			chr11	64785022	64950875	73050.7329	18577.1313	34	GPHA2			chr7	116342894	116528875	110201.8477	21116.9336	28	AC002066.1			chr1	94183025	94385996	128785.8297	21417.968	28	ARHGAP29			chr6	10287679	10516379	137657.52	15559.83
chr20	31495153	31663021	33954.3604	6271.0032	43	HM13-IT1			chr10	72163273	72387385	61882.2432	8811.952	37	ASCC1			chr2	112713505	112887828	65560.3183	11289.6637	35	NT5DC4			chr7	116342894	116528875	110201.8477	21116.9336	28	CAV1			chr1	94183025	94385996	128785.8297	21417.968	28	GAPDHP29			chr6	10287679	10516379	137657.52	15559.83
chr20	31495153	31663021	33954.3604	6271.0032	43	HM13-AS1			chr10	72163273	72387385	61882.2432	8811.952	37	ANAPC16			chr2	112713505	112887828	65560.3183	11289.6637	35	CKAP2L			chr10	72240785	72387425	96409.544	7616.312	29	DDIT4			chr1	94183025	94385996	128785.8297	21417.968	28	AC097059.1			chr6	10287679	10516379	137657.52	15559.83
chr20	31495153	31663021	33954.3604	6271.0032	43	AL110115.2			chr10	72163273	72387385	61882.2432	8811.952	37	Y_RNA			chr2	112713505	112887828	65560.3183	11289.6637	35	IL1A			chr10	72240785	72387425	96409.544	7616.312	29	DDIT4-AS1			chr2	172121764	172314341	120563.0271	13284.7995	29	AC104088.1			chr6	10287679	10516379	137657.52	15559.83
chr20	31495153	31663021	33954.3604	6271.0032	43	RNU6-384P			chr10	72163273	72387385	61882.2432	8811.952	37	DDIT4			chr2	112713505	112887828	65560.3183	11289.6637	35	AC079753.2			chr10	72240785	72387425	96409.544	7616.312	29	DNAJB12			chr2	172121764	172314341	120563.0271	13284.7995	29	AC104088.3			chr6	10287679	10516379	137657.52	15559.83
chr20	31495153	31663021	33954.3604	6271.0032	43	ID1			chr10	72163273	72387385	61882.2432	8811.952	37	DDIT4-AS1			chr2	112713505	112887828	65560.3183	11289.6637	35	IL1B			chr10	93374604	93533220	97748.0416	9366.8368	30	MYOF			chr20	62297465	62438428	114602.1851	7393.8215	30	ADRM1			chr6	10287679	10516379	137657.52	15559.83
chr20	31495153	31663021	33954.3604	6271.0032	43	MIR3193			chr10	72163273	72387385	61882.2432	8811.952	37	DNAJB12			chr2	112713505	112887828	65560.3183	11289.6637	35	AC079753.1			chr10	93374604	93533220	97748.0416	9366.8368	30	CEP55			chr20	62297465	62438428	114602.1851	7393.8215	30	AL354836.1			chr6	10287679	10516379	137657.52	15559.83
chr20	31495153	31663021	33954.3604	6271.0032	43	COX4I2			chr9	127445062	127636540	60924.348	9129.5044	38	SNORA65			chr2	112713505	112887828	65560.3183	11289.6637	35	XIAPP3			chr10	93374604	93533220	97748.0416	9366.8368	30	RNA5SP323			chr20	62297465	62438428	114602.1851	7393.8215	30	MIR4758			chr6	10287679	10516379	137657.52	15559.83
chr10	29578836	29787001	38214.6945	10816.5	44	MIR938			chr9	127445062	127636540	60924.348	9129.5044	38	RPL12			chr10	93385361	93532766	60351.3055	6570.333	36	MYOF			chr11	65837525	65970619	103915.16	17159.239	31	CFL1			chr20	62297465	62438428	114602.1851	7393.8215	30	LAMA5-AS1			chr6	10287679	10516379	137657.52	15559.83
chr10	29578836	29787001	38214.6945	10816.5	44	CKS1BP2			chr9	127445062	127636540	60924.348	9129.5044	38	LRSAM1			chr10	93385361	93532766	60351.3055	6570.333	36	CEP55			chr11	65837525	65970619	103915.16	17159.239	31	MUS81			chr20	62297465	62438428	114602.1851	7393.8215	30	LAMA5			chr6	10287679	10516379	137657.52	15559.83
chr10	29578836	29787001	38214.6945	10816.5	44	RNU6-908P			chr9	127445062	127636540	60924.348	9129.5044	38	Y_RNA			chr10	93385361	93532766	60351.3055	6570.333	36	RNA5SP323			chr11	65837525	65970619	103915.16	17159.239	31	EFEMP2			chr20	62297465	62438428	114602.1851	7393.8215	30	AL121832.2			chr6	10287679	10516379	137657.52	15559.83
chr10	29578836	29787001	38214.6945	10816.5	44	SVIL			chr9	127445062	127636540	60924.348	9129.5044	38	NIBAN2			chr6	12509979	12653518	58555.6011	4937.3226	37	RPL15P3			chr11	65837525	65970619	103915.16	17159.239	31	CTSW			chr20	62297465	62438428	114602.1851	7393.8215	30	RPS21			chr6	10287679	10516379	137657.52	15559.83
chr1	9243090	9404470	31616.838	5383.026	45	SPSB1			chr9	127445062	127636540	60924.348	9129.5044	38	STXBP1			chr6	12509979	12653518	58555.6011	4937.3226	37	LINC02530			chr11	65837525	65970619	103915.16	17159.239	31	FIBP			chr20	62297465	62438428	114602.1851	7393.8215	30	AL121832.3			chr6	10287679	10516379	137657.52	15559.83
chr8	100774194	100934292	34586.399	8714.21	46	RPS20P23			chr1	7952361	8153276	60195.7975	8587.8665	39	PARK7			chr1	16088996	16262712	65039.6268	11492.3244	38	EPHA2			chr11	65837525	65970619	103915.16	17159.239	31	CCDC85B			chr20	62297465	62438428	114602.1851	7393.8215	30	CABLES2			chr9	134267352	134511480	136561.28	16603.5456
chr8	100774194	100934292	34586.399	8714.21	46	RNU4-83P			chr1	7952361	8153276	60195.7975	8587.8665	39	Y_RNA			chr1	16088996	16262712	65039.6268	11492.3244	38	AL451042.2			chr11	65837525	65970619	103915.16	17159.239	31	FOSL1			chr20	62297465	62438428	114602.1851	7393.8215	30	RBBP8NL			chr9	134267352	134511480	136561.28	16603.5456
chr8	100774194	100934292	34586.399	8714.21	46	RPS26P6			chr1	7952361	8153276	60195.7975	8587.8665	39	AL034417.4			chr1	16088996	16262712	65039.6268	11492.3244	38	AL451042.1			chr11	65837525	65970619	103915.16	17159.239	31	C11orf68			chr20	62297465	62438428	114602.1851	7393.8215	30	AL121832.1			chr9	134267352	134511480	136561.28	16603.5456
chr8	100774194	100934292	34586.399	8714.21	46	Metazoa_SRP			chr1	7952361	8153276	60195.7975	8587.8665	39	AL034417.3			chr1	16088996	16262712	65039.6268	11492.3244	38	ARHGEF19-AS1			chr11	65837525	65970619	103915.16	17159.239	31	DRAP1			chr15	67014019	67204347	117462.5312	10667.7368	31	AC087482.1			chr9	134267352	134511480	136561.28	16603.5456
chr8	100774194	100934292	34586.399	8714.21	46	AC027373.1			chr1	7952361	8153276	60195.7975	8587.8665	39	ERRFI1			chr1	16088996	16262712	65039.6268	11492.3244	38	ARHGEF19			chr11	65837525	65970619	103915.16	17159.239	31	TSGA10IP			chr15	67014019	67204347	117462.5312	10667.7368	31	SMAD3			chr9	134267352	134511480	136561.28	16603.5456
chr9	92582150	92737751	31103.1994	5293.2152	47	AL157827.2			chr1	7952361	8153276	60195.7975	8587.8665	39	AL034417.2			chr1	16088996	16262712	65039.6268	11492.3244	38	ANO7L1			chr11	65837525	65970619	103915.16	17159.239	31	SART1			chr15	67014019	67204347	117462.5312	10667.7368	31	AC012568.1			chr5	167564695	167908504	143798.5482	27452.8934
chr9	92582150	92737751	31103.1994	5293.2152	47	IPPK			chr1	7952361	8153276	60195.7975	8587.8665	39	AL034417.1			chr1	16088996	16262712	65039.6268	11492.3244	38	AL109627.1			chr7	47507007	47657911	94233.4848	8612.9568	32	TNS3			chr20	31491697	31663846	118591.3113	12222.0406	32	HM13			chr5	167564695	167908504	143798.5482	27452.8934
chr9	92582150	92737751	31103.1994	5293.2152	47	AL137074.1			chr10	5472779	5673550	58386.7174	7406.6685	40	CALML5			chr1	16088996	16262712	65039.6268	11492.3244	38	CPLANE2			chr7	47507007	47657911	94233.4848	8612.9568	32	LINC01447			chr20	31491697	31663846	118591.3113	12222.0406	32	AL110115.1			chr3	156618209	156878582	149676.1209	33389.6586
chr14	61422394	61591582	39727.7496	14335.7536	48	AL355916.3			chr10	5472779	5673550	58386.7174	7406.6685	40	CALML3-AS1			chr1	16088996	16262712	65039.6268	11492.3244	38	MT1XP1			chr7	47507007	47657911	94233.4848	8612.9568	32	C7orf65			chr20	31491697	31663846	118591.3113	12222.0406	32	MCTS2P			chr3	156618209	156878582	149676.1209	33389.6586
chr14	61422394	61591582	39727.7496	14335.7536	48	AL355916.2			chr10	5472779	5673550	58386.7174	7406.6685	40	CALML3			chr11	34569866	34705709	80005.1603	27423.4793	39	LINC02707			chr11	65489717	65628089	105120.094	19608.092	33	MALAT1			chr20	31491697	31663846	118591.3113	12222.0406	32	HM13-IT1			chr3	156618209	156878582	149676.1209	33389.6586
chr14	61422394	61591582	39727.7496	14335.7536	48	LINC01303			chr10	5472779	5673550	58386.7174	7406.6685	40	AL732437.1			chr11	34569866	34705709	80005.1603	27423.4793	39	EHF			chr11	65489717	65628089	105120.094	19608.092	33	AP000769.2			chr20	31491697	31663846	118591.3113	12222.0406	32	HM13-AS1			chr3	156618209	156878582	149676.1209	33389.6586
chr14	61422394	61591582	39727.7496	14335.7536	48	AL355916.1			chr10	5472779	5673550	58386.7174	7406.6685	40	AL732437.3			chr19	1187169	1326685	59665.2084	7322.3148	40	HMGB2P1			chr11	65489717	65628089	105120.094	19608.092	33	AP000769.5			chr20	31491697	31663846	118591.3113	12222.0406	32	AL110115.2			chr3	156618209	156878582	149676.1209	33389.6586
chr1	151971180	152102678	29173.4476	4283.728	49	S100A10			chr10	5472779	5673550	58386.7174	7406.6685	40	AL732437.2			chr19	1187169	1326685	59665.2084	7322.3148	40	CBARP			chr11	65489717	65628089	105120.094	19608.092	33	AP000769.3			chr20	31491697	31663846	118591.3113	12222.0406	32	RNU6-384P			chr3	156618209	156878582	149676.1209	33389.6586
chr1	151971180	152102678	29173.4476	4283.728	49	AL450992.1			chr10	5472779	5673550	58386.7174	7406.6685	40	LASTR			chr19	1187169	1326685	59665.2084	7322.3148	40	AC004221.1			chr11	65489717	65628089	105120.094	19608.092	33	SNRPGP19			chr20	31491697	31663846	118591.3113	12222.0406	32	ID1			chr11	64250101	64423744	129265.5579	14441.3923
chr1	151971180	152102678	29173.4476	4283.728	49	NBPF18P			chr10	5472779	5673550	58386.7174	7406.6685	40	AL365356.2			chr19	1187169	1326685	59665.2084	7322.3148	40	ATP5F1D			chr11	65489717	65628089	105120.094	19608.092	33	SCYL1			chr20	31491697	31663846	118591.3113	12222.0406	32	MIR3193			chr11	64250101	64423744	129265.5579	14441.3923
chr1	151971180	152102678	29173.4476	4283.728	49	S100A11			chr10	5472779	5673550	58386.7174	7406.6685	40	RN7SL445P			chr19	1187169	1326685	59665.2084	7322.3148	40	MIDN			chr11	65489717	65628089	105120.094	19608.092	33	LTBP3			chr20	31491697	31663846	118591.3113	12222.0406	32	COX4I2			chr11	64250101	64423744	129265.5579	14441.3923
chr1	151971180	152102678	29173.4476	4283.728	49	SPTLC1P4			chr10	5472779	5673550	58386.7174	7406.6685	40	ASB13			chr19	1187169	1326685	59665.2084	7322.3148	40	CIRBP			chr11	65489717	65628089	105120.094	19608.092	33	AP001362.1			chr22	45945060	46137108	116054.1184	10198.9184	33	WNT7B			chr11	64250101	64423744	129265.5579	14441.3923
chr1	151971180	152102678	29173.4476	4283.728	49	AL591893.1			chr15	59193688	59374184	57079.7136	6479.928	41	LDHAL6B			chr19	1187169	1326685	59665.2084	7322.3148	40	CIRBP-AS1			chr11	65489717	65628089	105120.094	19608.092	33	ZNRD2-AS1			chr22	45945060	46137108	116054.1184	10198.9184	33	BX537318.2			chr11	64250101	64423744	129265.5579	14441.3923
chr1	151971180	152102678	29173.4476	4283.728	49	TCHHL1			chr15	59193688	59374184	57079.7136	6479.928	41	RNU4-80P			chr19	1187169	1326685	59665.2084	7322.3148	40	FAM174C			chr11	65489717	65628089	105120.094	19608.092	33	ZNRD2			chr22	45945060	46137108	116054.1184	10198.9184	33	BX537318.1			chr11	64250101	64423744	129265.5579	14441.3923
chr13	72987739	73142234	32637.0555	7754.6385	50	PSMD10P3			chr15	59193688	59374184	57079.7136	6479.928	41	AC092756.1			chr19	1187169	1326685	59665.2084	7322.3148	40	EFNA2			chr11	65489717	65628089	105120.094	19608.092	33	FAM89B			chr22	45945060	46137108	116054.1184	10198.9184	33	LINC00899			chr11	64250101	64423744	129265.5579	14441.3923
chr13	72987739	73142234	32637.0555	7754.6385	50	KLF5			chr15	59193688	59374184	57079.7136	6479.928	41	RNU6-212P			chr19	1187169	1326685	59665.2084	7322.3148	40	RPS15P9			chr11	65489717	65628089	105120.094	19608.092	33	EHBP1L1			chr22	45945060	46137108	116054.1184	10198.9184	33	PRR34			chr11	64250101	64423744	129265.5579	14441.3923
chr13	72987739	73142234	32637.0555	7754.6385	50	FABP5P1			chr15	59193688	59374184	57079.7136	6479.928	41	MYO1E			chr19	1187169	1326685	59665.2084	7322.3148	40	AC005330.1			chr11	65489717	65628089	105120.094	19608.092	33	KCNK7			chr22	45945060	46137108	116054.1184	10198.9184	33	AL121672.3			chr11	64250101	64423744	129265.5579	14441.3923
chr13	72987739	73142234	32637.0555	7754.6385	50	RNU6-66P			chr15	59193688	59374184	57079.7136	6479.928	41	AC092868.2			chr3	190270113	190437174	64801.0443	12869.0059	41	CLDN1			chr11	65489717	65628089	105120.094	19608.092	33	MAP3K11			chr22	45945060	46137108	116054.1184	10198.9184	33	PRR34-AS1			chr11	64250101	64423744	129265.5579	14441.3923
chr10	4607172	4783180	32873.46	8383.6824	51	LINC00705			chr15	59193688	59374184	57079.7136	6479.928	41	FAM81A			chr3	190270113	190437174	64801.0443	12869.0059	41	CLDN16			chr11	65489717	65628089	105120.094	19608.092	33	PCNX3			chr22	45945060	46137108	116054.1184	10198.9184	33	MIRLET7BHG			chr11	64250101	64423744	129265.5579	14441.3923
chr10	4607172	4783180	32873.46	8383.6824	51	MANCR			chr9	21719989	21928559	60202.065	9869.013	42	MTAP			chr10	95164821	95359641	61945.906	12032.658	42	AL157834.4			chr11	67953209	68091224	103130.8935	19281.208	34	AC004923.1			chr22	45945060	46137108	116054.1184	10198.9184	33	AL121672.1			chr11	64250101	64423744	129265.5579	14441.3923
chr1	24266766	24441192	31973.4096	7531.9112	52	GRHL3-AS1			chr9	21719989	21928559	60202.065	9869.013	42	AL359922.1			chr10	95164821	95359641	61945.906	12032.658	42	AL157834.3			chr11	67953209	68091224	103130.8935	19281.208	34	AC004923.3			chr22	45945060	46137108	116054.1184	10198.9184	33	AL121672.2			chr11	64250101	64423744	129265.5579	14441.3923
chr1	24266766	24441192	31973.4096	7531.9112	52	GRHL3			chr9	21719989	21928559	60202.065	9869.013	42	TUBB8P1			chr10	95164821	95359641	61945.906	12032.658	42	PAWRP1			chr11	67953209	68091224	103130.8935	19281.208	34	OR7E1P			chr22	45945060	46137108	116054.1184	10198.9184	33	MIR3619			chr11	64250101	64423744	129265.5579	14441.3923
chr1	24266766	24441192	31973.4096	7531.9112	52	STPG1			chr9	21719989	21928559	60202.065	9869.013	42	AL359922.2			chr10	95164821	95359641	61945.906	12032.658	42	ACSM6			chr11	67953209	68091224	103130.8935	19281.208	34	UNC93B1			chr22	45945060	46137108	116054.1184	10198.9184	33	MIRLET7A3			chr11	64250101	64423744	129265.5579	14441.3923
chr1	24266766	24441192	31973.4096	7531.9112	52	NIPAL3			chr9	21719989	21928559	60202.065	9869.013	42	AL359922.3			chr10	95164821	95359641	61945.906	12032.658	42	AL157834.2			chr11	67953209	68091224	103130.8935	19281.208	34	ALDH3B1			chr22	45945060	46137108	116054.1184	10198.9184	33	MIR4763			chr11	64250101	64423744	129265.5579	14441.3923
chr3	172275848	172413388	34994.788	10605.05	53	AC092964.1			chr16	68681122	68873482	56755.22	6603.74	43	HSPE1P5			chr10	95164821	95359641	61945.906	12032.658	42	PDLIM1			chr11	67953209	68091224	103130.8935	19281.208	34	AC004923.4			chr22	45945060	46137108	116054.1184	10198.9184	33	MIRLET7B			chr11	64250101	64423744	129265.5579	14441.3923
chr17	82770437	82946205	31026.996	6781.236	54	AC068014.1			chr16	68681122	68873482	56755.22	6603.74	43	CDH1			chr16	11534343	11731520	63291.3801	13400.7083	43	LITAF			chr11	67953209	68091224	103130.8935	19281.208	34	NDUFS8			chr3	134258266	134433095	117369.2865	11882.8452	34	LINC02004			chr14	73662258	73857424	128778.6312	15502.5414
chr17	82770437	82946205	31026.996	6781.236	54	ZNF750			chr16	68681122	68873482	56755.22	6603.74	43	RNA5SP429			chr16	11534343	11731520	63291.3801	13400.7083	43	SNN			chr11	67953209	68091224	103130.8935	19281.208	34	MIR7113			chr3	134258266	134433095	117369.2865	11882.8452	34	AC010207.1			chr14	73662258	73857424	128778.6312	15502.5414
chr17	82770437	82946205	31026.996	6781.236	54	AC087222.1			chr16	68681122	68873482	56755.22	6603.74	43	AC099314.1			chr6	10349190	10514174	58258.156	8402.4312	44	AL138885.1			chr11	67953209	68091224	103130.8935	19281.208	34	MIR4691			chr3	134258266	134433095	117369.2865	11882.8452	34	RPL39P5			chr14	73662258	73857424	128778.6312	15502.5414
chr9	127487392	127636490	28467.0204	4359.9024	55	NIBAN2			chr16	68681122	68873482	56755.22	6603.74	43	FTLP14			chr6	10349190	10514174	58258.156	8402.4312	44	TFAP2A			chr11	67953209	68091224	103130.8935	19281.208	34	TCIRG1			chr3	134258266	134433095	117369.2865	11882.8452	34	AMOTL2			chr14	73662258	73857424	128778.6312	15502.5414
chr9	127487392	127636490	28467.0204	4359.9024	55	STXBP1			chr16	68681122	68873482	56755.22	6603.74	43	TANGO6			chr6	10349190	10514174	58258.156	8402.4312	44	TFAP2A-AS2			chr11	67953209	68091224	103130.8935	19281.208	34	MIR6753			chr3	134258266	134433095	117369.2865	11882.8452	34	MIR6827			chr14	73662258	73857424	128778.6312	15502.5414
chr12	52089940	52266196	28992.5312	5551.4368	56	AC078864.1			chr9	22030310	22209327	56900.1417	6850.7739	44	AL354709.1			chr6	10349190	10514174	58258.156	8402.4312	44	TFAP2A-AS1			chr11	67953209	68091224	103130.8935	19281.208	34	AP002807.1			chr3	134258266	134433095	117369.2865	11882.8452	34	HMGN1P9			chr14	73662258	73857424	128778.6312	15502.5414
chr12	52089940	52266196	28992.5312	5551.4368	56	LINC00592			chr9	22030310	22209327	56900.1417	6850.7739	44	AL354709.2			chr6	10349190	10514174	58258.156	8402.4312	44	AL138885.2			chr17	59777036	59909927	87516.3728	4104.7968	35	AC040904.1			chr20	31610860	31790844	117928.4096	12693.4608	35	COX4I2			chr14	73662258	73857424	128778.6312	15502.5414
chr12	52089940	52266196	28992.5312	5551.4368	56	KRT80			chr5	150396208	150602476	60923.4444	11306.9152	45	CD74			chr6	10349190	10514174	58258.156	8402.4312	44	AL138885.3			chr17	59777036	59909927	87516.3728	4104.7968	35	MIR21			chr20	31610860	31790844	117928.4096	12693.4608	35	BCL2L1-AS1			chr14	73662258	73857424	128778.6312	15502.5414
chr12	52089940	52266196	28992.5312	5551.4368	56	LINC02874			chr5	150396208	150602476	60923.4444	11306.9152	45	AC011388.1			chr6	10349190	10514174	58258.156	8402.4312	44	LINC00518			chr17	59777036	59909927	87516.3728	4104.7968	35	RNU6-450P			chr20	31610860	31790844	117928.4096	12693.4608	35	BCL2L1			chr14	73662258	73857424	128778.6312	15502.5414
chr12	52089940	52266196	28992.5312	5551.4368	56	METTL7AP1			chr5	150396208	150602476	60923.4444	11306.9152	45	RPS14			chr6	10349190	10514174	58258.156	8402.4312	44	MIR5689HG			chr17	59777036	59909927	87516.3728	4104.7968	35	TUBD1			chr20	31610860	31790844	117928.4096	12693.4608	35	ABALON			chr22	46362418	46642840	127233.5944	15949.3048
chr12	52089940	52266196	28992.5312	5551.4368	56	KRT7			chr5	150396208	150602476	60923.4444	11306.9152	45	NDST1-AS1			chr6	10349190	10514174	58258.156	8402.4312	44	MIR5689			chr17	59777036	59909927	87516.3728	4104.7968	35	NDUFB8P2			chr20	31610860	31790844	117928.4096	12693.4608	35	TPX2			chr22	46362418	46642840	127233.5944	15949.3048
chr12	52089940	52266196	28992.5312	5551.4368	56	KRT7-AS			chr5	150396208	150602476	60923.4444	11306.9152	45	NDST1			chr6	10349190	10514174	58258.156	8402.4312	44	MRPL48P1			chr17	59777036	59909927	87516.3728	4104.7968	35	RPS6KB1			chr11	118856785	118991402	109233.9435	4707.912	36	CXCR5			chr22	46362418	46642840	127233.5944	15949.3048
chr12	52089940	52266196	28992.5312	5551.4368	56	KRT86			chr5	150396208	150602476	60923.4444	11306.9152	45	SYNPO			chr6	10349190	10514174	58258.156	8402.4312	44	LINC02522			chr7	5361341	5480944	88374.2446	5894.6221	36	AC093620.1			chr11	118856785	118991402	109233.9435	4707.912	36	AP004609.1			chr22	46362418	46642840	127233.5944	15949.3048
chr12	52089940	52266196	28992.5312	5551.4368	56	KRT87P			chr2	54469996	54690136	60094.028	10728.502	46	SPTBN1-AS1			chr6	10349190	10514174	58258.156	8402.4312	44	GCNT2			chr7	5361341	5480944	88374.2446	5894.6221	36	AC092171.1			chr11	118856785	118991402	109233.9435	4707.912	36	MIR4492			chr11	64173603	64336857	122567.2758	11999.2838
chr12	52089940	52266196	28992.5312	5551.4368	56	AC021066.2			chr2	54469996	54690136	60094.028	10728.502	46	RPL23AP32			chr20	50575433	50742666	61430.7921	11691.8187	45	AL133230.1			chr7	5361341	5480944	88374.2446	5894.6221	36	TNRC18			chr11	118856785	118991402	109233.9435	4707.912	36	BCL9L			chr11	64173603	64336857	122567.2758	11999.2838
chr3	141766729	141898645	27364.7784	3963.9672	57	GRK7			chr2	54469996	54690136	60094.028	10728.502	46	AC092839.1			chr20	50575433	50742666	61430.7921	11691.8187	45	MIR645			chr7	5361341	5480944	88374.2446	5894.6221	36	AC092171.4			chr11	118856785	118991402	109233.9435	4707.912	36	UPK2			chr11	64173603	64336857	122567.2758	11999.2838
chr3	141766729	141898645	27364.7784	3963.9672	57	AC112504.3			chr2	54469996	54690136	60094.028	10728.502	46	AC093110.1			chr20	50575433	50742666	61430.7921	11691.8187	45	MIR1302-5			chr7	5361341	5480944	88374.2446	5894.6221	36	AC092171.3			chr11	118856785	118991402	109233.9435	4707.912	36	RN7SL688P			chr11	64173603	64336857	122567.2758	11999.2838
chr3	141766729	141898645	27364.7784	3963.9672	57	HMGN2P25			chr7	5444941	5613792	58674.8222	9570.289	47	AC092171.2			chr20	50575433	50742666	61430.7921	11691.8187	45	RPL36P2			chr7	5361341	5480944	88374.2446	5894.6221	36	AC092171.5			chr11	118856785	118991402	109233.9435	4707.912	36	Y_RNA			chr11	64173603	64336857	122567.2758	11999.2838
chr3	141766729	141898645	27364.7784	3963.9672	57	ATP1B3			chr7	5444941	5613792	58674.8222	9570.289	47	MIR589			chr20	50575433	50742666	61430.7921	11691.8187	45	RIPOR3-AS1			chr7	5361341	5480944	88374.2446	5894.6221	36	AC092171.2			chr11	118856785	118991402	109233.9435	4707.912	36	FOXR1			chr11	64173603	64336857	122567.2758	11999.2838
chr1	201955960	202137105	32928.641	9623.797	58	SNORA70H			chr7	5444941	5613792	58674.8222	9570.289	47	FBXL18			chr20	50575433	50742666	61430.7921	11691.8187	45	RIPOR3			chr6	30760162	30937045	89084.3321	7150.119	37	LINC00243			chr7	848154	1008030	119734.0372	15705.4748	37	GET4			chr11	64173603	64336857	122567.2758	11999.2838
chr1	201955960	202137105	32928.641	9623.797	58	RPL10P4			chr7	5444941	5613792	58674.8222	9570.289	47	ACTB			chr20	50575433	50742666	61430.7921	11691.8187	45	PARD6B			chr6	30760162	30937045	89084.3321	7150.119	37	LINC02570			chr7	848154	1008030	119734.0372	15705.4748	37	AC073957.3			chr11	64173603	64336857	122567.2758	11999.2838
chr1	201955960	202137105	32928.641	9623.797	58	RNPEP			chr7	5444941	5613792	58674.8222	9570.289	47	AC006483.2			chr6	26104871	26286024	58511.313	9056.6748	46	H1-6			chr6	30760162	30937045	89084.3321	7150.119	37	RN7SKP186			chr7	848154	1008030	119734.0372	15705.4748	37	ADAP1			chr11	64173603	64336857	122567.2758	11999.2838
chr1	201955960	202137105	32928.641	9623.797	58	ELF3-AS1			chr7	5444941	5613792	58674.8222	9570.289	47	AC006483.1			chr6	26104871	26286024	58511.313	9056.6748	46	H2BC4			chr6	30760162	30937045	89084.3321	7150.119	37	DDR1-DT			chr7	848154	1008030	119734.0372	15705.4748	37	COX19			chr11	64173603	64336857	122567.2758	11999.2838
chr1	201955960	202137105	32928.641	9623.797	58	MIR6740			chr7	5444941	5613792	58674.8222	9570.289	47	FSCN1			chr6	26104871	26286024	58511.313	9056.6748	46	H2AC6			chr6	30760162	30937045	89084.3321	7150.119	37	DDR1			chr7	848154	1008030	119734.0372	15705.4748	37	CYP2W1			chr11	64173603	64336857	122567.2758	11999.2838
chr1	201955960	202137105	32928.641	9623.797	58	ELF3			chr22	40408271	40621208	58128.6739	9464.1206	48	AL022238.2			chr6	26104871	26286024	58511.313	9056.6748	46	H1-4			chr6	30760162	30937045	89084.3321	7150.119	37	MIR4640			chr14	68407562	68650609	129986.8089	26034.554	38	PPIAP6			chr11	64173603	64336857	122567.2758	11999.2838
chr1	201955960	202137105	32928.641	9623.797	58	AL691482.3			chr22	40408271	40621208	58128.6739	9464.1206	48	AL022238.1			chr6	26104871	26286024	58511.313	9056.6748	46	H2BC5			chr6	30760162	30937045	89084.3321	7150.119	37	GTF2H4			chr14	68407562	68650609	129986.8089	26034.554	38	AL121820.3			chr11	64173603	64336857	122567.2758	11999.2838
chr1	201955960	202137105	32928.641	9623.797	58	AL691482.1			chr22	40408271	40621208	58128.6739	9464.1206	48	MRTFA-AS1			chr6	26104871	26286024	58511.313	9056.6748	46	LARP1P1			chr6	30760162	30937045	89084.3321	7150.119	37	AL669830.1			chr14	68407562	68650609	129986.8089	26034.554	38	AL121820.2			chr11	64173603	64336857	122567.2758	11999.2838
chr1	201955960	202137105	32928.641	9623.797	58	AL691482.2			chr22	40408271	40621208	58128.6739	9464.1206	48	COX6B1P3			chr6	26104871	26286024	58511.313	9056.6748	46	AL353759.1			chr6	30760162	30937045	89084.3321	7150.119	37	VARS2			chr3	170637505	170810978	115286.4843	11439.7461	39	AC026316.1			chr11	64173603	64336857	122567.2758	11999.2838
chr1	201955960	202137105	32928.641	9623.797	58	Y_RNA			chr22	40408271	40621208	58128.6739	9464.1206	48	RPL4P6			chr6	26104871	26286024	58511.313	9056.6748	46	H2BC6			chr6	30760162	30937045	89084.3321	7150.119	37	Y_RNA			chr3	170637505	170810978	115286.4843	11439.7461	39	AC026316.3			chr11	64173603	64336857	122567.2758	11999.2838
chr1	201955960	202137105	32928.641	9623.797	58	CRIP1P3			chr7	47425396	47658658	63432.712	14951.9964	49	TNS3			chr6	26104871	26286024	58511.313	9056.6748	46	H4C4			chr6	30760162	30937045	89084.3321	7150.119	37	MUCL3			chr3	170637505	170810978	115286.4843	11439.7461	39	AC026316.5			chr11	64173603	64336857	122567.2758	11999.2838
chr1	201955960	202137105	32928.641	9623.797	58	GPR37L1			chr7	47425396	47658658	63432.712	14951.9964	49	LINC01447			chr6	26104871	26286024	58511.313	9056.6748	46	H1-12P			chr14	93886047	94060367	91822.36	11296.64	38	AL132642.2			chr3	170637505	170810978	115286.4843	11439.7461	39	AC026316.2			chr11	64173603	64336857	122567.2758	11999.2838
chr1	179067647	179228511	30888.48	7729.728	59	TOR3A			chr7	47425396	47658658	63432.712	14951.9964	49	C7orf65			chr6	26104871	26286024	58511.313	9056.6748	46	H3C4			chr14	93886047	94060367	91822.36	11296.64	38	FAM181A-AS1			chr13	45111580	45360011	116518.335	14828.2569	40	GTF2F2			chr11	64173603	64336857	122567.2758	11999.2838
chr1	179067647	179228511	30888.48	7729.728	59	AL512326.5			chr10	32886669	33062581	54967.8792	6756.168	50	AK3P5			chr6	26104871	26286024	58511.313	9056.6748	46	AL031777.2			chr14	93886047	94060367	91822.36	11296.64	38	FAM181A			chr13	45111580	45360011	116518.335	14828.2569	40	RN7SKP4			chr11	64173603	64336857	122567.2758	11999.2838
chr1	179067647	179228511	30888.48	7729.728	59	SETP10			chr10	32886669	33062581	54967.8792	6756.168	50	ITGB1-DT			chr6	26104871	26286024	58511.313	9056.6748	46	H2AC7			chr14	93886047	94060367	91822.36	11296.64	38	AL132642.1			chr13	45111580	45360011	116518.335	14828.2569	40	AL138693.1			chr11	64173603	64336857	122567.2758	11999.2838
chr1	179067647	179228511	30888.48	7729.728	59	AL512326.2			chr10	32886669	33062581	54967.8792	6756.168	50	ITGB1			chr6	26104871	26286024	58511.313	9056.6748	46	H2BC7			chr14	93886047	94060367	91822.36	11296.64	38	MIR4506			chr13	45111580	45360011	116518.335	14828.2569	40	KCTD4			chr11	64173603	64336857	122567.2758	11999.2838
chr1	179067647	179228511	30888.48	7729.728	59	AL512326.1			chr10	32886669	33062581	54967.8792	6756.168	50	MTND4LP11			chr6	26104871	26286024	58511.313	9056.6748	46	AL031777.1			chr14	93886047	94060367	91822.36	11296.64	38	ASB2			chr13	45111580	45360011	116518.335	14828.2569	40	AL138963.2			chr11	64173603	64336857	122567.2758	11999.2838
chr1	179067647	179228511	30888.48	7729.728	59	EIF4A1P11			chr10	32886669	33062581	54967.8792	6756.168	50	RN7SL847P			chr6	26104871	26286024	58511.313	9056.6748	46	H4C5			chr14	93886047	94060367	91822.36	11296.64	38	CCDC197			chr13	45111580	45360011	116518.335	14828.2569	40	TPT1			chr12	27913081	28117860	128553.3551	18724.0073
chr1	179067647	179228511	30888.48	7729.728	59	AL512326.3			chr10	32886669	33062581	54967.8792	6756.168	50	AL365203.1			chr6	26104871	26286024	58511.313	9056.6748	46	H2BC8			chr14	93886047	94060367	91822.36	11296.64	38	OTUB2			chr13	45111580	45360011	116518.335	14828.2569	40	SNORA31B			chr12	27913081	28117860	128553.3551	18724.0073
chr1	246398023	246557830	30483.6279	7434.0101	60	Y_RNA			chr10	32886669	33062581	54967.8792	6756.168	50	RPL7AP53			chr6	26104871	26286024	58511.313	9056.6748	46	H2AC8			chr5	13956896	14090805	88265.127	7988.9604	39				chr13	45111580	45360011	116518.335	14828.2569	40	SNORA31			chr12	27913081	28117860	128553.3551	18724.0073
chr1	246398023	246557830	30483.6279	7434.0101	60	SMYD3			chr6	137748595	137956786	57211.4008	9412.617	51	Y_RNA			chr6	26104871	26286024	58511.313	9056.6748	46	H3C5P			chr11	64254078	64410006	95172.6776	15100.56	40	GPR137			chr13	45111580	45360011	116518.335	14828.2569	40	AL138963.3			chr19	38584823	38790576	118982.7003	9771.5772
chr1	246398023	246557830	30483.6279	7434.0101	60	AL356583.1			chr6	137748595	137956786	57211.4008	9412.617	51	LINC02539			chr6	26104871	26286024	58511.313	9056.6748	46	H3C6			chr11	64254078	64410006	95172.6776	15100.56	40	BAD			chr13	45111580	45360011	116518.335	14828.2569	40	TPT1-AS1			chr19	38584823	38790576	118982.7003	9771.5772
chr1	246398023	246557830	30483.6279	7434.0101	60	LINC01743			chr6	137748595	137956786	57211.4008	9412.617	51	WAKMAR2			chr6	26104871	26286024	58511.313	9056.6748	46	H2AC9P			chr11	64254078	64410006	95172.6776	15100.56	40	KCNK4			chr13	45111580	45360011	116518.335	14828.2569	40	AL138963.1			chr19	38584823	38790576	118982.7003	9771.5772
chr1	246398023	246557830	30483.6279	7434.0101	60	AL356583.3			chr6	137748595	137956786	57211.4008	9412.617	51	TNFAIP3			chr6	26104871	26286024	58511.313	9056.6748	46	H1-3			chr11	64254078	64410006	95172.6776	15100.56	40	KCNK4-TEX40			chr5	53268464	53429390	107979.1498	6915.101	41	AC027329.1			chr19	38584823	38790576	118982.7003	9771.5772
chr1	246398023	246557830	30483.6279	7434.0101	60	AL356583.2			chr6	137748595	137956786	57211.4008	9412.617	51	AL591468.1			chr6	26104871	26286024	58511.313	9056.6748	46	H4C6			chr11	64254078	64410006	95172.6776	15100.56	40	Y_RNA			chr5	53268464	53429390	107979.1498	6915.101	41	AC108114.1			chr19	38584823	38790576	118982.7003	9771.5772
chr17	82467957	82621119	27697.402	4736.7342	61	NARF-AS1			chr6	137748595	137956786	57211.4008	9412.617	51	LINC02528			chr6	26104871	26286024	58511.313	9056.6748	46	H4C7			chr11	64254078	64410006	95172.6776	15100.56	40	CATSPERZ			chr5	33703279	33911821	129067.2922	28513.9834	42	ADAMTS12			chr19	38584823	38790576	118982.7003	9771.5772
chr17	82467957	82621119	27697.402	4736.7342	61	NARF-IT1			chr6	137748595	137956786	57211.4008	9412.617	51	LINC02865			chr6	26104871	26286024	58511.313	9056.6748	46	H3C7			chr11	64254078	64410006	95172.6776	15100.56	40	ESRRA			chr5	33703279	33911821	129067.2922	28513.9834	42	RNU6-923P			chr19	38584823	38790576	118982.7003	9771.5772
chr17	82467957	82621119	27697.402	4736.7342	61	FOXK2			chr13	45090522	45308657	63426.6815	16255.376	52	GTF2F2			chr6	26104871	26286024	58511.313	9056.6748	46	H2BC9			chr11	64254078	64410006	95172.6776	15100.56	40	TRMT112			chr11	69224567	69433720	119653.5186	20728.1547	43	MYEOV			chr19	38584823	38790576	118982.7003	9771.5772
chr17	82467957	82621119	27697.402	4736.7342	61	AC124283.4			chr13	45090522	45308657	63426.6815	16255.376	52	RN7SKP4			chr6	26104871	26286024	58511.313	9056.6748	46	H3C8			chr11	64254078	64410006	95172.6776	15100.56	40	PRDX5			chr11	69224567	69433720	119653.5186	20728.1547	43	IFITM9P			chr19	38584823	38790576	118982.7003	9771.5772
chr17	82467957	82621119	27697.402	4736.7342	61	AC124283.3			chr13	45090522	45308657	63426.6815	16255.376	52	AL138693.1			chr6	26104871	26286024	58511.313	9056.6748	46	H2AC10P			chr11	64254078	64410006	95172.6776	15100.56	40	AP003774.2			chr11	69224567	69433720	119653.5186	20728.1547	43	AP005233.2			chr17	40409406	40611509	120900.1623	11762.2656
chr17	82467957	82621119	27697.402	4736.7342	61	AC124283.2			chr13	45090522	45308657	63426.6815	16255.376	52	KCTD4			chr6	26104871	26286024	58511.313	9056.6748	46	H2BC10			chr11	64254078	64410006	95172.6776	15100.56	40	CCDC88B			chr11	69224567	69433720	119653.5186	20728.1547	43	AP005233.1			chr17	40409406	40611509	120900.1623	11762.2656
chr17	82467957	82621119	27697.402	4736.7342	61	AC124283.1			chr13	45090522	45308657	63426.6815	16255.376	52	AL138963.2			chr6	26104871	26286024	58511.313	9056.6748	46	H4C8			chr11	64254078	64410006	95172.6776	15100.56	40	MIR7155			chr11	69224567	69433720	119653.5186	20728.1547	43	AP000439.2			chr17	40409406	40611509	120900.1623	11762.2656
chr3	182311317	182464322	35910.8875	13002.1265	62	AC084211.1			chr1	206950183	207104098	51968.6685	5186.623	53	FCAMR			chr8	127155201	127304231	56178.574	6927.939	47	CASC19			chr11	64254078	64410006	95172.6776	15100.56	40	RPS6KA4			chr8	143878067	144041462	109597.276	11354.0445	44	EPPK1			chr17	40409406	40611509	120900.1623	11762.2656
chr3	182311317	182464322	35910.8875	13002.1265	62	EIF4EP3			chr1	206950183	207104098	51968.6685	5186.623	53	C1orf116			chr8	127155201	127304231	56178.574	6927.939	47	AC018714.2			chr11	64254078	64410006	95172.6776	15100.56	40	MIR1237			chr8	143878067	144041462	109597.276	11354.0445	44	AC109322.2			chr17	40409406	40611509	120900.1623	11762.2656
chr14	68141345	68312226	31336.4901	8512.8081	63	RN7SL706P			chr1	206950183	207104098	51968.6685	5186.623	53	PFKFB2			chr8	127155201	127304231	56178.574	6927.939	47	AC018714.1			chr11	64254078	64410006	95172.6776	15100.56	40	LINC02723			chr8	143878067	144041462	109597.276	11354.0445	44	MIR661			chr17	40409406	40611509	120900.1623	11762.2656
chr14	68141345	68312226	31336.4901	8512.8081	63	RN7SL108P			chr1	206950183	207104098	51968.6685	5186.623	53	YOD1			chr11	64173865	64302482	58032.4143	8811.1743	48	STIP1			chr11	73134948	73286926	93128.9826	13696.203	41	FCHSD2			chr8	143878067	144041462	109597.276	11354.0445	44	PLEC			chr17	40409406	40611509	120900.1623	11762.2656
chr14	76954542	77097986	26770.1928	3957.7484	64	LINC01629			chr1	206950183	207104098	51968.6685	5186.623	53	C4BPB			chr11	64173865	64302482	58032.4143	8811.1743	48	FERMT3			chr11	73134948	73286926	93128.9826	13696.203	41	AP002761.2			chr8	143878067	144041462	109597.276	11354.0445	44	GRINA			chr17	40409406	40611509	120900.1623	11762.2656
chr14	76954542	77097986	26770.1928	3957.7484	64	RN7SL356P			chr3	195754630	195946920	55346.313	8887.527	54	MUC4			chr11	64173865	64302482	58032.4143	8811.1743	48	TRPT1			chr11	73134948	73286926	93128.9826	13696.203	41	AP002761.1			chr8	143878067	144041462	109597.276	11354.0445	44	PARP10			chr11	72008673	72202929	145455.8592	36326.2624
chr14	76954542	77097986	26770.1928	3957.7484	64	AC007686.1			chr3	195754630	195946920	55346.313	8887.527	54	KIF3AP1			chr11	64173865	64302482	58032.4143	8811.1743	48	NUDT22			chr11	73134948	73286926	93128.9826	13696.203	41	P2RY2			chr8	143878067	144041462	109597.276	11354.0445	44	SPATC1			chr11	72008673	72202929	145455.8592	36326.2624
chr14	76954542	77097986	26770.1928	3957.7484	64	AC007686.4			chr3	195754630	195946920	55346.313	8887.527	54	LINC01983			chr11	64173865	64302482	58032.4143	8811.1743	48	AP001453.1			chr11	73134948	73286926	93128.9826	13696.203	41	AP002761.4			chr6	10348872	10515805	104716.6785	7201.9908	45	AL138885.1			chr11	72008673	72202929	145455.8592	36326.2624
chr14	76954542	77097986	26770.1928	3957.7484	64	IRF2BPL			chr3	195754630	195946920	55346.313	8887.527	54	MIR6829			chr11	64173865	64302482	58032.4143	8811.1743	48	DNAJC4			chr11	73134948	73286926	93128.9826	13696.203	41	OR8R1P			chr6	10348872	10515805	104716.6785	7201.9908	45	TFAP2A			chr11	72008673	72202929	145455.8592	36326.2624
chr14	76954542	77097986	26770.1928	3957.7484	64	AC007686.3			chr3	195754630	195946920	55346.313	8887.527	54	AC124944.3			chr11	64173865	64302482	58032.4143	8811.1743	48	VEGFB			chr11	73134948	73286926	93128.9826	13696.203	41	P2RY6			chr6	10348872	10515805	104716.6785	7201.9908	45	TFAP2A-AS2			chr11	72008673	72202929	145455.8592	36326.2624
chr14	76954542	77097986	26770.1928	3957.7484	64	LINC02288			chr3	195754630	195946920	55346.313	8887.527	54	TNK2			chr11	64173865	64302482	58032.4143	8811.1743	48	FKBP2			chr9	129409850	129548000	90034	11155.06	42	AL353803.1			chr6	10348872	10515805	104716.6785	7201.9908	45	TFAP2A-AS1			chr11	72008673	72202929	145455.8592	36326.2624
chr14	76954542	77097986	26770.1928	3957.7484	64	AC007686.2			chr3	195754630	195946920	55346.313	8887.527	54	TNK2-AS1			chr11	64173865	64302482	58032.4143	8811.1743	48	AP001453.3			chr9	129409850	129548000	90034	11155.06	42	AL353803.2			chr6	10348872	10515805	104716.6785	7201.9908	45	AL138885.2			chr11	72008673	72202929	145455.8592	36326.2624
chr14	76954542	77097986	26770.1928	3957.7484	64	LINC02289			chr3	195754630	195946920	55346.313	8887.527	54	RNU2-11P			chr11	64173865	64302482	58032.4143	8811.1743	48	PPP1R14B			chr9	129409850	129548000	90034	11155.06	42	LINC00963			chr6	10348872	10515805	104716.6785	7201.9908	45	AL138885.3			chr11	72008673	72202929	145455.8592	36326.2624
chr14	76954542	77097986	26770.1928	3957.7484	64	AC007686.5			chr3	195754630	195946920	55346.313	8887.527	54	AC124944.1			chr11	64173865	64302482	58032.4143	8811.1743	48	PPP1R14B-AS1			chr9	129409850	129548000	90034	11155.06	42	AL353803.4			chr6	10348872	10515805	104716.6785	7201.9908	45	LINC00518			chr11	72008673	72202929	145455.8592	36326.2624
chr1	43480042	43639437	28087.8955	5345.55	65	PTPRF			chr22	30143269	30309202	51651.9122	5498.8122	55	AC002378.1			chr11	64173865	64302482	58032.4143	8811.1743	48	AP001453.2			chr9	129409850	129548000	90034	11155.06	42	AL391056.2			chr6	10348872	10515805	104716.6785	7201.9908	45	MIR5689HG			chr11	72008673	72202929	145455.8592	36326.2624
chr1	43772803	43948210	30532.2943	7925.2757	66	MIR6079			chr22	30143269	30309202	51651.9122	5498.8122	55	LIF-AS1			chr11	64173865	64302482	58032.4143	8811.1743	48	PLCB3			chr19	13783260	13916362	85118.4828	6451.5798	43	ZSWIM4			chr6	10348872	10515805	104716.6785	7201.9908	45	MIR5689			chr11	72008673	72202929	145455.8592	36326.2624
chr1	43772803	43948210	30532.2943	7925.2757	66	SHMT1P1			chr22	30143269	30309202	51651.9122	5498.8122	55	LIF			chr11	64173865	64302482	58032.4143	8811.1743	48	GPR137			chr19	13783260	13916362	85118.4828	6451.5798	43	AC020916.2			chr6	10348872	10515805	104716.6785	7201.9908	45	MRPL48P1			chr11	72008673	72202929	145455.8592	36326.2624
chr1	43772803	43948210	30532.2943	7925.2757	66	ARTN			chr22	30143269	30309202	51651.9122	5498.8122	55	AC004264.1			chr11	64173865	64302482	58032.4143	8811.1743	48	BAD			chr19	13783260	13916362	85118.4828	6451.5798	43	RN7SL619P			chr6	10348872	10515805	104716.6785	7201.9908	45	LINC02522			chr11	72008673	72202929	145455.8592	36326.2624
chr1	43772803	43948210	30532.2943	7925.2757	66	AL357079.1			chr22	30143269	30309202	51651.9122	5498.8122	55	OSM			chr11	64173865	64302482	58032.4143	8811.1743	48	KCNK4			chr19	13783260	13916362	85118.4828	6451.5798	43	AC020916.1			chr6	10348872	10515805	104716.6785	7201.9908	45	GCNT2			chr11	72008673	72202929	145455.8592	36326.2624
chr1	43772803	43948210	30532.2943	7925.2757	66	AL357079.3			chr22	30143269	30309202	51651.9122	5498.8122	55	AC004264.2			chr11	64173865	64302482	58032.4143	8811.1743	48	KCNK4-TEX40			chr19	13783260	13916362	85118.4828	6451.5798	43	MIR24-2			chr6	10348872	10515805	104716.6785	7201.9908	45	AL139039.3			chr6	26102488	26303539	120230.4798	12035.1741
chr1	43772803	43948210	30532.2943	7925.2757	66	IPO13			chr22	30143269	30309202	51651.9122	5498.8122	55	CASTOR1			chr11	64173865	64302482	58032.4143	8811.1743	48	Y_RNA			chr19	13783260	13916362	85118.4828	6451.5798	43	MIR27A			chr6	10348872	10515805	104716.6785	7201.9908	45	AL139039.1			chr6	26102488	26303539	120230.4798	12035.1741
chr20	5590402	5728617	25344.188	3412.5995	67	GPCPD1			chr22	30143269	30309202	51651.9122	5498.8122	55	AC004997.1			chr11	64173865	64302482	58032.4143	8811.1743	48	CATSPERZ			chr19	13783260	13916362	85118.4828	6451.5798	43	MIR23A			chr17	7154837	7381038	115423.4346	18273.9048	46	ASGR1			chr6	26102488	26303539	120230.4798	12035.1741
chr1	1748311	1913603	28245.3192	6320.2656	68	NADK			chr14	51436695	51632875	55995.996	9877.686	56	FRMD6			chr5	151562526	151698892	53487.1128	5083.9668	49	FAT2			chr19	13783260	13916362	85118.4828	6451.5798	43	NANOS3			chr17	7154837	7381038	115423.4346	18273.9048	46	AC120057.4			chr6	26102488	26303539	120230.4798	12035.1741
chr1	1748311	1913603	28245.3192	6320.2656	68	GNB1			chr14	51436695	51632875	55995.996	9877.686	56	RNU6-1291P			chr5	151562526	151698892	53487.1128	5083.9668	49	AC011374.3			chr19	13783260	13916362	85118.4828	6451.5798	43	MIR181C			chr17	7154837	7381038	115423.4346	18273.9048	46	DLG4			chr6	26102488	26303539	120230.4798	12035.1741
chr1	1748311	1913603	28245.3192	6320.2656	68	AL109917.1			chr14	51436695	51632875	55995.996	9877.686	56	FRMD6-AS2			chr5	151562526	151698892	53487.1128	5083.9668	49	AC011374.1			chr19	13783260	13916362	85118.4828	6451.5798	43	MIR181D			chr17	7154837	7381038	115423.4346	18273.9048	46	ACADVL			chr6	26102488	26303539	120230.4798	12035.1741
chr19	10449783	10620255	27660.26	6236.772	69	AC011461.1			chr1	223648391	223830622	51336.8133	5821.9548	57	CAPN8			chr5	151562526	151698892	53487.1128	5083.9668	49	CLMAT3			chr19	13783260	13916362	85118.4828	6451.5798	43	C19orf57			chr17	7154837	7381038	115423.4346	18273.9048	46	MIR324			chr6	26102488	26303539	120230.4798	12035.1741
chr19	10449783	10620255	27660.26	6236.772	69	KEAP1			chr1	223648391	223830622	51336.8133	5821.9548	57	RNU6-1248P			chr5	151562526	151698892	53487.1128	5083.9668	49	SPARC			chr19	13783260	13916362	85118.4828	6451.5798	43	CC2D1A			chr17	7154837	7381038	115423.4346	18273.9048	46	DVL2			chr6	26102488	26303539	120230.4798	12035.1741
chr19	10449783	10620255	27660.26	6236.772	69	S1PR5			chr1	223648391	223830622	51336.8133	5821.9548	57	CAPN2			chr17	41595248	41740141	54922.0962	6581.3138	50	KRT16			chr22	30144709	30308529	89035.282	10919.602	44	AC002378.1			chr17	7154837	7381038	115423.4346	18273.9048	46	PHF23			chr6	26102488	26303539	120230.4798	12035.1741
chr19	10449783	10620255	27660.26	6236.772	69	ATG4D			chr15	98801316	98959816	50304.15	4814.55	58	AC055807.1			chr17	41595248	41740141	54922.0962	6581.3138	50	KRT17			chr22	30144709	30308529	89035.282	10919.602	44	LIF-AS1			chr17	7154837	7381038	115423.4346	18273.9048	46	GABARAP			chr6	26102488	26303539	120230.4798	12035.1741
chr19	10449783	10620255	27660.26	6236.772	69	RNU7-140P			chr15	98801316	98959816	50304.15	4814.55	58	AC069029.1			chr17	41595248	41740141	54922.0962	6581.3138	50	KRT42P			chr22	30144709	30308529	89035.282	10919.602	44	LIF			chr17	7154837	7381038	115423.4346	18273.9048	46	AC120057.2			chr6	26102488	26303539	120230.4798	12035.1741
chr19	10449783	10620255	27660.26	6236.772	69	MIR1238			chr2	112711516	112887563	52510.4535	7148.418	59	NT5DC4			chr17	41595248	41740141	54922.0962	6581.3138	50	AC130686.1			chr22	30144709	30308529	89035.282	10919.602	44	AC004264.1			chr17	7154837	7381038	115423.4346	18273.9048	46	AC120057.3			chr6	26102488	26303539	120230.4798	12035.1741
chr19	10449783	10620255	27660.26	6236.772	69	KRI1			chr2	112711516	112887563	52510.4535	7148.418	59	CKAP2L			chr17	41595248	41740141	54922.0962	6581.3138	50	EIF1			chr22	30144709	30308529	89035.282	10919.602	44	OSM			chr17	7154837	7381038	115423.4346	18273.9048	46	CTDNEP1			chr6	26102488	26303539	120230.4798	12035.1741
chr19	10449783	10620255	27660.26	6236.772	69	CDKN2D			chr2	112711516	112887563	52510.4535	7148.418	59	IL1A			chr17	41595248	41740141	54922.0962	6581.3138	50	GAST			chr22	30144709	30308529	89035.282	10919.602	44	AC004264.2			chr17	7154837	7381038	115423.4346	18273.9048	46	ELP5			chr6	26102488	26303539	120230.4798	12035.1741
chr19	10449783	10620255	27660.26	6236.772	69	AP1M2			chr2	112711516	112887563	52510.4535	7148.418	59	AC079753.2			chr17	41595248	41740141	54922.0962	6581.3138	50	RNA5SP442			chr22	30144709	30308529	89035.282	10919.602	44	CASTOR1			chr17	7154837	7381038	115423.4346	18273.9048	46	AC003688.1			chr6	26102488	26303539	120230.4798	12035.1741
chr19	10449783	10620255	27660.26	6236.772	69	AC011475.1			chr2	112711516	112887563	52510.4535	7148.418	59	IL1B			chr17	41595248	41740141	54922.0962	6581.3138	50	HAP1			chr22	30144709	30308529	89035.282	10919.602	44	AC004997.1			chr17	7154837	7381038	115423.4346	18273.9048	46	CLDN7			chr6	26102488	26303539	120230.4798	12035.1741
chr19	10449783	10620255	27660.26	6236.772	69	SLC44A2			chr2	112711516	112887563	52510.4535	7148.418	59	AC079753.1			chr17	41595248	41740141	54922.0962	6581.3138	50	RN7SL399P			chr11	62488075	62625155	89029.08	11157.372	45	AP001363.1			chr17	7154837	7381038	115423.4346	18273.9048	46	Y_RNA			chr6	26102488	26303539	120230.4798	12035.1741
chr1	32665873	32846535	28328.4944	7130.5208	70	SYNC			chr2	112711516	112887563	52510.4535	7148.418	59	XIAPP3			chr15	67014687	67178196	57240.6617	9081.787	51	AC087482.1			chr11	62488075	62625155	89029.08	11157.372	45	AP001363.2			chr17	7154837	7381038	115423.4346	18273.9048	46	SLC2A4			chr6	26102488	26303539	120230.4798	12035.1741
chr1	32665873	32846535	28328.4944	7130.5208	70	AC114489.1			chr8	38933269	39097104	51917.0055	7079.3015	60	AC108863.1			chr15	67014687	67178196	57240.6617	9081.787	51	SMAD3			chr11	62488075	62625155	89029.08	11157.372	45	AHNAK			chr17	7154837	7381038	115423.4346	18273.9048	46	AC003688.2			chr6	26102488	26303539	120230.4798	12035.1741
chr1	32665873	32846535	28328.4944	7130.5208	70	KIAA1522			chr8	38933269	39097104	51917.0055	7079.3015	60	HTRA4			chr15	67014687	67178196	57240.6617	9081.787	51	AC012568.1			chr11	62488075	62625155	89029.08	11157.372	45	MIR6747			chr17	7154837	7381038	115423.4346	18273.9048	46	YBX2			chr6	26102488	26303539	120230.4798	12035.1741
chr1	32665873	32846535	28328.4944	7130.5208	70	S100PBP			chr8	38933269	39097104	51917.0055	7079.3015	60	TM2D2			chr7	116621185	116775233	54220.9536	6469.5456	52	COMETT			chr11	62488075	62625155	89029.08	11157.372	45	EEF1G			chr17	7154837	7381038	115423.4346	18273.9048	46	EIF5A			chr6	26102488	26303539	120230.4798	12035.1741
chr1	32665873	32846535	28328.4944	7130.5208	70	YARS1			chr8	38933269	39097104	51917.0055	7079.3015	60	ADAM9			chr7	116621185	116775233	54220.9536	6469.5456	52	MET			chr11	62488075	62625155	89029.08	11157.372	45	AP002990.1			chr17	7154837	7381038	115423.4346	18273.9048	46	GPS2			chr6	26102488	26303539	120230.4798	12035.1741
chr17	75037052	75210493	27422.8694	6404.0552	71	ATP5PD			chr8	38933269	39097104	51917.0055	7079.3015	60	SNORD38D			chr19	13786559	13912498	51421.4736	4106.1437	53	ZSWIM4			chr11	62488075	62625155	89029.08	11157.372	45	TUT1			chr17	7154837	7381038	115423.4346	18273.9048	46	AC026954.2			chr6	26102488	26303539	120230.4798	12035.1741
chr17	75037052	75210493	27422.8694	6404.0552	71	RN7SL573P			chr22	36273118	36469531	51937.6831	7105.6381	61	MIR6819			chr19	13786559	13912498	51421.4736	4106.1437	53	AC020916.2			chr11	62488075	62625155	89029.08	11157.372	45	MTA2			chr17	7154837	7381038	115423.4346	18273.9048	46	NEURL4			chr6	26102488	26303539	120230.4798	12035.1741
chr17	75037052	75210493	27422.8694	6404.0552	71	AC111186.1			chr22	36273118	36469531	51937.6831	7105.6381	61	Z82215.1			chr19	13786559	13912498	51421.4736	4106.1437	53	RN7SL619P			chr11	62488075	62625155	89029.08	11157.372	45	EML3			chr17	7154837	7381038	115423.4346	18273.9048	46	AC026954.1			chr6	26102488	26303539	120230.4798	12035.1741
chr17	75037052	75210493	27422.8694	6404.0552	71	TRIM80P			chr22	36273118	36469531	51937.6831	7105.6381	61	MYH9			chr19	13786559	13912498	51421.4736	4106.1437	53	AC020916.1			chr11	62488075	62625155	89029.08	11157.372	45	AP001458.1			chr17	7154837	7381038	115423.4346	18273.9048	46	ACAP1			chr6	26102488	26303539	120230.4798	12035.1741
chr17	75037052	75210493	27422.8694	6404.0552	71	SLC16A5			chr22	36273118	36469531	51937.6831	7105.6381	61	FO393418.1			chr19	13786559	13912498	51421.4736	4106.1437	53	MIR24-2			chr11	62488075	62625155	89029.08	11157.372	45	ROM1			chr17	7154837	7381038	115423.4346	18273.9048	46	KCTD11			chr6	26102488	26303539	120230.4798	12035.1741
chr17	75037052	75210493	27422.8694	6404.0552	71	Y_RNA			chr22	36273118	36469531	51937.6831	7105.6381	61	RPS15AP38			chr19	13786559	13912498	51421.4736	4106.1437	53	MIR27A			chr11	62488075	62625155	89029.08	11157.372	45	B3GAT3			chr17	7154837	7381038	115423.4346	18273.9048	46	AC026954.3			chr6	26102488	26303539	120230.4798	12035.1741
chr17	75037052	75210493	27422.8694	6404.0552	71	ARMC7			chr22	36273118	36469531	51937.6831	7105.6381	61	Y_RNA			chr19	13786559	13912498	51421.4736	4106.1437	53	MIR23A			chr1	201956632	202169257	88523.25	10845.7875	46	SNORA70H			chr17	7154837	7381038	115423.4346	18273.9048	46	TMEM95			chr6	26102488	26303539	120230.4798	12035.1741
chr17	75037052	75210493	27422.8694	6404.0552	71	NT5C			chr22	36273118	36469531	51937.6831	7105.6381	61	AL022313.2			chr19	13786559	13912498	51421.4736	4106.1437	53	NANOS3			chr1	201956632	202169257	88523.25	10845.7875	46	RPL10P4			chr17	7154837	7381038	115423.4346	18273.9048	46	TNK1			chr6	26102488	26303539	120230.4798	12035.1741
chr17	75037052	75210493	27422.8694	6404.0552	71	AC022211.4			chr5	148903563	149062061	52671.5992	7973.2774	62	AC116312.1			chr19	13786559	13912498	51421.4736	4106.1437	53	MIR181C			chr1	201956632	202169257	88523.25	10845.7875	46	RNPEP			chr11	12107197	12265273	105111.7524	8937.8964	47	MIR6124			chr6	26102488	26303539	120230.4798	12035.1741
chr17	75037052	75210493	27422.8694	6404.0552	71	AC022211.3			chr5	148903563	149062061	52671.5992	7973.2774	62	RNU6-732P			chr19	13786559	13912498	51421.4736	4106.1437	53	MIR181D			chr1	201956632	202169257	88523.25	10845.7875	46	ELF3-AS1			chr11	12107197	12265273	105111.7524	8937.8964	47	AC079329.1			chr17	41558987	41741863	115305.3788	7599.7292
chr17	75037052	75210493	27422.8694	6404.0552	71	AC022211.1			chr1	16088472	16239835	48389.0823	3759.7716	63	EPHA2			chr19	13786559	13912498	51421.4736	4106.1437	53	C19orf57			chr1	201956632	202169257	88523.25	10845.7875	46	MIR6740			chr17	49975965	50117317	100671.444	5222.7576	48	DLX3			chr17	41558987	41741863	115305.3788	7599.7292
chr17	75037052	75210493	27422.8694	6404.0552	71	Y_RNA			chr1	16088472	16239835	48389.0823	3759.7716	63	AL451042.2			chr19	13786559	13912498	51421.4736	4106.1437	53	CC2D1A			chr1	201956632	202169257	88523.25	10845.7875	46	ELF3			chr17	49975965	50117317	100671.444	5222.7576	48	AC009720.1			chr17	41558987	41741863	115305.3788	7599.7292
chr17	75037052	75210493	27422.8694	6404.0552	71	JPT1			chr1	16088472	16239835	48389.0823	3759.7716	63	AL451042.1			chr3	156759738	156877621	55812.843	8962.9596	54	PA2G4P4			chr1	201956632	202169257	88523.25	10845.7875	46	AL691482.3			chr17	49975965	50117317	100671.444	5222.7576	48	PICART1			chr17	41558987	41741863	115305.3788	7599.7292
chr17	75037052	75210493	27422.8694	6404.0552	71	SUMO2			chr1	16088472	16239835	48389.0823	3759.7716	63	ARHGEF19-AS1			chr3	156759738	156877621	55812.843	8962.9596	54	LINC00886			chr1	201956632	202169257	88523.25	10845.7875	46	AL691482.1			chr17	49975965	50117317	100671.444	5222.7576	48	ITGA3			chr17	41558987	41741863	115305.3788	7599.7292
chr17	75037052	75210493	27422.8694	6404.0552	71	NUP85			chr1	16088472	16239835	48389.0823	3759.7716	63	ARHGEF19			chr3	156759738	156877621	55812.843	8962.9596	54	LEKR1			chr1	201956632	202169257	88523.25	10845.7875	46	AL691482.2			chr17	49975965	50117317	100671.444	5222.7576	48	AC002401.4			chr17	41558987	41741863	115305.3788	7599.7292
chr17	41598110	41716514	21921.0044	1209.1428	72	KRT16			chr1	16088472	16239835	48389.0823	3759.7716	63	ANO7L1			chr22	50193809	50357717	56820.6028	10186.9352	55	AL022328.4			chr1	201956632	202169257	88523.25	10845.7875	46	Y_RNA			chr17	49975965	50117317	100671.444	5222.7576	48	PDK2			chr17	41558987	41741863	115305.3788	7599.7292
chr17	41598110	41716514	21921.0044	1209.1428	72	KRT17			chr1	16088472	16239835	48389.0823	3759.7716	63	AL109627.1			chr22	50193809	50357717	56820.6028	10186.9352	55	SELENOO			chr1	201956632	202169257	88523.25	10845.7875	46	CRIP1P3			chr17	49975965	50117317	100671.444	5222.7576	48	AC002401.3			chr17	41558987	41741863	115305.3788	7599.7292
chr17	41598110	41716514	21921.0044	1209.1428	72	KRT42P			chr1	16088472	16239835	48389.0823	3759.7716	63	CPLANE2			chr22	50193809	50357717	56820.6028	10186.9352	55	AL022328.1			chr1	201956632	202169257	88523.25	10845.7875	46	GPR37L1			chr17	49975965	50117317	100671.444	5222.7576	48	AC002401.2			chr17	41558987	41741863	115305.3788	7599.7292
chr17	41598110	41716514	21921.0044	1209.1428	72	AC130686.1			chr12	50142769	50334009	51760.452	7162.34	64	CERS5			chr22	50193809	50357717	56820.6028	10186.9352	55	AL022328.2			chr1	201956632	202169257	88523.25	10845.7875	46	ARL8A			chr9	137099794	137367309	126122.0435	31107.5355	49	DPP7			chr17	41558987	41741863	115305.3788	7599.7292
chr17	41598110	41716514	21921.0044	1209.1428	72	EIF1			chr12	50142769	50334009	51760.452	7162.34	64	AC008147.2			chr22	50193809	50357717	56820.6028	10186.9352	55	TUBGCP6			chr1	201956632	202169257	88523.25	10845.7875	46	PTPN7			chr9	137099794	137367309	126122.0435	31107.5355	49	GRIN1			chr17	41558987	41741863	115305.3788	7599.7292
chr17	41598110	41716514	21921.0044	1209.1428	72	GAST			chr12	50142769	50334009	51760.452	7162.34	64	AC008147.3			chr22	50193809	50357717	56820.6028	10186.9352	55	HDAC10			chr1	201956632	202169257	88523.25	10845.7875	46	PTPRVP			chr9	137099794	137367309	126122.0435	31107.5355	49	LRRC26			chr15	66963499	67250219	127361.712	21360.768
chr1	156047044	156182596	24708.64	4003.1552	73	UBQLN4			chr12	50142769	50334009	51760.452	7162.34	64	AC008147.1			chr22	50193809	50357717	56820.6028	10186.9352	55	MAPK12			chr11	76713411	76876467	96475.68	19074.44	47	GUCY2EP			chr9	137099794	137367309	126122.0435	31107.5355	49	AL929554.1			chr15	66963499	67250219	127361.712	21360.768
chr1	156047044	156182596	24708.64	4003.1552	73	LAMTOR2			chr12	50142769	50334009	51760.452	7162.34	64	MIR1293			chr22	50193809	50357717	56820.6028	10186.9352	55	MAPK11			chr11	76713411	76876467	96475.68	19074.44	47	AP003119.1			chr9	137099794	137367309	126122.0435	31107.5355	49	MIR3621			chr15	66963499	67250219	127361.712	21360.768
chr1	156047044	156182596	24708.64	4003.1552	73	RAB25			chr12	50142769	50334009	51760.452	7162.34	64	RNU6-1093P			chr22	50193809	50357717	56820.6028	10186.9352	55	PLXNB2			chr11	76713411	76876467	96475.68	19074.44	47	TSKU			chr9	137099794	137367309	126122.0435	31107.5355	49	TMEM210			chr15	66963499	67250219	127361.712	21360.768
chr1	156047044	156182596	24708.64	4003.1552	73	MEX3A			chr12	50142769	50334009	51760.452	7162.34	64	LIMA1			chr22	50193809	50357717	56820.6028	10186.9352	55	CR559946.1			chr11	76713411	76876467	96475.68	19074.44	47	AP003119.2			chr9	137099794	137367309	126122.0435	31107.5355	49	ANAPC2			chr15	66963499	67250219	127361.712	21360.768
chr1	156047044	156182596	24708.64	4003.1552	73	LMNA			chr12	50142769	50334009	51760.452	7162.34	64	AC008147.4			chr22	50193809	50357717	56820.6028	10186.9352	55	DENND6B			chr11	76713411	76876467	96475.68	19074.44	47	AP003119.3			chr9	137099794	137367309	126122.0435	31107.5355	49	SSNA1			chr16	81387942	81683468	124628.2724	19474.3896
chr1	156047044	156182596	24708.64	4003.1552	73	SEMA4A			chr2	84855584	85083899	55547.5635	10983.764	65	RPL12P18			chr22	50193809	50357717	56820.6028	10186.9352	55	CR559946.2			chr11	76713411	76876467	96475.68	19074.44	47	ACER3			chr9	137099794	137367309	126122.0435	31107.5355	49	TPRN			chr16	81387942	81683468	124628.2724	19474.3896
chr22	45983143	46137248	23330.076	2721.4815	74	BX537318.2			chr2	84855584	85083899	55547.5635	10983.764	65	TRABD2A			chr22	50193809	50357717	56820.6028	10186.9352	55	PPP6R2			chr11	102236934	102373499	122024.718	44777.499	48	AP000942.1			chr9	137099794	137367309	126122.0435	31107.5355	49	TMEM203			chr16	81387942	81683468	124628.2724	19474.3896
chr22	45983143	46137248	23330.076	2721.4815	74	BX537318.1			chr2	84855584	85083899	55547.5635	10983.764	65	TMSB10			chr7	116445021	116579004	51222.5759	4964.9163	56	AC002066.1			chr11	102236934	102373499	122024.718	44777.499	48	AP000942.3			chr9	137099794	137367309	126122.0435	31107.5355	49	NDOR1			chr16	81387942	81683468	124628.2724	19474.3896
chr22	45983143	46137248	23330.076	2721.4815	74	LINC00899			chr2	84855584	85083899	55547.5635	10983.764	65	RPS2P17			chr7	116445021	116579004	51222.5759	4964.9163	56	CAV1			chr11	102236934	102373499	122024.718	44777.499	48	AP000942.4			chr9	137099794	137367309	126122.0435	31107.5355	49	BX255925.3			chr16	81387942	81683468	124628.2724	19474.3896
chr22	45983143	46137248	23330.076	2721.4815	74	PRR34			chr2	84855584	85083899	55547.5635	10983.764	65	AC022210.1			chr7	116445021	116579004	51222.5759	4964.9163	56	AC006159.1			chr11	102236934	102373499	122024.718	44777.499	48	RNU6-952P			chr9	137099794	137367309	126122.0435	31107.5355	49	RNF208			chr16	81387942	81683468	124628.2724	19474.3896
chr22	45983143	46137248	23330.076	2721.4815	74	AL121672.3			chr2	84855584	85083899	55547.5635	10983.764	65	KCMF1			chr7	116445021	116579004	51222.5759	4964.9163	56	AC006159.2			chr11	102236934	102373499	122024.718	44777.499	48	BIRC3			chr9	137099794	137367309	126122.0435	31107.5355	49	CYSRT1			chr16	81387942	81683468	124628.2724	19474.3896
chr22	45983143	46137248	23330.076	2721.4815	74	PRR34-AS1			chr2	84855584	85083899	55547.5635	10983.764	65	LINC01964			chr2	191115320	191273184	53535.7728	7771.1352	57	RNU6-959P			chr11	102236934	102373499	122024.718	44777.499	48	AP000942.5			chr9	137099794	137367309	126122.0435	31107.5355	49	RNF224			chr16	81387942	81683468	124628.2724	19474.3896
chr22	45983143	46137248	23330.076	2721.4815	74	MIRLET7BHG			chr2	84855584	85083899	55547.5635	10983.764	65	AC078974.1			chr2	191115320	191273184	53535.7728	7771.1352	57	STAT4			chr11	102236934	102373499	122024.718	44777.499	48	BIRC2			chr9	137099794	137367309	126122.0435	31107.5355	49	SLC34A3			chr16	81387942	81683468	124628.2724	19474.3896
chr22	45983143	46137248	23330.076	2721.4815	74	AL121672.1			chr15	60305355	60477667	49902.5112	5575.2552	66	AC087385.1			chr2	191115320	191273184	53535.7728	7771.1352	57	AC079777.1			chr9	134304407	134432085	82308.8364	6327.1908	49	RXRA			chr9	137099794	137367309	126122.0435	31107.5355	49	TUBB4B			chr12	120132618	120316788	114193.439	9704.801
chr22	45983143	46137248	23330.076	2721.4815	74	AL121672.2			chr15	60305355	60477667	49902.5112	5575.2552	66	ANXA2			chr2	191115320	191273184	53535.7728	7771.1352	57	HMGB1P27			chr9	134304407	134432085	82308.8364	6327.1908	49	MIR4669			chr9	137099794	137367309	126122.0435	31107.5355	49	FAM166A			chr12	120132618	120316788	114193.439	9704.801
chr22	45983143	46137248	23330.076	2721.4815	74	MIR3619			chr15	60305355	60477667	49902.5112	5575.2552	66	AC087385.2			chr2	191115320	191273184	53535.7728	7771.1352	57	AC092614.1			chr11	65366028	65477334	81644.0178	6342.666	50	AP000944.1			chr9	137099794	137367309	126122.0435	31107.5355	49	STPG3-AS1			chr12	120132618	120316788	114193.439	9704.801
chr22	45983143	46137248	23330.076	2721.4815	74	MIRLET7A3			chr15	60305355	60477667	49902.5112	5575.2552	66	AC087385.3			chr2	191115320	191273184	53535.7728	7771.1352	57	MYO1B			chr11	65366028	65477334	81644.0178	6342.666	50	SLC25A45			chr9	137099794	137367309	126122.0435	31107.5355	49	STPG3			chr12	120132618	120316788	114193.439	9704.801
chr22	45983143	46137248	23330.076	2721.4815	74	MIR4763			chr1	214329849	214576905	56778.3216	12926.2224	67	AL929236.1			chr1	27453769	27622182	55441.8952	9995.1393	58	FO393419.2			chr11	65366028	65477334	81644.0178	6342.666	50	FRMD8			chr9	137099794	137367309	126122.0435	31107.5355	49	NELFB			chr12	120132618	120316788	114193.439	9704.801
chr22	45983143	46137248	23330.076	2721.4815	74	MIRLET7B			chr1	214329849	214576905	56778.3216	12926.2224	67	AL445305.1			chr1	27453769	27622182	55441.8952	9995.1393	58	WASF2			chr11	65366028	65477334	81644.0178	6342.666	50	NEAT1			chr9	137099794	137367309	126122.0435	31107.5355	49	TOR4A			chr12	120132618	120316788	114193.439	9704.801
chr19	37854735	38035832	28392.0597	7801.5314	75	AC016582.1			chr1	214329849	214576905	56778.3216	12926.2224	67	KRT18P12			chr1	27453769	27622182	55441.8952	9995.1393	58	BX293535.1			chr11	65366028	65477334	81644.0178	6342.666	50	AP000944.4			chr9	137099794	137367309	126122.0435	31107.5355	49	BX255925.2			chr12	120132618	120316788	114193.439	9704.801
chr19	37854735	38035832	28392.0597	7801.5314	75	WDR87			chr1	214329849	214576905	56778.3216	12926.2224	67	PTPN14			chr1	27453769	27622182	55441.8952	9995.1393	58	AHDC1			chr11	65366028	65477334	81644.0178	6342.666	50	AP000944.3			chr9	137099794	137367309	126122.0435	31107.5355	49	BX255925.1			chr12	120132618	120316788	114193.439	9704.801
chr19	37854735	38035832	28392.0597	7801.5314	75	SIPA1L3			chr16	84925080	85087708	48029.4132	4409.0112	68	LINC02176			chr16	70633941	70766800	50195.4084	5349.4452	59	AC020763.4			chr11	65366028	65477334	81644.0178	6342.666	50	AP000944.2			chr9	137099794	137367309	126122.0435	31107.5355	49	BX255925.4			chr12	120132618	120316788	114193.439	9704.801
chr19	37854735	38035832	28392.0597	7801.5314	75	AC008395.1			chr16	84925080	85087708	48029.4132	4409.0112	68	ZDHHC7			chr16	70633941	70766800	50195.4084	5349.4452	59	MTSS2			chr11	65366028	65477334	81644.0178	6342.666	50	MIR612			chr9	137099794	137367309	126122.0435	31107.5355	49	NRARP			chr12	120132618	120316788	114193.439	9704.801
chr14	76863407	77015446	25051.5746	4615.8593	76	RPL22P2			chr16	84925080	85087708	48029.4132	4409.0112	68	KIAA0513			chr16	70633941	70766800	50195.4084	5349.4452	59	AC020763.3			chr11	65366028	65477334	81644.0178	6342.666	50	AP000769.4			chr19	13783073	13931271	100025.3094	5942.8134	50	ZSWIM4			chr12	120132618	120316788	114193.439	9704.801
chr14	76863407	77015446	25051.5746	4615.8593	76	RN7SKP17			chr8	38840655	39016030	50697.225	7349.0625	69	AC067817.2			chr16	70633941	70766800	50195.4084	5349.4452	59	AC020763.1			chr11	65366028	65477334	81644.0178	6342.666	50	AP000769.1			chr19	13783073	13931271	100025.3094	5942.8134	50	AC020916.2			chr12	120132618	120316788	114193.439	9704.801
chr14	76863407	77015446	25051.5746	4615.8593	76	AF111169.2			chr8	38840655	39016030	50697.225	7349.0625	69	PLEKHA2			chr16	70633941	70766800	50195.4084	5349.4452	59	VAC14-AS1			chr11	102059325	102172021	91580.0568	16593.672	51	AP001527.1			chr19	13783073	13931271	100025.3094	5942.8134	50	RN7SL619P			chr12	120132618	120316788	114193.439	9704.801
chr14	76863407	77015446	25051.5746	4615.8593	76	LINC01629			chr8	38840655	39016030	50697.225	7349.0625	69	AC108863.1			chr11	65366150	65480495	49409.918	4666.4285	60	AP000944.1			chr11	102059325	102172021	91580.0568	16593.672	51	AP001527.2			chr19	13783073	13931271	100025.3094	5942.8134	50	AC020916.1			chr19	10967456	11256266	130562.115	26811.02
chr14	76863407	77015446	25051.5746	4615.8593	76	RN7SL356P			chr8	38840655	39016030	50697.225	7349.0625	69	HTRA4			chr11	65366150	65480495	49409.918	4666.4285	60	SLC25A45			chr11	102059325	102172021	91580.0568	16593.672	51	YAP1			chr19	13783073	13931271	100025.3094	5942.8134	50	MIR24-2			chr19	10967456	11256266	130562.115	26811.02
chr14	76863407	77015446	25051.5746	4615.8593	76	AC007686.1			chr8	38840655	39016030	50697.225	7349.0625	69	TM2D2			chr11	65366150	65480495	49409.918	4666.4285	60	FRMD8			chr14	22213343	22399894	86862.5836	12619.1358	52	TRAV35			chr19	13783073	13931271	100025.3094	5942.8134	50	MIR27A			chr19	10967456	11256266	130562.115	26811.02
chr14	76863407	77015446	25051.5746	4615.8593	76	AC007686.4			chr8	38840655	39016030	50697.225	7349.0625	69	ADAM9			chr11	65366150	65480495	49409.918	4666.4285	60	NEAT1			chr14	22213343	22399894	86862.5836	12619.1358	52	TRAV36DV7			chr19	13783073	13931271	100025.3094	5942.8134	50	MIR23A			chr19	10967456	11256266	130562.115	26811.02
chr16	72966746	73122513	24113.6508	3847.923	77	AC132068.1			chr17	16957237	17164047	51311.524	8010.75	70	TNFRSF13B			chr11	65366150	65480495	49409.918	4666.4285	60	AP000944.4			chr14	22213343	22399894	86862.5836	12619.1358	52	TRAV37			chr19	13783073	13931271	100025.3094	5942.8134	50	NANOS3			chr19	10967456	11256266	130562.115	26811.02
chr16	72966746	73122513	24113.6508	3847.923	77	AC002044.3			chr17	16957237	17164047	51311.524	8010.75	70	AC104024.1			chr11	65366150	65480495	49409.918	4666.4285	60	AP000944.3			chr14	22213343	22399894	86862.5836	12619.1358	52	TRAV38-1			chr19	13783073	13931271	100025.3094	5942.8134	50	MIR181C			chr19	10967456	11256266	130562.115	26811.02
chr16	72966746	73122513	24113.6508	3847.923	77	AC002044.1			chr17	16957237	17164047	51311.524	8010.75	70	LINC02090			chr11	65366150	65480495	49409.918	4666.4285	60	AP000944.2			chr14	22213343	22399894	86862.5836	12619.1358	52	TRAV38-2DV8			chr19	13783073	13931271	100025.3094	5942.8134	50	MIR181D			chr19	10967456	11256266	130562.115	26811.02
chr16	72966746	73122513	24113.6508	3847.923	77	AC002044.2			chr17	16957237	17164047	51311.524	8010.75	70	AC104024.2			chr11	65366150	65480495	49409.918	4666.4285	60	MIR612			chr14	22213343	22399894	86862.5836	12619.1358	52	TRAV39			chr19	13783073	13931271	100025.3094	5942.8134	50	C19orf57			chr19	10967456	11256266	130562.115	26811.02
chr16	72966746	73122513	24113.6508	3847.923	77	AC116667.1			chr17	16957237	17164047	51311.524	8010.75	70	AC104024.3			chr11	65366150	65480495	49409.918	4666.4285	60	AP000769.4			chr14	22213343	22399894	86862.5836	12619.1358	52	TRAV40			chr19	13783073	13931271	100025.3094	5942.8134	50	CC2D1A			chr19	10967456	11256266	130562.115	26811.02
chr16	72966746	73122513	24113.6508	3847.923	77	HCCAT5			chr17	16957237	17164047	51311.524	8010.75	70	AC104024.4			chr11	65366150	65480495	49409.918	4666.4285	60	AP000769.1			chr14	22213343	22399894	86862.5836	12619.1358	52	TRAV41			chr2	84830594	85024492	106348.8748	13840.5652	51	AC010087.1			chr19	10967456	11256266	130562.115	26811.02
chr1	112548447	112691926	25496.0856	5252.2632	78	ST7L			chr17	16957237	17164047	51311.524	8010.75	70	MPRIP			chr3	197305932	197473084	57448.536	12987.1968	61	AL121981.1			chr14	22213343	22399894	86862.5836	12619.1358	52	AC244502.2			chr2	84830594	85024492	106348.8748	13840.5652	51	RPL12P18			chr19	10967456	11256266	130562.115	26811.02
chr1	112548447	112691926	25496.0856	5252.2632	78	CAPZA1			chr17	16957237	17164047	51311.524	8010.75	70	MPRIP-AS1			chr3	197305932	197473084	57448.536	12987.1968	61	AC128709.2			chr17	59697152	59856623	79245.1075	5507.0146	53	PTRH2			chr2	84830594	85024492	106348.8748	13840.5652	51	TRABD2A			chr6	30666008	30880326	117473.1768	13741.0236
chr1	112548447	112691926	25496.0856	5252.2632	78	MRPL53P1			chr9	111842414	112020914	53882.4	10676	71	UGCG			chr3	197305932	197473084	57448.536	12987.1968	61	AC128709.1			chr17	59697152	59856623	79245.1075	5507.0146	53	VMP1			chr2	84830594	85024492	106348.8748	13840.5652	51	TMSB10			chr6	30666008	30880326	117473.1768	13741.0236
chr1	112548447	112691926	25496.0856	5252.2632	78	RNU7-70P			chr9	111842414	112020914	53882.4	10676	71	MIR4668			chr3	197305932	197473084	57448.536	12987.1968	61	AC128709.3			chr17	59697152	59856623	79245.1075	5507.0146	53	AC040904.1			chr2	84830594	85024492	106348.8748	13840.5652	51	RPS2P17			chr6	30666008	30880326	117473.1768	13741.0236
chr1	112548447	112691926	25496.0856	5252.2632	78	MOV10			chr9	111842414	112020914	53882.4	10676	71	RNU6-710P			chr21	37569377	37725790	51657.3841	7418.3095	62	AP001407.1			chr17	59697152	59856623	79245.1075	5507.0146	53	MIR21			chr2	84830594	85024492	106348.8748	13840.5652	51	AC022210.1			chr6	30666008	30880326	117473.1768	13741.0236
chr19	12724089	12857688	23112.7521	2892.8739	79	AC018761.1			chr20	31488472	31662906	47905.7224	5478.3424	72	HM13			chr21	37569377	37725790	51657.3841	7418.3095	62	KCNJ6-AS1			chr17	59697152	59856623	79245.1075	5507.0146	53	RNU6-450P			chr2	84830594	85024492	106348.8748	13840.5652	51	KCMF1			chr6	30666008	30880326	117473.1768	13741.0236
chr19	12724089	12857688	23112.7521	2892.8739	79	TRIR			chr20	31488472	31662906	47905.7224	5478.3424	72	AL110115.1			chr3	197246540	197368631	48838.7828	4696.5466	63	MIR4797			chr10	95159048	95369216	88564.0552	15665.8896	54	AL157834.4			chr1	94647171	94871415	116366.9304	24736.9804	52	KATNBL1P2			chr6	30666008	30880326	117473.1768	13741.0236
chr19	12724089	12857688	23112.7521	2892.8739	79	GET3			chr20	31488472	31662906	47905.7224	5478.3424	72	MCTS2P			chr3	197246540	197368631	48838.7828	4696.5466	63	DLG1			chr10	95159048	95369216	88564.0552	15665.8896	54	AL157834.3			chr1	94647171	94871415	116366.9304	24736.9804	52	MIR378G			chr6	30666008	30880326	117473.1768	13741.0236
chr19	12724089	12857688	23112.7521	2892.8739	79	BEST2			chr20	31488472	31662906	47905.7224	5478.3424	72	HM13-IT1			chr3	197246540	197368631	48838.7828	4696.5466	63	DLG1-AS1			chr10	95159048	95369216	88564.0552	15665.8896	54	PAWRP1			chr1	94647171	94871415	116366.9304	24736.9804	52	SLC44A3			chr6	30666008	30880326	117473.1768	13741.0236
chr19	12724089	12857688	23112.7521	2892.8739	79	AC018761.3			chr20	31488472	31662906	47905.7224	5478.3424	72	HM13-AS1			chr3	197246540	197368631	48838.7828	4696.5466	63	AL121981.1			chr10	95159048	95369216	88564.0552	15665.8896	54	ACSM6			chr1	94647171	94871415	116366.9304	24736.9804	52	SLC44A3-AS1			chr6	30666008	30880326	117473.1768	13741.0236
chr19	12724089	12857688	23112.7521	2892.8739	79	MIR5684			chr20	31488472	31662906	47905.7224	5478.3424	72	AL110115.2			chr10	73823759	73991333	53687.543	9575.2358	64	AC022400.2			chr10	95159048	95369216	88564.0552	15665.8896	54	AL157834.2			chr2	31327001	31491508	101114.7225	9663.1486	53	XDH			chr6	30666008	30880326	117473.1768	13741.0236
chr19	12724089	12857688	23112.7521	2892.8739	79	JUNB			chr20	31488472	31662906	47905.7224	5478.3424	72	RNU6-384P			chr10	73823759	73991333	53687.543	9575.2358	64	CAMK2G			chr10	95159048	95369216	88564.0552	15665.8896	54	PDLIM1			chr11	11979206	12183179	106281.2006	15751.9095	54	DKK3			chr6	30666008	30880326	117473.1768	13741.0236
chr19	12724089	12857688	23112.7521	2892.8739	79	PRDX2			chr20	31488472	31662906	47905.7224	5478.3424	72	ID1			chr10	73823759	73991333	53687.543	9575.2358	64	PLAU			chr12	12736370	12896509	81416.1782	9634.2678	55	MIR613			chr11	11979206	12183179	106281.2006	15751.9095	54	LINC02547			chr6	30666008	30880326	117473.1768	13741.0236
chr19	12724089	12857688	23112.7521	2892.8739	79	AC018761.2			chr20	31488472	31662906	47905.7224	5478.3424	72	MIR3193			chr10	73823759	73991333	53687.543	9575.2358	64	C10orf55			chr12	12736370	12896509	81416.1782	9634.2678	55	STX8P1			chr11	11979206	12183179	106281.2006	15751.9095	54	AC124276.1			chr6	30666008	30880326	117473.1768	13741.0236
chr19	12724089	12857688	23112.7521	2892.8739	79	THSD8			chr20	31488472	31662906	47905.7224	5478.3424	72	COX4I2			chr17	59777525	59908132	48457.0024	4392.1045	65	AC040904.1			chr12	12736370	12896509	81416.1782	9634.2678	55	DDX47			chr11	11979206	12183179	106281.2006	15751.9095	54	AC124276.2			chr6	30666008	30880326	117473.1768	13741.0236
chr19	12724089	12857688	23112.7521	2892.8739	79	RNASEH2A			chr5	172714789	172864403	48428.2254	6072.7536	73	AC022217.2			chr17	59777525	59908132	48457.0024	4392.1045	65	MIR21			chr12	12736370	12896509	81416.1782	9634.2678	55	AC007215.1			chr11	11979206	12183179	106281.2006	15751.9095	54	MICAL2			chr6	30666008	30880326	117473.1768	13741.0236
chr19	12724089	12857688	23112.7521	2892.8739	79	AC020934.1			chr5	172714789	172864403	48428.2254	6072.7536	73	AC022217.1			chr17	59777525	59908132	48457.0024	4392.1045	65	RNU6-450P			chr12	12736370	12896509	81416.1782	9634.2678	55	AC007688.2			chr11	11979206	12183179	106281.2006	15751.9095	54	MIR6124			chr6	30666008	30880326	117473.1768	13741.0236
chr19	12724089	12857688	23112.7521	2892.8739	79	RTBDN			chr5	172714789	172864403	48428.2254	6072.7536	73	AC022217.3			chr17	59777525	59908132	48457.0024	4392.1045	65	TUBD1			chr12	12736370	12896509	81416.1782	9634.2678	55	RPL13AP20			chr10	73822306	73992286	102450.72	12274.492	55	AC022400.2			chr6	30666008	30880326	117473.1768	13741.0236
chr19	12724089	12857688	23112.7521	2892.8739	79	MAST1			chr5	172714789	172864403	48428.2254	6072.7536	73	DUSP1			chr17	59777525	59908132	48457.0024	4392.1045	65	NDUFB8P2			chr12	12736370	12896509	81416.1782	9634.2678	55	GPRC5A			chr10	73822306	73992286	102450.72	12274.492	55	CAMK2G			chr6	30666008	30880326	117473.1768	13741.0236
chr19	12724089	12857688	23112.7521	2892.8739	79	MIR6794			chr5	172714789	172864403	48428.2254	6072.7536	73	Y_RNA			chr17	59777525	59908132	48457.0024	4392.1045	65	RPS6KB1			chr20	47304188	47443546	82250.3484	10634.5316	56	AL031666.2			chr10	73822306	73992286	102450.72	12274.492	55	PLAU			chr6	30666008	30880326	117473.1768	13741.0236
chr3	159711904	159848112	29484.1744	9377.872	80	AC092943.1			chr5	172714789	172864403	48428.2254	6072.7536	73	AC022217.4			chr11	744692	895008	52283.3556	8342.3928	66	TALDO1			chr20	47304188	47443546	82250.3484	10634.5316	56	AL031666.3			chr10	73822306	73992286	102450.72	12274.492	55	C10orf55			chr1	9635795	9961755	126763.56	23454.648
chr3	159711904	159848112	29484.1744	9377.872	80	AC092943.2			chr5	172714789	172864403	48428.2254	6072.7536	73	AC110011.1			chr11	744692	895008	52283.3556	8342.3928	66	GATD1			chr20	47304188	47443546	82250.3484	10634.5316	56	ZMYND8			chr11	64175330	64336789	100608.383	10570.948	56	STIP1			chr1	9635795	9961755	126763.56	23454.648
chr3	159711904	159848112	29484.1744	9377.872	80	IQCJ-SCHIP1-AS1			chr5	172714789	172864403	48428.2254	6072.7536	73	ERGIC1			chr11	744692	895008	52283.3556	8342.3928	66	AP006621.3			chr20	47304188	47443546	82250.3484	10634.5316	56	AL031666.1			chr11	64175330	64336789	100608.383	10570.948	56	FERMT3			chr1	9635795	9961755	126763.56	23454.648
chr3	159711904	159848112	29484.1744	9377.872	80	RNU2-31P			chr6	34558324	34775077	51523.0989	9246.8376	74	IFITM3P3			chr11	744692	895008	52283.3556	8342.3928	66	AP006621.5			chr20	47304188	47443546	82250.3484	10634.5316	56	LINC01754			chr11	64175330	64336789	100608.383	10570.948	56	TRPT1			chr1	9635795	9961755	126763.56	23454.648
chr3	159711904	159848112	29484.1744	9377.872	80	SCHIP1			chr6	34558324	34775077	51523.0989	9246.8376	74	RPL7P25			chr11	744692	895008	52283.3556	8342.3928	66	AP006621.2			chr9	128816991	128964185	83056.7206	12199.649	57	ENDOG			chr11	64175330	64336789	100608.383	10570.948	56	NUDT22			chr1	9635795	9961755	126763.56	23454.648
chr8	95034390	95167853	25144.0982	5069.6445	81	AC068189.2			chr6	34558324	34775077	51523.0989	9246.8376	74	ILRUN			chr11	744692	895008	52283.3556	8342.3928	66	CEND1			chr9	128816991	128964185	83056.7206	12199.649	57	SPOUT1			chr11	64175330	64336789	100608.383	10570.948	56	AP001453.1			chr1	9635795	9961755	126763.56	23454.648
chr8	95034390	95167853	25144.0982	5069.6445	81	RNU6-1209P			chr6	34558324	34775077	51523.0989	9246.8376	74	RN7SL200P			chr11	744692	895008	52283.3556	8342.3928	66	SLC25A22			chr9	128816991	128964185	83056.7206	12199.649	57	AL441992.2			chr11	64175330	64336789	100608.383	10570.948	56	DNAJC4			chr1	9635795	9961755	126763.56	23454.648
chr8	95034390	95167853	25144.0982	5069.6445	81	MIR3150BHG			chr6	34558324	34775077	51523.0989	9246.8376	74	AL031577.1			chr11	744692	895008	52283.3556	8342.3928	66	AP006621.6			chr9	128816991	128964185	83056.7206	12199.649	57	KYAT1			chr11	64175330	64336789	100608.383	10570.948	56	VEGFB			chr1	9635795	9961755	126763.56	23454.648
chr8	95034390	95167853	25144.0982	5069.6445	81	MIR3150B			chr6	34558324	34775077	51523.0989	9246.8376	74	AL451165.2			chr11	744692	895008	52283.3556	8342.3928	66	PIDD1			chr9	128816991	128964185	83056.7206	12199.649	57	LRRC8A			chr11	64175330	64336789	100608.383	10570.948	56	FKBP2			chr1	9635795	9961755	126763.56	23454.648
chr8	95034390	95167853	25144.0982	5069.6445	81	MIR3150A			chr6	34558324	34775077	51523.0989	9246.8376	74	AL451165.1			chr11	744692	895008	52283.3556	8342.3928	66	RPLP2			chr9	128816991	128964185	83056.7206	12199.649	57	PHYHD1			chr11	64175330	64336789	100608.383	10570.948	56	AP001453.3			chr1	9635795	9961755	126763.56	23454.648
chr8	95034390	95167853	25144.0982	5069.6445	81	AC068189.1			chr6	34558324	34775077	51523.0989	9246.8376	74	AL139100.1			chr11	744692	895008	52283.3556	8342.3928	66	SNORA52			chr9	128816991	128964185	83056.7206	12199.649	57	AL672142.1			chr11	64175330	64336789	100608.383	10570.948	56	PPP1R14B			chr1	9635795	9961755	126763.56	23454.648
chr8	95034390	95167853	25144.0982	5069.6445	81	PLEKHF2			chr6	34558324	34775077	51523.0989	9246.8376	74	SNRPC			chr11	744692	895008	52283.3556	8342.3928	66	PNPLA2			chr9	128816991	128964185	83056.7206	12199.649	57	DOLK			chr11	64175330	64336789	100608.383	10570.948	56	PPP1R14B-AS1			chr1	9635795	9961755	126763.56	23454.648
chr6	56588037	56733953	24018.6596	4063.566	82				chr3	185249347	185415380	51426.5004	9271.0332	75	MIR5588			chr11	744692	895008	52283.3556	8342.3928	66	AP006621.1			chr9	128816991	128964185	83056.7206	12199.649	57	NUP188			chr11	64175330	64336789	100608.383	10570.948	56	AP001453.2			chr1	9635795	9961755	126763.56	23454.648
chr14	81251792	81397985	25008.8902	5085.8493	83	UNGP3			chr3	185249347	185415380	51426.5004	9271.0332	75	EHHADH			chr11	744692	895008	52283.3556	8342.3928	66	CRACR2B			chr21	41578899	41736415	76599.8088	5895.39	58	AP006748.1			chr11	64175330	64336789	100608.383	10570.948	56	PLCB3			chr1	9635795	9961755	126763.56	23454.648
chr14	81251792	81397985	25008.8902	5085.8493	83	AL121769.1			chr3	185249347	185415380	51426.5004	9271.0332	75	MAP3K13			chr11	744692	895008	52283.3556	8342.3928	66	CD151			chr21	41578899	41736415	76599.8088	5895.39	58	PCSEAT			chr11	64175330	64336789	100608.383	10570.948	56	GPR137			chr1	9635795	9961755	126763.56	23454.648
chr14	68074733	68224749	25533.168	5806.8576	84	AL133370.2			chr20	57604482	57769242	47592.124	5478.696	76	ZBP1			chr11	744692	895008	52283.3556	8342.3928	66	POLR2L			chr21	41578899	41736415	76599.8088	5895.39	58	LINC00111			chr11	64175330	64336789	100608.383	10570.948	56	BAD			chr8	127737807	128044379	137039.8648	33877.808
chr14	68074733	68224749	25533.168	5806.8576	84	AL133370.1			chr20	57604482	57769242	47592.124	5478.696	76	PMEPA1			chr11	744692	895008	52283.3556	8342.3928	66	TSPAN4			chr21	41578899	41736415	76599.8088	5895.39	58	LINC00479			chr11	64175330	64336789	100608.383	10570.948	56	KCNK4			chr8	127737807	128044379	137039.8648	33877.808
chr14	68074733	68224749	25533.168	5806.8576	84	RN7SL706P			chr20	57604482	57769242	47592.124	5478.696	76	NKILA			chr11	744692	895008	52283.3556	8342.3928	66	AP006623.1			chr21	41578899	41736415	76599.8088	5895.39	58	LINC00112			chr11	64175330	64336789	100608.383	10570.948	56	KCNK4-TEX40			chr8	127737807	128044379	137039.8648	33877.808
chr15	40702925	40859864	25810.4487	6143.7181	85	RMDN3			chr1	85223042	85396417	47847.8375	5994.7375	77	C1orf52			chr7	54882860	55047078	59144.778	15476.538	67	AC006971.1			chr11	69585754	69725820	87732.5202	17124.2084	59	CCND1			chr11	64175330	64336789	100608.383	10570.948	56	Y_RNA			chr8	127737807	128044379	137039.8648	33877.808
chr15	40702925	40859864	25810.4487	6143.7181	85	SUMO2P15			chr1	85223042	85396417	47847.8375	5994.7375	77	Y_RNA			chr7	54882860	55047078	59144.778	15476.538	67	EGFR			chr11	69585754	69725820	87732.5202	17124.2084	59	LTO1			chr11	64175330	64336789	100608.383	10570.948	56	CATSPERZ			chr8	127737807	128044379	137039.8648	33877.808
chr15	40702925	40859864	25810.4487	6143.7181	85	GCHFR			chr1	85223042	85396417	47847.8375	5994.7375	77	BCL10			chr6	25966665	26116891	48227.0052	5052.7356	68	U91328.2			chr11	69585754	69725820	87732.5202	17124.2084	59	FGF19			chr11	64175330	64336789	100608.383	10570.948	56	ESRRA			chr8	127737807	128044379	137039.8648	33877.808
chr15	40702925	40859864	25810.4487	6143.7181	85	C15orf62			chr1	85223042	85396417	47847.8375	5994.7375	77	AL078459.1			chr6	25966665	26116891	48227.0052	5052.7356	68	U91328.1			chr22	50193657	50357768	79036.0408	9693.5832	60	AL022328.4			chr11	64175330	64336789	100608.383	10570.948	56	TRMT112			chr8	127737807	128044379	137039.8648	33877.808
chr15	40702925	40859864	25810.4487	6143.7181	85	DNAJC17			chr2	46963881	47131888	47040.4419	5508.567	78	AC093732.1			chr6	25966665	26116891	48227.0052	5052.7356	68	U91328.3			chr22	50193657	50357768	79036.0408	9693.5832	60	SELENOO			chr11	64175330	64336789	100608.383	10570.948	56	PRDX5			chr8	127737807	128044379	137039.8648	33877.808
chr15	40702925	40859864	25810.4487	6143.7181	85	ZFYVE19			chr2	46963881	47131888	47040.4419	5508.567	78	AC073283.1			chr6	25966665	26116891	48227.0052	5052.7356	68	H3P26			chr22	50193657	50357768	79036.0408	9693.5832	60	AL022328.1			chr11	64175330	64336789	100608.383	10570.948	56	AP003774.2			chr8	127737807	128044379	137039.8648	33877.808
chr15	40702925	40859864	25810.4487	6143.7181	85	PPP1R14D			chr1	183080873	183289258	51710.4835	10307.4135	79	LAMC1-AS1			chr6	25966665	26116891	48227.0052	5052.7356	68	H1-1			chr22	50193657	50357768	79036.0408	9693.5832	60	AL022328.2			chr17	28660309	28811740	99673.278	11001.0909	57	SDF2			chr8	127737807	128044379	137039.8648	33877.808
chr15	40702925	40859864	25810.4487	6143.7181	85	SPINT1-AS1			chr1	183080873	183289258	51710.4835	10307.4135	79	LAMC2			chr6	25966665	26116891	48227.0052	5052.7356	68	H3C1			chr22	50193657	50357768	79036.0408	9693.5832	60	TUBGCP6			chr17	28660309	28811740	99673.278	11001.0909	57	SUPT6H			chr20	10451569	10729225	126544.3688	24427.7
chr15	40702925	40859864	25810.4487	6143.7181	85	SPINT1			chr1	183080873	183289258	51710.4835	10307.4135	79	AL354953.1			chr6	25966665	26116891	48227.0052	5052.7356	68	H4C1			chr22	50193657	50357768	79036.0408	9693.5832	60	HDAC10			chr17	28660309	28811740	99673.278	11001.0909	57	AC010761.3			chr20	10451569	10729225	126544.3688	24427.7
chr19	14444194	14602411	24713.1165	5082.3441	86	AC008569.2			chr1	183080873	183289258	51710.4835	10307.4135	79	RPS3AP8			chr6	25966665	26116891	48227.0052	5052.7356	68	H4C2			chr22	50193657	50357768	79036.0408	9693.5832	60	MAPK12			chr17	28660309	28811740	99673.278	11001.0909	57	PROCA1			chr20	10451569	10729225	126544.3688	24427.7
chr19	14444194	14602411	24713.1165	5082.3441	86	PTGER1			chr14	49895231	50071794	48709.3806	7319.4228	80	RNU6-189P			chr6	25966665	26116891	48227.0052	5052.7356	68	H3C2			chr22	50193657	50357768	79036.0408	9693.5832	60	MAPK11			chr17	28660309	28811740	99673.278	11001.0909	57	RAB34			chr20	10451569	10729225	126544.3688	24427.7
chr19	14444194	14602411	24713.1165	5082.3441	86	GIPC1			chr14	49895231	50071794	48709.3806	7319.4228	80	Metazoa_SRP			chr6	25966665	26116891	48227.0052	5052.7356	68	H2AC4			chr22	50193657	50357768	79036.0408	9693.5832	60	PLXNB2			chr17	28660309	28811740	99673.278	11001.0909	57	RPL23A			chr20	10451569	10729225	126544.3688	24427.7
chr19	14444194	14602411	24713.1165	5082.3441	86	SNRPGP15			chr14	49895231	50071794	48709.3806	7319.4228	80	MIR6076			chr6	25966665	26116891	48227.0052	5052.7356	68	H2BC3			chr22	50193657	50357768	79036.0408	9693.5832	60	CR559946.1			chr17	28660309	28811740	99673.278	11001.0909	57	SNORD42B			chr14	49895725	50118388	123313.1139	22275.6008
chr19	14444194	14602411	24713.1165	5082.3441	86	TECR			chr14	49895231	50071794	48709.3806	7319.4228	80	PDLIM1P1			chr6	25966665	26116891	48227.0052	5052.7356	68	H2AC5P			chr22	50193657	50357768	79036.0408	9693.5832	60	DENND6B			chr17	28660309	28811740	99673.278	11001.0909	57	AC010761.1			chr14	49895725	50118388	123313.1139	22275.6008
chr19	14444194	14602411	24713.1165	5082.3441	86	MIR639			chr14	49895231	50071794	48709.3806	7319.4228	80	AL117692.1			chr6	25966665	26116891	48227.0052	5052.7356	68	H3C3			chr22	50193657	50357768	79036.0408	9693.5832	60	CR559946.2			chr17	28660309	28811740	99673.278	11001.0909	57	SNORD4A			chr14	49895725	50118388	123313.1139	22275.6008
chr19	14444194	14602411	24713.1165	5082.3441	86	DNAJB1			chr14	49895231	50071794	48709.3806	7319.4228	80	RN7SKP193			chr6	25966665	26116891	48227.0052	5052.7356	68	H1-2			chr22	50193657	50357768	79036.0408	9693.5832	60	PPP6R2			chr17	28660309	28811740	99673.278	11001.0909	57	SNORD42A			chr14	49895725	50118388	123313.1139	22275.6008
chr19	14444194	14602411	24713.1165	5082.3441	86	NDUFB7			chr18	23774432	23947125	47264.9886	6178.905	81				chr6	25966665	26116891	48227.0052	5052.7356	68	HFE			chr11	69223999	69353202	81601.9429	12963.2117	61	MYEOV			chr17	28660309	28811740	99673.278	11001.0909	57	SNORD4B			chr14	49895725	50118388	123313.1139	22275.6008
chr19	14444194	14602411	24713.1165	5082.3441	86	CLEC17A			chr21	43527070	43710963	49907.9457	8959.7724	82	RPL31P1			chr6	25966665	26116891	48227.0052	5052.7356	68	H4C3			chr11	69223999	69353202	81601.9429	12963.2117	61	IFITM9P			chr17	28660309	28811740	99673.278	11001.0909	57	TLCD1			chr14	49895725	50118388	123313.1139	22275.6008
chr19	14444194	14602411	24713.1165	5082.3441	86	RN7SL337P			chr21	43527070	43710963	49907.9457	8959.7724	82	H2BS1			chr6	25966665	26116891	48227.0052	5052.7356	68	H1-6			chr21	43534946	43674551	77384.2095	9152.7155	62	RPL31P1			chr17	28660309	28811740	99673.278	11001.0909	57	NEK8			chr14	49895725	50118388	123313.1139	22275.6008
chr19	14444194	14602411	24713.1165	5082.3441	86	RN7SL842P			chr21	43527070	43710963	49907.9457	8959.7724	82	MIR6070			chr8	11797085	11952532	50600.9322	7490.8897	69	AC069185.1			chr21	43534946	43674551	77384.2095	9152.7155	62	H2BS1			chr17	28660309	28811740	99673.278	11001.0909	57	AC010761.6			chr14	49895725	50118388	123313.1139	22275.6008
chr5	73598765	73755599	26052.7056	6462.0258	87	ARHGEF28			chr21	43527070	43710963	49907.9457	8959.7724	82	HSF2BP			chr8	11797085	11952532	50600.9322	7490.8897	69	CTSB			chr21	43534946	43674551	77384.2095	9152.7155	62	MIR6070			chr17	28660309	28811740	99673.278	11001.0909	57	AC010761.2			chr14	49895725	50118388	123313.1139	22275.6008
chr12	110230534	110401055	25049.0592	5493.5859	88	ATP2A2			chr21	43527070	43710963	49907.9457	8959.7724	82	RRP1B			chr8	11797085	11952532	50600.9322	7490.8897	69	AC025857.1			chr21	43534946	43674551	77384.2095	9152.7155	62	HSF2BP			chr17	28660309	28811740	99673.278	11001.0909	57	TRAF4			chr14	68833071	69032112	117789.4613	16926.1069
chr12	110230534	110401055	25049.0592	5493.5859	88	RN7SL769P			chr3	4926208	5077678	43476.709	2702.175	83	BHLHE40-AS1			chr8	11797085	11952532	50600.9322	7490.8897	69	OR7E158P			chr21	43534946	43674551	77384.2095	9152.7155	62	RRP1B			chr17	28660309	28811740	99673.278	11001.0909	57	AC010761.4			chr14	68833071	69032112	117789.4613	16926.1069
chr20	49761536	49903893	22830.423	3320.7888	89	RNU6-919P			chr3	4926208	5077678	43476.709	2702.175	83	BHLHE40			chr8	11797085	11952532	50600.9322	7490.8897	69	OR7E161P			chr16	1627544	1773761	75883.6923	7695.1305	63	AL031708.1			chr17	28660309	28811740	99673.278	11001.0909	57	AC010761.5			chr14	68833071	69032112	117789.4613	16926.1069
chr20	49761536	49903893	22830.423	3320.7888	89	SLC9A8			chr3	4926208	5077678	43476.709	2702.175	83	RNF10P1			chr8	11797085	11952532	50600.9322	7490.8897	69	AC107918.5			chr16	1627544	1773761	75883.6923	7695.1305	63	JPT2			chr17	28660309	28811740	99673.278	11001.0909	57	RPL31P58			chr14	68833071	69032112	117789.4613	16926.1069
chr20	49761536	49903893	22830.423	3320.7888	89	AL162615.1			chr14	61452386	61636673	49029.7479	8310.6982	84	AL355916.3			chr8	11797085	11952532	50600.9322	7490.8897	69	AC107918.6			chr16	1627544	1773761	75883.6923	7695.1305	63	AL031009.1			chr14	68605858	68757432	97428.4434	10345.7444	58	AL121820.3			chr14	68833071	69032112	117789.4613	16926.1069
chr14	63410832	63547230	26097.366	6609.8768	90	AL132992.1			chr14	61452386	61636673	49029.7479	8310.6982	84	AL355916.2			chr8	32252119	32394379	48649.712	5717.778	70	RNA5SP263			chr16	1627544	1773761	75883.6923	7695.1305	63	MAPK8IP3			chr14	68605858	68757432	97428.4434	10345.7444	58	AL121820.2			chr14	68833071	69032112	117789.4613	16926.1069
chr14	63410832	63547230	26097.366	6609.8768	90	PPP2R5E			chr14	61452386	61636673	49029.7479	8310.6982	84	LINC01303			chr5	53268371	53394286	45786.622	3021.689	71	AC027329.1			chr16	1627544	1773761	75883.6923	7695.1305	63	AL031710.2			chr14	68605858	68757432	97428.4434	10345.7444	58	AL121820.1			chr14	68833071	69032112	117789.4613	16926.1069
chr14	63410832	63547230	26097.366	6609.8768	90	AL136038.3			chr14	61452386	61636673	49029.7479	8310.6982	84	AL355916.1			chr17	57799301	57955459	50064.857	7435.3192	72	AC015845.2			chr16	1627544	1773761	75883.6923	7695.1305	63	AL031710.1			chr14	68605858	68757432	97428.4434	10345.7444	58	RPL12P7			chr19	12716211	12857343	106799.238	6700.4028
chr15	60319177	60448933	22230.7076	2966.6732	91	AC087385.1			chr15	39121408	39266243	44610.825	4241.391	85	AC113146.1			chr17	57799301	57955459	50064.857	7435.3192	72	MRPS23			chr16	1627544	1773761	75883.6923	7695.1305	63	MIR3177			chr14	68605858	68757432	97428.4434	10345.7444	58	AL133313.1			chr19	12716211	12857343	106799.238	6700.4028
chr15	60319177	60448933	22230.7076	2966.6732	91	ANXA2			chr15	39121408	39266243	44610.825	4241.391	85	C15orf54			chr17	57799301	57955459	50064.857	7435.3192	72	AC015845.1			chr16	1627544	1773761	75883.6923	7695.1305	63	AL031717.1			chr14	68605858	68757432	97428.4434	10345.7444	58	AL132986.1			chr19	12716211	12857343	106799.238	6700.4028
chr15	60319177	60448933	22230.7076	2966.6732	91	AC087385.2			chr20	54046952	54202306	46491.8246	6166.4356	86	BCAS1			chr17	57799301	57955459	50064.857	7435.3192	72	CUEDC1			chr16	1627544	1773761	75883.6923	7695.1305	63	NME3			chr14	68605858	68757432	97428.4434	10345.7444	58	RNU6-921P			chr19	12716211	12857343	106799.238	6700.4028
chr15	60319177	60448933	22230.7076	2966.6732	91	AC087385.3			chr20	54046952	54202306	46491.8246	6166.4356	86	MIR4756			chr1	234906751	235049032	48246.8491	5822.0937	73	AL391832.4			chr16	1627544	1773761	75883.6923	7695.1305	63	MRPS34			chr20	35251636	35389672	93169.182	6542.192	59	AL121753.2			chr19	12716211	12857343	106799.238	6700.4028
chr19	42190600	42335919	22677.6276	3521.2863	92	POU2F2			chr20	54046952	54202306	46491.8246	6166.4356	86	CYP24A1			chr1	234906751	235049032	48246.8491	5822.0937	73	AL391832.1			chr16	1627544	1773761	75883.6923	7695.1305	63	EME2			chr20	35251636	35389672	93169.182	6542.192	59	MMP24OS			chr19	12716211	12857343	106799.238	6700.4028
chr19	42190600	42335919	22677.6276	3521.2863	92	DEDD2			chr20	54046952	54202306	46491.8246	6166.4356	86	AL133335.2			chr1	234906751	235049032	48246.8491	5822.0937	73	AL391832.2			chr8	101373010	101525602	80886.496	13284.7392	64	LINC02845			chr20	35251636	35389672	93169.182	6542.192	59	AL121753.1			chr19	12716211	12857343	106799.238	6700.4028
chr19	42190600	42335919	22677.6276	3521.2863	92	ZNF526			chr21	38716463	38904263	47491.02	7190.82	87	LINC00114			chr1	234906751	235049032	48246.8491	5822.0937	73	AL391832.3			chr8	101373010	101525602	80886.496	13284.7392	64	RN7SL563P			chr20	35251636	35389672	93169.182	6542.192	59	EIF6			chr19	12716211	12857343	106799.238	6700.4028
chr19	42190600	42335919	22677.6276	3521.2863	92	AC006486.3			chr21	38716463	38904263	47491.02	7190.82	87	ETS2			chr20	50216570	50388931	55623.9007	13690.7012	74	PELATON			chr8	101373010	101525602	80886.496	13284.7392	64	AP001208.1			chr20	35251636	35389672	93169.182	6542.192	59	FAM83C-AS1			chr19	12716211	12857343	106799.238	6700.4028
chr19	42190600	42335919	22677.6276	3521.2863	92	GSK3A			chr21	38716463	38904263	47491.02	7190.82	87	AP001042.2			chr20	50216570	50388931	55623.9007	13690.7012	74	LINC01270			chr8	101373010	101525602	80886.496	13284.7392	64	AP001207.3			chr20	35251636	35389672	93169.182	6542.192	59	FAM83C			chr19	12716211	12857343	106799.238	6700.4028
chr19	42190600	42335919	22677.6276	3521.2863	92	AC006486.2			chr21	38716463	38904263	47491.02	7190.82	87	AP001042.3			chr20	50216570	50388931	55623.9007	13690.7012	74	LINC01271			chr8	101373010	101525602	80886.496	13284.7392	64	GRHL2			chr1	154906351	155077516	96940.963	10326.0415	60	PMVK			chr19	12716211	12857343	106799.238	6700.4028
chr19	42190600	42335919	22677.6276	3521.2863	92	AC006486.1			chr21	38716463	38904263	47491.02	7190.82	87	AP001043.1			chr6	30666280	30833066	50757.36	9122.9676	75	DHX16			chr2	43361368	43533609	73526.8898	6653.3961	65	RNU6-958P			chr1	154906351	155077516	96940.963	10326.0415	60	AL451085.1			chr19	12716211	12857343	106799.238	6700.4028
chr19	42190600	42335919	22677.6276	3521.2863	92	ERF			chr21	38716463	38904263	47491.02	7190.82	87	SNORA62			chr6	30666280	30833066	50757.36	9122.9676	75	PPP1R18			chr2	43361368	43533609	73526.8898	6653.3961	65	RN7SL531P			chr1	154906351	155077516	96940.963	10326.0415	60	PBXIP1			chr19	12716211	12857343	106799.238	6700.4028
chr19	42190600	42335919	22677.6276	3521.2863	92	CIC			chr21	38716463	38904263	47491.02	7190.82	87	RPSAP64			chr6	30666280	30833066	50757.36	9122.9676	75	NRM			chr8	122623631	122745713	72643.1554	6090.2156	66	AC100872.1			chr1	154906351	155077516	96940.963	10326.0415	60	Metazoa_SRP			chr19	12716211	12857343	106799.238	6700.4028
chr19	42190600	42335919	22677.6276	3521.2863	92	PRR19			chr15	74315792	74489476	45286.1864	5047.354	88	AC023300.2			chr6	30666280	30833066	50757.36	9122.9676	75	RPL7P4			chr8	122623631	122745713	72643.1554	6090.2156	66	AC100872.2			chr1	154906351	155077516	96940.963	10326.0415	60	PYGO2			chr19	12716211	12857343	106799.238	6700.4028
chr19	42190600	42335919	22677.6276	3521.2863	92	PAFAH1B3			chr15	74315792	74489476	45286.1864	5047.354	88	PPIAP46			chr6	30666280	30833066	50757.36	9122.9676	75	MDC1-AS1			chr8	122623631	122745713	72643.1554	6090.2156	66	LINC01151			chr1	154906351	155077516	96940.963	10326.0415	60	AL451085.2			chr19	12716211	12857343	106799.238	6700.4028
chr19	42190600	42335919	22677.6276	3521.2863	92	TMEM145			chr15	74315792	74489476	45286.1864	5047.354	88	AC090826.1			chr6	30666280	30833066	50757.36	9122.9676	75	MDC1			chr9	94861491	95004336	74151.8415	7630.6945	67	AL807757.2			chr1	154906351	155077516	96940.963	10326.0415	60	SHC1			chr11	72649734	72845657	130695.0875	32210.9434
chr19	42190600	42335919	22677.6276	3521.2863	92	MEGF8			chr15	74315792	74489476	45286.1864	5047.354	88	CYP11A1			chr6	30666280	30833066	50757.36	9122.9676	75	TUBB			chr9	94861491	95004336	74151.8415	7630.6945	67	AL353768.1			chr1	154906351	155077516	96940.963	10326.0415	60	CKS1B			chr11	72649734	72845657	130695.0875	32210.9434
chr12	108613421	108784264	25078.422	5957.8963	93	SELPLG			chr15	74315792	74489476	45286.1864	5047.354	88	AC090826.2			chr6	30666280	30833066	50757.36	9122.9676	75	AL662797.1			chr9	94861491	95004336	74151.8415	7630.6945	67	AL353768.2			chr1	154906351	155077516	96940.963	10326.0415	60	MIR4258			chr11	72649734	72845657	130695.0875	32210.9434
chr12	108613421	108784264	25078.422	5957.8963	93	AC007569.1			chr15	74315792	74489476	45286.1864	5047.354	88	LINC02255			chr6	30666280	30833066	50757.36	9122.9676	75	FLOT1			chr1	16088936	16239221	72053.3765	5697.2905	68	EPHA2			chr1	154906351	155077516	96940.963	10326.0415	60	FLAD1			chr11	72649734	72845657	130695.0875	32210.9434
chr12	108613421	108784264	25078.422	5957.8963	93	MIR4496			chr15	74315792	74489476	45286.1864	5047.354	88	MIR6881			chr6	30666280	30833066	50757.36	9122.9676	75	Y_RNA			chr1	16088936	16239221	72053.3765	5697.2905	68	AL451042.2			chr1	154906351	155077516	96940.963	10326.0415	60	LENEP			chr11	72649734	72845657	130695.0875	32210.9434
chr12	108613421	108784264	25078.422	5957.8963	93	RNU7-169P			chr15	74315792	74489476	45286.1864	5047.354	88	AC090826.3			chr6	30666280	30833066	50757.36	9122.9676	75	IER3-AS1			chr1	16088936	16239221	72053.3765	5697.2905	68	AL451042.1			chr1	154906351	155077516	96940.963	10326.0415	60	ZBTB7B			chr11	72649734	72845657	130695.0875	32210.9434
chr12	108613421	108784264	25078.422	5957.8963	93	CORO1C			chr15	74315792	74489476	45286.1864	5047.354	88	SEMA7A			chr6	30666280	30833066	50757.36	9122.9676	75	IER3			chr1	16088936	16239221	72053.3765	5697.2905	68	ARHGEF19-AS1			chr1	154906351	155077516	96940.963	10326.0415	60	DCST2			chr11	72649734	72845657	130695.0875	32210.9434
chr12	108613421	108784264	25078.422	5957.8963	93	Y_RNA			chr15	74315792	74489476	45286.1864	5047.354	88	UBL7			chr6	30666280	30833066	50757.36	9122.9676	75	HCG20			chr1	16088936	16239221	72053.3765	5697.2905	68	ARHGEF19			chr1	154906351	155077516	96940.963	10326.0415	60	DCST1			chr11	72649734	72845657	130695.0875	32210.9434
chr12	108613421	108784264	25078.422	5957.8963	93	AC087893.1			chr15	74315792	74489476	45286.1864	5047.354	88	UBL7-AS1			chr6	30666280	30833066	50757.36	9122.9676	75	RN7SL353P			chr1	16088936	16239221	72053.3765	5697.2905	68	ANO7L1			chr1	154906351	155077516	96940.963	10326.0415	60	DCST1-AS1			chr11	72649734	72845657	130695.0875	32210.9434
chr12	108613421	108784264	25078.422	5957.8963	93	AC087893.3			chr8	117884256	118088638	51481.2024	11398.5144	89				chr6	30666280	30833066	50757.36	9122.9676	75	LINC00243			chr1	16088936	16239221	72053.3765	5697.2905	68	AL109627.1			chr1	154906351	155077516	96940.963	10326.0415	60	ADAM15			chr11	72649734	72845657	130695.0875	32210.9434
chr6	138396871	138558706	24375.357	5330.177	94	MARCKSL1P2			chr12	12815547	12962370	43671.8121	3769.2515	90	AC007215.1			chr14	103041117	103211705	51345.7112	9783.4968	76	RPL13P6			chr1	16088936	16239221	72053.3765	5697.2905	68	CPLANE2			chr1	154906351	155077516	96940.963	10326.0415	60	EFNA4			chr11	72649734	72845657	130695.0875	32210.9434
chr6	138396871	138558706	24375.357	5330.177	94	HEBP2			chr12	12815547	12962370	43671.8121	3769.2515	90	AC007688.2			chr14	103041117	103211705	51345.7112	9783.4968	76	CDC42BPB			chr11	102397015	102546978	129768.8999	63517.9619	69	AP001830.1			chr1	154906351	155077516	96940.963	10326.0415	60	AL691442.1			chr1	94633094	94870815	140351.4711	42156.3981
chr6	138396871	138558706	24375.357	5330.177	94	MIR3145			chr12	12815547	12962370	43671.8121	3769.2515	90	RPL13AP20			chr14	103041117	103211705	51345.7112	9783.4968	76	LBHD2			chr11	102397015	102546978	129768.8999	63517.9619	69	TMEM123			chr10	104030698	104174216	93241.6668	6762.6972	61	MIR936			chr1	94633094	94870815	140351.4711	42156.3981
chr6	138396871	138558706	24375.357	5330.177	94	AL391669.1			chr12	12815547	12962370	43671.8121	3769.2515	90	GPRC5A			chr14	103041117	103211705	51345.7112	9783.4968	76	AL161669.1			chr11	102397015	102546978	129768.8999	63517.9619	69	AP001830.2			chr10	104030698	104174216	93241.6668	6762.6972	61	COL17A1			chr1	94633094	94870815	140351.4711	42156.3981
chr1	159850715	159997392	24300.0462	5265.1656	95	SNHG28			chr12	12815547	12962370	43671.8121	3769.2515	90	MIR614			chr14	103041117	103211705	51345.7112	9783.4968	76	EXOC3L4			chr11	102397015	102546978	129768.8999	63517.9619	69	MMP7			chr10	104030698	104174216	93241.6668	6762.6972	61	SFR1			chr1	94633094	94870815	140351.4711	42156.3981
chr1	159850715	159997392	24300.0462	5265.1656	95	AL590560.1			chr12	12815547	12962370	43671.8121	3769.2515	90	GPRC5D-AS1			chr14	103041117	103211705	51345.7112	9783.4968	76	AL161669.4			chr2	127334452	127474079	77633.2557	11931.6897	70	MAP3K2			chr20	34251842	34466480	104492.537	18525.5008	62	AL035458.2			chr1	26775118	26958504	106308.8114	9247.5074
chr1	159850715	159997392	24300.0462	5265.1656	95	AL590560.3			chr12	12815547	12962370	43671.8121	3769.2515	90	GPRC5D			chr14	103041117	103211705	51345.7112	9783.4968	76	LINC00677			chr2	127334452	127474079	77633.2557	11931.6897	70	MAP3K2-DT			chr20	34251842	34466480	104492.537	18525.5008	62	AL356299.2			chr1	26775118	26958504	106308.8114	9247.5074
chr1	159850715	159997392	24300.0462	5265.1656	95	AL590560.2			chr12	12815547	12962370	43671.8121	3769.2515	90	AC007688.3			chr14	103041117	103211705	51345.7112	9783.4968	76	TNFAIP2			chr2	127334452	127474079	77633.2557	11931.6897	70	AC068282.2			chr20	34251842	34466480	104492.537	18525.5008	62	AHCY			chr1	26775118	26958504	106308.8114	9247.5074
chr1	159850715	159997392	24300.0462	5265.1656	95	VSIG8			chr1	208122540	208294388	45587.556	5711.916	91	PLXNA2			chr14	103041117	103211705	51345.7112	9783.4968	76	NDUFB4P11			chr2	127334452	127474079	77633.2557	11931.6897	70	PROC			chr20	34251842	34466480	104492.537	18525.5008	62	AL356299.1			chr1	26775118	26958504	106308.8114	9247.5074
chr1	159850715	159997392	24300.0462	5265.1656	95	CFAP45			chr1	208122540	208294388	45587.556	5711.916	91	AL606753.1			chr14	103041117	103211705	51345.7112	9783.4968	76	RPL21P12			chr2	127334452	127474079	77633.2557	11931.6897	70	MIR4783			chr20	34251842	34466480	104492.537	18525.5008	62	ITCH			chr1	26775118	26958504	106308.8114	9247.5074
chr1	159850715	159997392	24300.0462	5265.1656	95	MIR4259			chr1	208122540	208294388	45587.556	5711.916	91	AL606753.2			chr14	103041117	103211705	51345.7112	9783.4968	76	GCSHP2			chr2	127334452	127474079	77633.2557	11931.6897	70	AC010976.1			chr20	34251842	34466480	104492.537	18525.5008	62	Y_RNA			chr1	26775118	26958504	106308.8114	9247.5074
chr1	159850715	159997392	24300.0462	5265.1656	95	AL590560.5			chr13	33135598	33337400	48681.7164	8856.774	92	STARD13-IT1			chr14	103041117	103211705	51345.7112	9783.4968	76	LINC00605			chr2	127334452	127474079	77633.2557	11931.6897	70	RNU4-48P			chr20	34251842	34466480	104492.537	18525.5008	62	CDC42P1			chr1	26775118	26958504	106308.8114	9247.5074
chr1	159850715	159997392	24300.0462	5265.1656	95	AL590560.4			chr13	33135598	33337400	48681.7164	8856.774	92	STARD13-AS			chr14	103041117	103211705	51345.7112	9783.4968	76	AL161669.2			chr12	46319659	46483582	73946.1264	8520.9359	71	SLC38A2			chr20	34251842	34466480	104492.537	18525.5008	62	ITCH-AS1			chr1	26775118	26958504	106308.8114	9247.5074
chr1	159850715	159997392	24300.0462	5265.1656	95	TAGLN2			chr13	33135598	33337400	48681.7164	8856.774	92	AL627232.1			chr14	103041117	103211705	51345.7112	9783.4968	76	AL161669.3			chr12	46319659	46483582	73946.1264	8520.9359	71	AC025031.2			chr20	34251842	34466480	104492.537	18525.5008	62	ITCH-IT1			chr1	26775118	26958504	106308.8114	9247.5074
chr1	159850715	159997392	24300.0462	5265.1656	95	IGSF9			chr13	33135598	33337400	48681.7164	8856.774	92	LINC02344			chr7	46139230	46271166	50168.2624	8708.9472	77	ZNF619P1			chr12	46319659	46483582	73946.1264	8520.9359	71	AC008014.1			chr20	34251842	34466480	104492.537	18525.5008	62	MIR644A			chr1	26775118	26958504	106308.8114	9247.5074
chr1	159850715	159997392	24300.0462	5265.1656	95	SLAMF9			chr13	33135598	33337400	48681.7164	8856.774	92	AL138999.2			chr7	46139230	46271166	50168.2624	8708.9472	77	AC023669.1			chr12	46319659	46483582	73946.1264	8520.9359	71	AC025031.1			chr3	197404894	197571404	97503.66	11958.498	63	AC128709.2			chr14	61404392	61647178	123152.925	26315.4598
chr1	159850715	159997392	24300.0462	5265.1656	95	LINC01133			chr13	33135598	33337400	48681.7164	8856.774	92	AL138999.1			chr11	34344069	34489737	73315.4072	31876.264	78	ABTB2			chr12	46319659	46483582	73946.1264	8520.9359	71	AC025031.4			chr3	197404894	197571404	97503.66	11958.498	63	AC128709.1			chr14	61404392	61647178	123152.925	26315.4598
chr1	159850715	159997392	24300.0462	5265.1656	95	AL513485.1			chr7	116620855	116768389	43940.4296	4221.0192	93	COMETT			chr11	34344069	34489737	73315.4072	31876.264	78	AL035079.1			chr12	46319659	46483582	73946.1264	8520.9359	71	AC025031.5			chr3	197404894	197571404	97503.66	11958.498	63	AC128709.3			chr14	61404392	61647178	123152.925	26315.4598
chr2	60444975	60605073	23876.9354	4879.9576	96	AC009970.1			chr7	116620855	116768389	43940.4296	4221.0192	93	MET			chr11	34344069	34489737	73315.4072	31876.264	78	CIR1P3			chr11	102495227	102615644	92082.7117	26989.2323	72	MMP7			chr3	197404894	197571404	97503.66	11958.498	63	LINC02012			chr14	61404392	61647178	123152.925	26315.4598
chr2	60444975	60605073	23876.9354	4879.9576	96	BCL11A			chr6	150964772	151143140	45578.8288	5861.9264	94	AL133260.2			chr11	34344069	34489737	73315.4072	31876.264	78	CAT			chr11	102495227	102615644	92082.7117	26989.2323	72	AP000851.1			chr1	151918196	152102657	97484.8862	12263.7372	64	AL450992.3			chr14	24162115	24367392	113709.6877	17265.428
chr5	138473241	138628389	24524.3156	5531.3444	97	RPL7P19			chr6	150964772	151143140	45578.8288	5861.9264	94	AL133260.1			chr22	36301240	36446755	48878.5585	8497.6505	79	Z82215.1			chr1	94547735	94728990	72520.0875	7589.217	73	AC093117.1			chr1	151918196	152102657	97484.8862	12263.7372	64	KRT8P28			chr14	24162115	24367392	113709.6877	17265.428
chr5	138473241	138628389	24524.3156	5531.3444	97	ETF1			chr12	121723597	121862467	44782.127	5115.292	95	AC084018.1			chr22	36301240	36446755	48878.5585	8497.6505	79	MYH9			chr1	94547735	94728990	72520.0875	7589.217	73	KATNBL1P2			chr1	151918196	152102657	97484.8862	12263.7372	64	S100A10			chr14	24162115	24367392	113709.6877	17265.428
chr5	138473241	138628389	24524.3156	5531.3444	97	SNORD63B			chr12	121723597	121862467	44782.127	5115.292	95	RHOF			chr22	36301240	36446755	48878.5585	8497.6505	79	FO393418.1			chr1	234538666	234683643	71230.0749	7052.3936	74	AL161640.2			chr1	151918196	152102657	97484.8862	12263.7372	64	AL450992.1			chr14	24162115	24367392	113709.6877	17265.428
chr5	138473241	138628389	24524.3156	5531.3444	97	HSPA9			chr12	121723597	121862467	44782.127	5115.292	95	LINC01089			chr22	36301240	36446755	48878.5585	8497.6505	79	RPS15AP38			chr1	234538666	234683643	71230.0749	7052.3936	74	AL161640.3			chr1	151918196	152102657	97484.8862	12263.7372	64	NBPF18P			chr14	24162115	24367392	113709.6877	17265.428
chr5	138473241	138628389	24524.3156	5531.3444	97	SNORD63			chr12	121723597	121862467	44782.127	5115.292	95	AC084018.2			chr22	36301240	36446755	48878.5585	8497.6505	79	Y_RNA			chr1	234538666	234683643	71230.0749	7052.3936	74	AL161640.1			chr1	151918196	152102657	97484.8862	12263.7372	64	S100A11			chr14	24162115	24367392	113709.6877	17265.428
chr5	138473241	138628389	24524.3156	5531.3444	97	CTNNA1			chr12	121723597	121862467	44782.127	5115.292	95	SETD1B			chr7	18445128	18571538	45863.606	5620.048	80				chr1	234538666	234683643	71230.0749	7052.3936	74	U8			chr1	151918196	152102657	97484.8862	12263.7372	64	SPTLC1P4			chr14	24162115	24367392	113709.6877	17265.428
chr5	138473241	138628389	24524.3156	5531.3444	97	AC113340.1			chr12	121723597	121862467	44782.127	5115.292	95	AC079360.1			chr2	236668042	236828568	48112.1174	7910.7482	81	AC084030.1			chr1	234538666	234683643	71230.0749	7052.3936	74	IRF2BP2			chr1	151918196	152102657	97484.8862	12263.7372	64	AL591893.1			chr14	24162115	24367392	113709.6877	17265.428
chr5	138473241	138628389	24524.3156	5531.3444	97	AC113340.2			chrX	45695044	45903986	42716.1582	3878.3352	96	MFFP3			chr1	234538734	234683563	46321.8057	6150.5388	82	AL161640.2			chr1	234538666	234683643	71230.0749	7052.3936	74	AL160408.2			chr1	151918196	152102657	97484.8862	12263.7372	64	TCHHL1			chr14	24162115	24367392	113709.6877	17265.428
chr6	31743529	31887296	22281.7797	3400.6959	98	RNU6-850P			chrX	45695044	45903986	42716.1582	3878.3352	96	MIR221			chr1	234538734	234683563	46321.8057	6150.5388	82	AL161640.3			chr1	234538666	234683643	71230.0749	7052.3936	74	LINC00184			chr11	64250261	64423742	97582.768	12403.5928	65	PLCB3			chr14	24162115	24367392	113709.6877	17265.428
chr6	31743529	31887296	22281.7797	3400.6959	98	SAPCD1			chrX	45695044	45903986	42716.1582	3878.3352	96	MIR222			chr1	234538734	234683563	46321.8057	6150.5388	82	AL161640.1			chr1	234538666	234683643	71230.0749	7052.3936	74	AL160408.5			chr11	64250261	64423742	97582.768	12403.5928	65	GPR137			chr14	24162115	24367392	113709.6877	17265.428
chr6	31743529	31887296	22281.7797	3400.6959	98	SAPCD1-AS1			chrX	45695044	45903986	42716.1582	3878.3352	96	MIR222HG			chr1	234538734	234683563	46321.8057	6150.5388	82	U8			chr1	234538666	234683643	71230.0749	7052.3936	74	AL160408.1			chr11	64250261	64423742	97582.768	12403.5928	65	BAD			chr14	24162115	24367392	113709.6877	17265.428
chr6	31743529	31887296	22281.7797	3400.6959	98	VWA7			chrX	45695044	45903986	42716.1582	3878.3352	96	AC234772.1			chr1	234538734	234683563	46321.8057	6150.5388	82	IRF2BP2			chr1	234538666	234683643	71230.0749	7052.3936	74	AL160408.4			chr11	64250261	64423742	97582.768	12403.5928	65	KCNK4			chr14	24162115	24367392	113709.6877	17265.428
chr6	31743529	31887296	22281.7797	3400.6959	98	Y_RNA			chrX	45695044	45903986	42716.1582	3878.3352	96	LINC02595			chr1	234538734	234683563	46321.8057	6150.5388	82	AL160408.2			chr15	98800433	98957438	70606.393	6538.4735	75	AC055807.1			chr11	64250261	64423742	97582.768	12403.5928	65	KCNK4-TEX40			chr14	24162115	24367392	113709.6877	17265.428
chr6	31743529	31887296	22281.7797	3400.6959	98	VARS1			chrX	45695044	45903986	42716.1582	3878.3352	96	AL031584.1			chr1	234538734	234683563	46321.8057	6150.5388	82	LINC00184			chr15	98800433	98957438	70606.393	6538.4735	75	AC069029.1			chr11	64250261	64423742	97582.768	12403.5928	65	Y_RNA			chr14	24162115	24367392	113709.6877	17265.428
chr6	31743529	31887296	22281.7797	3400.6959	98	LSM2			chr17	75020607	75233778	45856.8892	7412.7005	97	RNU6-362P			chr1	234538734	234683563	46321.8057	6150.5388	82	AL160408.5			chr5	139585940	139722560	72928.73	8986.548	76	H3P25			chr11	64250261	64423742	97582.768	12403.5928	65	CATSPERZ			chr14	24162115	24367392	113709.6877	17265.428
chr6	31743529	31887296	22281.7797	3400.6959	98	HSPA1L			chr17	75020607	75233778	45856.8892	7412.7005	97	KCTD2			chr1	234538734	234683563	46321.8057	6150.5388	82	AL160408.1			chr5	139585940	139722560	72928.73	8986.548	76	AC113361.1			chr11	64250261	64423742	97582.768	12403.5928	65	ESRRA			chr14	24162115	24367392	113709.6877	17265.428
chr6	31743529	31887296	22281.7797	3400.6959	98	HSPA1A			chr17	75020607	75233778	45856.8892	7412.7005	97	ATP5PD			chr1	234538734	234683563	46321.8057	6150.5388	82	AL160408.4			chr5	139585940	139722560	72928.73	8986.548	76	CXXC5			chr11	64250261	64423742	97582.768	12403.5928	65	TRMT112			chr14	24162115	24367392	113709.6877	17265.428
chr6	31743529	31887296	22281.7797	3400.6959	98	HSPA1B			chr17	75020607	75233778	45856.8892	7412.7005	97	RN7SL573P			chr21	41551050	41736089	50759.7791	11369.7143	83	AP001610.3			chr5	139585940	139722560	72928.73	8986.548	76	CXXC5-AS1			chr11	64250261	64423742	97582.768	12403.5928	65	PRDX5			chr14	24162115	24367392	113709.6877	17265.428
chr6	31743529	31887296	22281.7797	3400.6959	98	AL671762.1			chr17	75020607	75233778	45856.8892	7412.7005	97	AC111186.1			chr21	41551050	41736089	50759.7791	11369.7143	83	AP006748.1			chr5	139585940	139722560	72928.73	8986.548	76	AC008667.1			chr11	64250261	64423742	97582.768	12403.5928	65	AP003774.2			chr14	24162115	24367392	113709.6877	17265.428
chr6	31743529	31887296	22281.7797	3400.6959	98	SNHG32			chr17	75020607	75233778	45856.8892	7412.7005	97	TRIM80P			chr21	41551050	41736089	50759.7791	11369.7143	83	PCSEAT			chr5	139585940	139722560	72928.73	8986.548	76	RNU6-236P			chr11	64250261	64423742	97582.768	12403.5928	65	CCDC88B			chr14	24162115	24367392	113709.6877	17265.428
chr6	31743529	31887296	22281.7797	3400.6959	98	SNORD48			chr17	75020607	75233778	45856.8892	7412.7005	97	SLC16A5			chr21	41551050	41736089	50759.7791	11369.7143	83	LINC00111			chr12	104204578	104354228	71734.32	7800.015	77	TXNRD1			chr11	64250261	64423742	97582.768	12403.5928	65	MIR7155			chr14	24162115	24367392	113709.6877	17265.428
chr6	31743529	31887296	22281.7797	3400.6959	98	SNORD52			chr17	75020607	75233778	45856.8892	7412.7005	97	Y_RNA			chr21	41551050	41736089	50759.7791	11369.7143	83	LINC00479			chr12	104204578	104354228	71734.32	7800.015	77	RPL18AP3			chr11	64250261	64423742	97582.768	12403.5928	65	RPS6KA4			chr14	24162115	24367392	113709.6877	17265.428
chr6	31743529	31887296	22281.7797	3400.6959	98	NEU1			chr17	75020607	75233778	45856.8892	7412.7005	97	ARMC7			chr21	41551050	41736089	50759.7791	11369.7143	83	LINC00112			chr12	104204578	104354228	71734.32	7800.015	77	AC089983.1			chr11	64250261	64423742	97582.768	12403.5928	65	MIR1237			chr14	24162115	24367392	113709.6877	17265.428
chr6	31743529	31887296	22281.7797	3400.6959	98	SLC44A4			chr17	75020607	75233778	45856.8892	7412.7005	97	NT5C			chr11	67952513	68093557	49068.102	9719.2192	84	AC004923.1			chr12	104204578	104354228	71734.32	7800.015	77	EID3			chr11	64250261	64423742	97582.768	12403.5928	65	LINC02723			chr14	24162115	24367392	113709.6877	17265.428
chr6	31743529	31887296	22281.7797	3400.6959	98	EHMT2-AS1			chr17	75020607	75233778	45856.8892	7412.7005	97	AC022211.4			chr11	67952513	68093557	49068.102	9719.2192	84	AC004923.3			chr6	26102412	26285888	70904.5144	7187.2836	78	H4C3			chr11	64250261	64423742	97582.768	12403.5928	65	AP003774.1			chr14	24162115	24367392	113709.6877	17265.428
chr17	37378281	37541837	23318.6964	4563.3208	99	AC243654.3			chr17	75020607	75233778	45856.8892	7412.7005	97	AC022211.3			chr11	67952513	68093557	49068.102	9719.2192	84	OR7E1P			chr6	26102412	26285888	70904.5144	7187.2836	78	H1-6			chr19	12671473	12857503	94280.277	9471.903	66	AC010422.8			chr14	24162115	24367392	113709.6877	17265.428
chr17	37378281	37541837	23318.6964	4563.3208	99	ACACA			chr17	75020607	75233778	45856.8892	7412.7005	97	AC022211.1			chr11	67952513	68093557	49068.102	9719.2192	84	UNC93B1			chr6	26102412	26285888	70904.5144	7187.2836	78	H2BC4			chr19	12671473	12857503	94280.277	9471.903	66	DHPS			chr14	24162115	24367392	113709.6877	17265.428
chr17	37378281	37541837	23318.6964	4563.3208	99	TADA2A			chr17	75020607	75233778	45856.8892	7412.7005	97	Y_RNA			chr11	67952513	68093557	49068.102	9719.2192	84	ALDH3B1			chr6	26102412	26285888	70904.5144	7187.2836	78	H2AC6			chr19	12671473	12857503	94280.277	9471.903	66	AC010422.2			chr14	24162115	24367392	113709.6877	17265.428
chr17	37378281	37541837	23318.6964	4563.3208	99	AC243654.1			chr17	75020607	75233778	45856.8892	7412.7005	97	JPT1			chr11	67952513	68093557	49068.102	9719.2192	84	AC004923.4			chr6	26102412	26285888	70904.5144	7187.2836	78	H1-4			chr19	12671473	12857503	94280.277	9471.903	66	GNG14			chr14	24162115	24367392	113709.6877	17265.428
chr17	37378281	37541837	23318.6964	4563.3208	99	AC243654.2			chr17	75020607	75233778	45856.8892	7412.7005	97	SUMO2			chr11	67952513	68093557	49068.102	9719.2192	84	NDUFS8			chr6	26102412	26285888	70904.5144	7187.2836	78	H2BC5			chr19	12671473	12857503	94280.277	9471.903	66	FBXW9			chr15	90089111	90284614	105893.7264	9626.7024
chr17	37378281	37541837	23318.6964	4563.3208	99	DUSP14			chr17	75020607	75233778	45856.8892	7412.7005	97	NUP85			chr11	67952513	68093557	49068.102	9719.2192	84	MIR7113			chr6	26102412	26285888	70904.5144	7187.2836	78	LARP1P1			chr19	12671473	12857503	94280.277	9471.903	66	AC018761.4			chr15	90089111	90284614	105893.7264	9626.7024
chr5	124580751	124750026	26594.6725	7973.5525	100	AC112196.1			chr5	38792958	38928643	45459.1215	7251.192	98	OSMR-AS1			chr11	67952513	68093557	49068.102	9719.2192	84	MIR4691			chr6	26102412	26285888	70904.5144	7187.2836	78	AL353759.1			chr19	12671473	12857503	94280.277	9471.903	66	SNORD41			chr15	90089111	90284614	105893.7264	9626.7024
chr5	124580751	124750026	26594.6725	7973.5525	100	AC113398.2			chr5	38792958	38928643	45459.1215	7251.192	98	OSMR			chr11	67952513	68093557	49068.102	9719.2192	84	TCIRG1			chr6	26102412	26285888	70904.5144	7187.2836	78	H2BC6			chr19	12671473	12857503	94280.277	9471.903	66	TNPO2			chr15	90089111	90284614	105893.7264	9626.7024
chr5	124580751	124750026	26594.6725	7973.5525	100	ZNF608			chr11	102171430	102320761	57386.7523	19229.2238	99	AP000942.2			chr11	67952513	68093557	49068.102	9719.2192	84	MIR6753			chr6	26102412	26285888	70904.5144	7187.2836	78	H4C4			chr19	12671473	12857503	94280.277	9471.903	66	AC018761.1			chr15	90089111	90284614	105893.7264	9626.7024
chr8	79907005	80042299	23495.2158	4895.2778	101	AC036214.2			chr11	102171430	102320761	57386.7523	19229.2238	99	AP000942.1			chr11	67952513	68093557	49068.102	9719.2192	84	AP002807.1			chr6	26102412	26285888	70904.5144	7187.2836	78	H1-12P			chr19	12671473	12857503	94280.277	9471.903	66	TRIR			chr15	90089111	90284614	105893.7264	9626.7024
chr8	79907005	80042299	23495.2158	4895.2778	101	MRPS28			chr11	102171430	102320761	57386.7523	19229.2238	99	AP000942.3			chr20	35252174	35378055	44199.5718	4860.4518	85	AL121753.2			chr6	26102412	26285888	70904.5144	7187.2836	78	H3C4			chr19	12671473	12857503	94280.277	9471.903	66	GET3			chr15	90089111	90284614	105893.7264	9626.7024
chr8	79907005	80042299	23495.2158	4895.2778	101	AC009686.2			chr11	102171430	102320761	57386.7523	19229.2238	99	AP000942.4			chr20	35252174	35378055	44199.5718	4860.4518	85	MMP24OS			chr6	26102412	26285888	70904.5144	7187.2836	78	AL031777.2			chr19	12671473	12857503	94280.277	9471.903	66	BEST2			chr15	90089111	90284614	105893.7264	9626.7024
chr3	9311660	9477874	25770.4888	7250.433	102	PGAM1P4			chr11	102171430	102320761	57386.7523	19229.2238	99	RNU6-952P			chr20	35252174	35378055	44199.5718	4860.4518	85	AL121753.1			chr6	26102412	26285888	70904.5144	7187.2836	78	H2AC7			chr19	12671473	12857503	94280.277	9471.903	66	AC018761.3			chr15	90089111	90284614	105893.7264	9626.7024
chr3	9311660	9477874	25770.4888	7250.433	102	SRGAP3			chr11	102171430	102320761	57386.7523	19229.2238	99	BIRC3			chr20	35252174	35378055	44199.5718	4860.4518	85	EIF6			chr6	26102412	26285888	70904.5144	7187.2836	78	H2BC7			chr19	12671473	12857503	94280.277	9471.903	66	MIR5684			chr15	90089111	90284614	105893.7264	9626.7024
chr3	9311660	9477874	25770.4888	7250.433	102	AC026191.1			chr5	150974812	151147220	45436.02	7501.4688	100	AC022106.2			chr20	35252174	35378055	44199.5718	4860.4518	85	FAM83C-AS1			chr6	26102412	26285888	70904.5144	7187.2836	78	AL031777.1			chr19	12671473	12857503	94280.277	9471.903	66	JUNB			chr15	90089111	90284614	105893.7264	9626.7024
chr3	9311660	9477874	25770.4888	7250.433	102	THUMPD3			chr5	150974812	151147220	45436.02	7501.4688	100	GPX3			chr20	35252174	35378055	44199.5718	4860.4518	85	FAM83C			chr6	26102412	26285888	70904.5144	7187.2836	78	H4C5			chr19	12671473	12857503	94280.277	9471.903	66	PRDX2			chr15	90089111	90284614	105893.7264	9626.7024
chr3	9311660	9477874	25770.4888	7250.433	102	THUMPD3-AS1			chr5	150974812	151147220	45436.02	7501.4688	100	TNIP1			chr15	73914949	74048152	44100.2246	4787.8726	86	LOXL1-AS1			chr6	26102412	26285888	70904.5144	7187.2836	78	H2BC8			chr19	12671473	12857503	94280.277	9471.903	66	AC018761.2			chr15	90089111	90284614	105893.7264	9626.7024
chr3	9311660	9477874	25770.4888	7250.433	102	SETD5			chr7	130823497	130976248	42221.9004	4362.5077	101	H4P1			chr15	73914949	74048152	44100.2246	4787.8726	86	LOXL1			chr6	26102412	26285888	70904.5144	7187.2836	78	H2AC8			chr19	12671473	12857503	94280.277	9471.903	66	THSD8			chr15	90089111	90284614	105893.7264	9626.7024
chr7	116621645	116792030	24240.594	5764.5315	103	COMETT			chr7	130823497	130976248	42221.9004	4362.5077	101	AC016831.3			chr15	73914949	74048152	44100.2246	4787.8726	86	STOML1			chr6	26102412	26285888	70904.5144	7187.2836	78	H3C5P			chr19	12671473	12857503	94280.277	9471.903	66	RNASEH2A			chr15	90089111	90284614	105893.7264	9626.7024
chr7	116621645	116792030	24240.594	5764.5315	103	MET			chr7	130823497	130976248	42221.9004	4362.5077	101	LINC00513			chr15	73914949	74048152	44100.2246	4787.8726	86	PML			chr6	26102412	26285888	70904.5144	7187.2836	78	H3C6			chr19	12671473	12857503	94280.277	9471.903	66	AC020934.1			chr8	102666443	102861832	112959.6538	16702.6139
chr19	47080055	47243978	24418.586	6002.3697	104	ZC3H4			chr7	130823497	130976248	42221.9004	4362.5077	101	MIR29A			chr15	73914949	74048152	44100.2246	4787.8726	86	AC013486.1			chr6	26102412	26285888	70904.5144	7187.2836	78	H2AC9P			chr19	12671473	12857503	94280.277	9471.903	66	RTBDN			chr8	102666443	102861832	112959.6538	16702.6139
chr19	47080055	47243978	24418.586	6002.3697	104	SAE1			chr7	130823497	130976248	42221.9004	4362.5077	101	MIR29B1			chr11	65489671	65642920	55746.3781	16443.2912	87	MALAT1			chr6	26102412	26285888	70904.5144	7187.2836	78	H1-3			chr19	12671473	12857503	94280.277	9471.903	66	MAST1			chr8	102666443	102861832	112959.6538	16702.6139
chr19	47080055	47243978	24418.586	6002.3697	104	BBC3			chr7	130823497	130976248	42221.9004	4362.5077	101	AC016831.1			chr11	65489671	65642920	55746.3781	16443.2912	87	AP000769.2			chr6	26102412	26285888	70904.5144	7187.2836	78	H4C6			chr19	12671473	12857503	94280.277	9471.903	66	MIR6794			chr7	139594299	139834729	109057.938	13425.108
chr19	47080055	47243978	24418.586	6002.3697	104	MIR3190			chr7	130823497	130976248	42221.9004	4362.5077	101	AC016831.4			chr11	65489671	65642920	55746.3781	16443.2912	87	AP000769.5			chr6	26102412	26285888	70904.5144	7187.2836	78	H4C7			chr5	14090229	14296952	115559.6644	31408.5789	67	TRIO			chr7	139594299	139834729	109057.938	13425.108
chr19	47080055	47243978	24418.586	6002.3697	104	MIR3191			chr7	130823497	130976248	42221.9004	4362.5077	101	AC058791.1			chr11	65489671	65642920	55746.3781	16443.2912	87	AP000769.3			chr6	26102412	26285888	70904.5144	7187.2836	78	H3C7			chr9	127454160	127636581	98435.4003	14547.3065	68	Y_RNA			chr11	65304331	65505784	110279.411	15136.7876
chr22	25060781	25215581	21706.28	3435.96	105	AL022323.3			chr10	23265197	23494773	48150.4416	11052.8328	102	C10orf67			chr11	65489671	65642920	55746.3781	16443.2912	87	SNRPGP19			chr6	26102412	26285888	70904.5144	7187.2836	78	H2BC9			chr9	127454160	127636581	98435.4003	14547.3065	68	NIBAN2			chr11	65304331	65505784	110279.411	15136.7876
chr22	25060781	25215581	21706.28	3435.96	105	KIAA1671-AS1			chr10	23265197	23494773	48150.4416	11052.8328	102	AL606469.1			chr11	65489671	65642920	55746.3781	16443.2912	87	SCYL1			chr6	26102412	26285888	70904.5144	7187.2836	78	H3C8			chr9	127454160	127636581	98435.4003	14547.3065	68	STXBP1			chr11	65304331	65505784	110279.411	15136.7876
chr22	25060781	25215581	21706.28	3435.96	105	Z99916.2			chr10	23265197	23494773	48150.4416	11052.8328	102	AL606469.2			chr11	65489671	65642920	55746.3781	16443.2912	87	LTBP3			chr6	26102412	26285888	70904.5144	7187.2836	78	H2AC10P			chr7	101027695	101243083	96429.7516	12969.6112	69	RN7SKP54			chr11	65304331	65505784	110279.411	15136.7876
chr22	25060781	25215581	21706.28	3435.96	105	CRYBB3			chr10	23265197	23494773	48150.4416	11052.8328	102	OTUD1			chr11	65489671	65642920	55746.3781	16443.2912	87	AP001362.1			chr6	26102412	26285888	70904.5144	7187.2836	78	H2BC10			chr7	101027695	101243083	96429.7516	12969.6112	69	TRIM56			chr11	65304331	65505784	110279.411	15136.7876
chr22	25060781	25215581	21706.28	3435.96	105	Z99916.1			chr10	23265197	23494773	48150.4416	11052.8328	102	AL512603.2			chr11	65489671	65642920	55746.3781	16443.2912	87	ZNRD2-AS1			chr6	26102412	26285888	70904.5144	7187.2836	78	H4C8			chr7	101027695	101243083	96429.7516	12969.6112	69	SERPINE1			chr11	65304331	65505784	110279.411	15136.7876
chr22	25060781	25215581	21706.28	3435.96	105	CRYBB2			chr1	17116521	17301311	43505.749	6418.603	103	PADI2			chr11	65489671	65642920	55746.3781	16443.2912	87	ZNRD2			chr18	3542564	3677716	67551.5984	4017.8736	79	RN7SL39P			chr7	101027695	101243083	96429.7516	12969.6112	69	AP1S1			chr11	65304331	65505784	110279.411	15136.7876
chr1	221690497	221828587	24046.217	5816.343	106	DUSP10			chr1	17116521	17301311	43505.749	6418.603	103	LINC02783			chr11	65489671	65642920	55746.3781	16443.2912	87	FAM89B			chr18	3542564	3677716	67551.5984	4017.8736	79	AP002472.1			chr7	101027695	101243083	96429.7516	12969.6112	69	MIR4653			chr11	65304331	65505784	110279.411	15136.7876
chr1	40810721	40961185	23738.2656	5510.6688	107	CITED4			chr1	17116521	17301311	43505.749	6418.603	103	AL590644.2			chr11	65489671	65642920	55746.3781	16443.2912	87	EHBP1L1			chr18	3542564	3677716	67551.5984	4017.8736	79	DLGAP1-AS1			chr7	101027695	101243083	96429.7516	12969.6112	69	VGF			chr11	65304331	65505784	110279.411	15136.7876
chr1	40810721	40961185	23738.2656	5510.6688	107	AC119677.1			chr1	17116521	17301311	43505.749	6418.603	103	PADI1			chr11	65489671	65642920	55746.3781	16443.2912	87	KCNK7			chr18	3542564	3677716	67551.5984	4017.8736	79	DLGAP1-AS2			chr7	101027695	101243083	96429.7516	12969.6112	69	NAT16			chr11	65304331	65505784	110279.411	15136.7876
chr1	40810721	40961185	23738.2656	5510.6688	107	AL391730.1			chr1	17116521	17301311	43505.749	6418.603	103	PADI3			chr11	65489671	65642920	55746.3781	16443.2912	87	MAP3K11			chr18	3542564	3677716	67551.5984	4017.8736	79	AP002478.1			chr7	101027695	101243083	96429.7516	12969.6112	69	MOGAT3			chr11	65304331	65505784	110279.411	15136.7876
chr1	40810721	40961185	23738.2656	5510.6688	107	AL391730.2			chr1	17116521	17301311	43505.749	6418.603	103	MIR3972			chr11	65489671	65642920	55746.3781	16443.2912	87	PCNX3			chr3	197245780	197367965	69687.522	6162.993	80	MIR4797			chr7	101027695	101243083	96429.7516	12969.6112	69	DGAT2L7P			chr11	65304331	65505784	110279.411	15136.7876
chr1	40810721	40961185	23738.2656	5510.6688	107	UBE2V1P8			chr6	42036433	42194288	40666.2795	3615.9375	104	CCND3			chr11	65489671	65642920	55746.3781	16443.2912	87	MIR4690			chr3	197245780	197367965	69687.522	6162.993	80	DLG1			chr7	101027695	101243083	96429.7516	12969.6112	69	RPSAP46			chr11	65304331	65505784	110279.411	15136.7876
chr15	40784273	40930237	23083.1208	4908.9552	108	DNAJC17			chr6	42036433	42194288	40666.2795	3615.9375	104	TAF8			chr11	65489671	65642920	55746.3781	16443.2912	87	SIPA1			chr3	197245780	197367965	69687.522	6162.993	80	DLG1-AS1			chr7	101027695	101243083	96429.7516	12969.6112	69	PLOD3			chr11	65304331	65505784	110279.411	15136.7876
chr15	40784273	40930237	23083.1208	4908.9552	108	ZFYVE19			chr6	42036433	42194288	40666.2795	3615.9375	104	AL512274.1			chr17	59703543	59839607	43128.9376	4006.7104	88	PTRH2			chr3	197245780	197367965	69687.522	6162.993	80	AL121981.1			chr7	101027695	101243083	96429.7516	12969.6112	69	ZNHIT1			chr11	65304331	65505784	110279.411	15136.7876
chr15	40784273	40930237	23083.1208	4908.9552	108	PPP1R14D			chr6	42036433	42194288	40666.2795	3615.9375	104	C6orf132			chr17	59703543	59839607	43128.9376	4006.7104	88	VMP1			chr5	150398024	150568724	73358.32	9954.56	81	CD74			chr7	101027695	101243083	96429.7516	12969.6112	69	CLDN15			chr11	65304331	65505784	110279.411	15136.7876
chr15	40784273	40930237	23083.1208	4908.9552	108	SPINT1-AS1			chr6	42036433	42194288	40666.2795	3615.9375	104	AL096814.1			chr17	59703543	59839607	43128.9376	4006.7104	88	AC040904.1			chr5	150398024	150568724	73358.32	9954.56	81	AC011388.1			chr7	5345423	5523296	101951.3316	19234.631	70	AC093620.1			chr11	65304331	65505784	110279.411	15136.7876
chr15	40784273	40930237	23083.1208	4908.9552	108	SPINT1			chr6	42036433	42194288	40666.2795	3615.9375	104	AL096814.2			chr13	109185313	109322158	43292.875	4218.7525	89	MYO16-AS1			chr5	150398024	150568724	73358.32	9954.56	81	RPS14			chr7	5345423	5523296	101951.3316	19234.631	70	AC092171.1			chr11	65304331	65505784	110279.411	15136.7876
chr15	40784273	40930237	23083.1208	4908.9552	108	RHOV			chr6	42036433	42194288	40666.2795	3615.9375	104	GUCA1A			chr13	109185313	109322158	43292.875	4218.7525	89	AL161431.1			chr5	150398024	150568724	73358.32	9954.56	81	NDST1-AS1			chr7	5345423	5523296	101951.3316	19234.631	70	TNRC18			chr11	65304331	65505784	110279.411	15136.7876
chr15	40784273	40930237	23083.1208	4908.9552	108	AC025166.1			chr4	78478154	78634282	40748.928	3895.2832	105	ANXA3			chr13	109185313	109322158	43292.875	4218.7525	89	LINC00370			chr5	150398024	150568724	73358.32	9954.56	81	NDST1			chr7	5345423	5523296	101951.3316	19234.631	70	AC092171.4			chr14	74499000	74672855	106646.62	12282.0865
chr15	40784273	40930237	23083.1208	4908.9552	108	VPS18			chr4	78478154	78634282	40748.928	3895.2832	105	Y_RNA			chr13	109185313	109322158	43292.875	4218.7525	89	LINC01067			chr19	12725041	12857101	67393.326	4068.414	82	AC018761.1			chr7	5345423	5523296	101951.3316	19234.631	70	AC092171.3			chr14	74499000	74672855	106646.62	12282.0865
chr15	40784273	40930237	23083.1208	4908.9552	108	AC020661.1			chr16	68578080	68727041	40206.7732	3402.7895	106	AC126773.3			chr22	49883823	50022028	45223.2585	6158.646	90	AL671710.1			chr19	12725041	12857101	67393.326	4068.414	82	TRIR			chr7	5345423	5523296	101951.3316	19234.631	70	AC092171.5			chr14	74499000	74672855	106646.62	12282.0865
chr15	40784273	40930237	23083.1208	4908.9552	108	DLL4			chr16	68578080	68727041	40206.7732	3402.7895	106	AC126773.6			chr22	49883823	50022028	45223.2585	6158.646	90	ALG12			chr19	12725041	12857101	67393.326	4068.414	82	GET3			chr7	5345423	5523296	101951.3316	19234.631	70	AC092171.2			chr14	74499000	74672855	106646.62	12282.0865
chr15	41723689	41861117	21891.6372	3933.6828	109	AC073657.1			chr16	68578080	68727041	40206.7732	3402.7895	106	AC126773.1			chr22	49883823	50022028	45223.2585	6158.646	90	CRELD2			chr19	12725041	12857101	67393.326	4068.414	82	BEST2			chr7	5345423	5523296	101951.3316	19234.631	70	MIR589			chr19	45345280	45598765	107009.742	14228.0595
chr15	41723689	41861117	21891.6372	3933.6828	109	MAPKBP1			chr16	68578080	68727041	40206.7732	3402.7895	106	AC126773.2			chr22	49883823	50022028	45223.2585	6158.646	90	BX539320.1			chr19	12725041	12857101	67393.326	4068.414	82	AC018761.3			chr7	5345423	5523296	101951.3316	19234.631	70	FBXL18			chr19	45345280	45598765	107009.742	14228.0595
chr15	41723689	41861117	21891.6372	3933.6828	109	AC020659.2			chr16	68578080	68727041	40206.7732	3402.7895	106	CDH3			chr22	49883823	50022028	45223.2585	6158.646	90	PIM3			chr19	12725041	12857101	67393.326	4068.414	82	MIR5684			chr17	15891028	16050954	92148.2102	9767.938	71	ADORA2B			chr19	45345280	45598765	107009.742	14228.0595
chr15	41723689	41861117	21891.6372	3933.6828	109	JMJD7			chr16	68578080	68727041	40206.7732	3402.7895	106	AC126773.4			chr22	49883823	50022028	45223.2585	6158.646	90	MIR6821			chr19	12725041	12857101	67393.326	4068.414	82	JUNB			chr17	15891028	16050954	92148.2102	9767.938	71	ZSWIM7			chr19	45345280	45598765	107009.742	14228.0595
chr15	41723689	41861117	21891.6372	3933.6828	109	JMJD7-PLA2G4B			chr16	68578080	68727041	40206.7732	3402.7895	106	AC126773.5			chr22	49883823	50022028	45223.2585	6158.646	90	IL17REL			chr19	12725041	12857101	67393.326	4068.414	82	PRDX2			chr17	15891028	16050954	92148.2102	9767.938	71	TTC19			chr19	45345280	45598765	107009.742	14228.0595
chr15	41723689	41861117	21891.6372	3933.6828	109	PLA2G4B			chr16	68578080	68727041	40206.7732	3402.7895	106	HSPE1P5			chr15	100661301	100779112	41161.221	2333.241	91	AC087762.1			chr19	12725041	12857101	67393.326	4068.414	82	AC018761.2			chr17	15891028	16050954	92148.2102	9767.938	71	AC002553.2			chr19	45345280	45598765	107009.742	14228.0595
chr15	41723689	41861117	21891.6372	3933.6828	109	RNA5SP393			chr7	46072176	46221380	42881.286	6401.4404	107	ZNF619P1			chr3	192826244	192968665	46875.205	8267.8529	92	MB21D2			chr19	12725041	12857101	67393.326	4068.414	82	THSD8			chr17	15891028	16050954	92148.2102	9767.938	71	AC002553.1			chr19	45345280	45598765	107009.742	14228.0595
chr1	180513269	180667323	26102.6766	8216.208	110	Y_RNA			chr6	56627948	56826330	44370.282	8096.8386	108				chr19	42191764	42334946	45716.7834	7116.3936	93	POU2F2			chr19	12725041	12857101	67393.326	4068.414	82	RNASEH2A			chr17	15891028	16050954	92148.2102	9767.938	71	RPLP1P11			chr19	45345280	45598765	107009.742	14228.0595
chr1	180513269	180667323	26102.6766	8216.208	110	XPR1			chr5	132358303	132550704	43456.1903	7207.278	109	MIR3936			chr19	42191764	42334946	45716.7834	7116.3936	93	DEDD2			chr19	12725041	12857101	67393.326	4068.414	82	AC020934.1			chr2	191516379	191741723	109801.344	28553.3632	72	NABP1			chr19	45345280	45598765	107009.742	14228.0595
chr14	67961179	68102953	22390.864	4511.592	111				chr5	132358303	132550704	43456.1903	7207.278	109	MIR3936HG			chr19	42191764	42334946	45716.7834	7116.3936	93	ZNF526			chr19	12725041	12857101	67393.326	4068.414	82	RTBDN			chr2	191516379	191741723	109801.344	28553.3632	72	AC114778.1			chr8	144304268	144529449	108494.3727	15935.5413
chr15	92754055	92897515	21012.91	3285.576	112	AC106028.1			chr5	132358303	132550704	43456.1903	7207.278	109	SLC22A5			chr19	42191764	42334946	45716.7834	7116.3936	93	AC006486.3			chr19	12725041	12857101	67393.326	4068.414	82	MAST1			chr2	191516379	191741723	109801.344	28553.3632	72	NABP1-OT1			chr8	144304268	144529449	108494.3727	15935.5413
chr15	92754055	92897515	21012.91	3285.576	112	AC106028.3			chr5	132358303	132550704	43456.1903	7207.278	109	IRF1-AS1			chr19	42191764	42334946	45716.7834	7116.3936	93	GSK3A			chr19	12725041	12857101	67393.326	4068.414	82	MIR6794			chr7	5540696	5754594	109740.723	28599.7878	73	ACTB			chr8	144304268	144529449	108494.3727	15935.5413
chr15	92754055	92897515	21012.91	3285.576	112	ASB9P1			chr5	132358303	132550704	43456.1903	7207.278	109	AC116366.2			chr19	42191764	42334946	45716.7834	7116.3936	93	AC006486.2			chr9	21496776	21643167	67647.3562	4597.3481	83	MIR31			chr7	5540696	5754594	109740.723	28599.7878	73	AC006483.2			chr8	144304268	144529449	108494.3727	15935.5413
chr15	92754055	92897515	21012.91	3285.576	112	FAM174B			chr5	132358303	132550704	43456.1903	7207.278	109	LINC02863			chr19	42191764	42334946	45716.7834	7116.3936	93	AC006486.1			chr9	21496776	21643167	67647.3562	4597.3481	83	SNORD39			chr7	5540696	5754594	109740.723	28599.7878	73	AC006483.1			chr8	144304268	144529449	108494.3727	15935.5413
chr15	92754055	92897515	21012.91	3285.576	112	AC106028.2			chr5	132358303	132550704	43456.1903	7207.278	109	Y_RNA			chr19	42191764	42334946	45716.7834	7116.3936	93	ERF			chr9	21496776	21643167	67647.3562	4597.3481	83	MIR31HG			chr7	5540696	5754594	109740.723	28599.7878	73	FSCN1			chr8	144304268	144529449	108494.3727	15935.5413
chr15	92754055	92897515	21012.91	3285.576	112	AC106028.4			chr5	132358303	132550704	43456.1903	7207.278	109	AC116366.1			chr19	42191764	42334946	45716.7834	7116.3936	93	CIC			chr9	21496776	21643167	67647.3562	4597.3481	83	H3P30			chr7	5540696	5754594	109740.723	28599.7878	73	RNF216-IT1			chr8	144304268	144529449	108494.3727	15935.5413
chr15	92754055	92897515	21012.91	3285.576	112	CHASERR			chr5	132358303	132550704	43456.1903	7207.278	109	IRF1			chr19	42191764	42334946	45716.7834	7116.3936	93	PRR19			chr6	10349382	10514539	68942.6217	6150.8208	84	AL138885.1			chr7	5540696	5754594	109740.723	28599.7878	73	MIR6874			chr8	144304268	144529449	108494.3727	15935.5413
chr15	92754055	92897515	21012.91	3285.576	112	AC013394.1			chr11	94679842	94846207	44849.467	9118.551	110	AMOTL1			chr19	42191764	42334946	45716.7834	7116.3936	93	PAFAH1B3			chr6	10349382	10514539	68942.6217	6150.8208	84	TFAP2A			chr6	137748461	137925361	89265.52	8289.82	74	Y_RNA			chr8	144304268	144529449	108494.3727	15935.5413
chr6	134373702	134521984	21731.7282	4021.8906	113	CHCHD2P4			chr11	94679842	94846207	44849.467	9118.551	110	AP000943.2			chr19	42191764	42334946	45716.7834	7116.3936	93	TMEM145			chr6	10349382	10514539	68942.6217	6150.8208	84	TFAP2A-AS2			chr6	137748461	137925361	89265.52	8289.82	74	LINC02539			chr8	144304268	144529449	108494.3727	15935.5413
chr6	134373702	134521984	21731.7282	4021.8906	113	CT69			chr15	100622062	100785486	40483.5392	4966.0992	111	Y_RNA			chr19	42191764	42334946	45716.7834	7116.3936	93	MEGF8			chr6	10349382	10514539	68942.6217	6150.8208	84	TFAP2A-AS1			chr6	137748461	137925361	89265.52	8289.82	74	WAKMAR2			chr8	144304268	144529449	108494.3727	15935.5413
chr17	75617369	75752776	21162.7639	3498.2116	114	SMIM5			chr15	100622062	100785486	40483.5392	4966.0992	111	AC090695.1			chr8	123610967	123772678	46326.4477	8065.6277	94	AC135166.1			chr6	10349382	10514539	68942.6217	6150.8208	84	AL138885.2			chr6	137748461	137925361	89265.52	8289.82	74	TNFAIP3			chr8	144304268	144529449	108494.3727	15935.5413
chr17	75617369	75752776	21162.7639	3498.2116	114	SMIM6			chr15	100622062	100785486	40483.5392	4966.0992	111	AC087762.1			chr8	123610967	123772678	46326.4477	8065.6277	94	KLHL38			chr6	10349382	10514539	68942.6217	6150.8208	84	AL138885.3			chr6	137748461	137925361	89265.52	8289.82	74	AL591468.1			chr8	144304268	144529449	108494.3727	15935.5413
chr17	75617369	75752776	21162.7639	3498.2116	114	RECQL5			chr17	49975628	50120015	38962.9086	3533.2052	112	DLX3			chr8	123610967	123772678	46326.4477	8065.6277	94	ANXA13			chr6	10349382	10514539	68942.6217	6150.8208	84	LINC00518			chr7	116342353	116529540	88686.6164	8064.7975	75	AC002066.1			chr8	144304268	144529449	108494.3727	15935.5413
chr17	75617369	75752776	21162.7639	3498.2116	114	SAP30BP			chr17	49975628	50120015	38962.9086	3533.2052	112	AC009720.1			chr8	123610967	123772678	46326.4477	8065.6277	94	FAM91A1			chr6	10349382	10514539	68942.6217	6150.8208	84	MIR5689HG			chr7	116342353	116529540	88686.6164	8064.7975	75	CAV1			chr8	144304268	144529449	108494.3727	15935.5413
chr17	75617369	75752776	21162.7639	3498.2116	114	AC087749.2			chr17	49975628	50120015	38962.9086	3533.2052	112	PICART1			chr7	22498843	22638148	48777.505	10903.207	95	EEF1A1P6			chr6	10349382	10514539	68942.6217	6150.8208	84	MIR5689			chr11	94675935	94851492	96856.5183	16259.8664	76	AMOTL1			chr8	144304268	144529449	108494.3727	15935.5413
chr17	75617369	75752776	21162.7639	3498.2116	114	AC087749.1			chr17	49975628	50120015	38962.9086	3533.2052	112	ITGA3			chr7	22498843	22638148	48777.505	10903.207	95	AC002480.1			chr6	10349382	10514539	68942.6217	6150.8208	84	MRPL48P1			chr11	94675935	94851492	96856.5183	16259.8664	76	AP000943.2			chr8	144304268	144529449	108494.3727	15935.5413
chr17	75617369	75752776	21162.7639	3498.2116	114	ITGB4			chr17	49975628	50120015	38962.9086	3533.2052	112	AC002401.4			chr7	22498843	22638148	48777.505	10903.207	95	AC002480.2			chr6	10349382	10514539	68942.6217	6150.8208	84	LINC02522			chr9	134304851	134508148	97450.3898	17612.1385	77	RXRA			chr8	144304268	144529449	108494.3727	15935.5413
chr18	63112143	63260270	21257.6959	3657.652	115	AC022726.1			chr17	49975628	50120015	38962.9086	3533.2052	112	PDK2			chr2	226359463	226500148	41978.783	4463.1445	96				chr6	10349382	10514539	68942.6217	6150.8208	84	GCNT2			chr9	134304851	134508148	97450.3898	17612.1385	77	MIR4669			chr8	144304268	144529449	108494.3727	15935.5413
chr18	63112143	63260270	21257.6959	3657.652	115	AC022726.2			chr17	49975628	50120015	38962.9086	3533.2052	112	AC002401.3			chr16	87715081	87860161	46955.328	9439.752	97	AC010536.2			chr6	10349382	10514539	68942.6217	6150.8208	84	AL139039.1			chr9	134304851	134508148	97450.3898	17612.1385	77	AL669970.1			chr8	144304268	144529449	108494.3727	15935.5413
chr1	23317458	23476469	23551.2901	5960.111	116	HNRNPR			chr17	49975628	50120015	38962.9086	3533.2052	112	AC002401.2			chr16	87715081	87860161	46955.328	9439.752	97	KLHDC4			chr11	61909362	62036810	68976.824	6354.212	85	RAB3IL1			chr6	30665936	30844168	88097.0552	8542.9344	78	DHX16			chr8	144304268	144529449	108494.3727	15935.5413
chr1	23317458	23476469	23551.2901	5960.111	116	ZNF436			chr7	20146563	20293764	43741.1667	8349.8569	113	MACC1			chr16	87715081	87860161	46955.328	9439.752	97	AC126696.3			chr11	61909362	62036810	68976.824	6354.212	85	RNU6-1243P			chr6	30665936	30844168	88097.0552	8542.9344	78	PPP1R18			chr8	144304268	144529449	108494.3727	15935.5413
chr1	23317458	23476469	23551.2901	5960.111	116	ZNF436-AS1			chr7	20146563	20293764	43741.1667	8349.8569	113	AC005083.1			chr16	87715081	87860161	46955.328	9439.752	97	AC126696.1			chr11	61909362	62036810	68976.824	6354.212	85	BEST1			chr6	30665936	30844168	88097.0552	8542.9344	78	NRM			chr8	144304268	144529449	108494.3727	15935.5413
chr1	23317458	23476469	23551.2901	5960.111	116	Y_RNA			chr5	176337030	176506838	42568.9184	7504.36	114	AC138956.1			chr16	87715081	87860161	46955.328	9439.752	97	MIR6775			chr11	61909362	62036810	68976.824	6354.212	85	FTH1			chr6	30665936	30844168	88097.0552	8542.9344	78	RPL7P4			chr8	144304268	144529449	108494.3727	15935.5413
chr1	23317458	23476469	23551.2901	5960.111	116	AL109936.2			chr5	176337030	176506838	42568.9184	7504.36	114	AC138956.2			chr16	87715081	87860161	46955.328	9439.752	97	AC126696.2			chr11	61909362	62036810	68976.824	6354.212	85	AP003733.3			chr6	30665936	30844168	88097.0552	8542.9344	78	MDC1-AS1			chr8	144304268	144529449	108494.3727	15935.5413
chr1	23317458	23476469	23551.2901	5960.111	116	AL357134.1			chr5	176337030	176506838	42568.9184	7504.36	114	KIAA1191			chr17	49976994	50115841	42949.2432	5520.1587	98	DLX3			chr11	61909362	62036810	68976.824	6354.212	85	AP003733.1			chr6	30665936	30844168	88097.0552	8542.9344	78	MDC1			chr8	144304268	144529449	108494.3727	15935.5413
chr1	23317458	23476469	23551.2901	5960.111	116	TCEA3			chr5	176337030	176506838	42568.9184	7504.36	114	ARL10			chr17	49976994	50115841	42949.2432	5520.1587	98	AC009720.1			chr5	53271092	53419163	69534.7015	6955.8737	86	AC027329.1			chr6	30665936	30844168	88097.0552	8542.9344	78	TUBB			chr8	144304268	144529449	108494.3727	15935.5413
chr1	209753546	209882885	21643.3803	4122.1295	117	TRAF3IP3			chr5	176337030	176506838	42568.9184	7504.36	114	MIR1271			chr17	49976994	50115841	42949.2432	5520.1587	98	PICART1			chr5	53271092	53419163	69534.7015	6955.8737	86	AC108114.1			chr6	30665936	30844168	88097.0552	8542.9344	78	AL662797.1			chr8	144304268	144529449	108494.3727	15935.5413
chr1	209753546	209882885	21643.3803	4122.1295	117	C1orf74			chr5	176337030	176506838	42568.9184	7504.36	114	NOP16			chr17	49976994	50115841	42949.2432	5520.1587	98	ITGA3			chr9	92897113	93059692	71177.3546	9180.3393	87	ALOX15P2			chr6	30665936	30844168	88097.0552	8542.9344	78	FLOT1			chr8	144304268	144529449	108494.3727	15935.5413
chr1	209753546	209882885	21643.3803	4122.1295	117	IRF6			chr5	176337030	176506838	42568.9184	7504.36	114	HIGD2A			chr17	49976994	50115841	42949.2432	5520.1587	98	AC002401.4			chr9	92897113	93059692	71177.3546	9180.3393	87	FGD3			chr6	30665936	30844168	88097.0552	8542.9344	78	Y_RNA			chr8	144304268	144529449	108494.3727	15935.5413
chr1	209753546	209882885	21643.3803	4122.1295	117	UTP25			chr5	176337030	176506838	42568.9184	7504.36	114	CLTB			chr17	49976994	50115841	42949.2432	5520.1587	98	PDK2			chr9	92897113	93059692	71177.3546	9180.3393	87	SUSD3			chr6	30665936	30844168	88097.0552	8542.9344	78	IER3-AS1			chr8	144304268	144529449	108494.3727	15935.5413
chr4	87467718	87604218	20418.1	2930.95	118	SPARCL1			chr5	176337030	176506838	42568.9184	7504.36	114	AC010297.1			chr17	49976994	50115841	42949.2432	5520.1587	98	AC002401.3			chr22	45621113	45754726	67669.6916	6006.6431	88	RNU6-1161P			chr6	30665936	30844168	88097.0552	8542.9344	78	IER3			chr8	144304268	144529449	108494.3727	15935.5413
chr14	77530622	77666637	20679.813	3237.7485	119	RN7SL587P			chr5	176337030	176506838	42568.9184	7504.36	114	FAF2			chr17	49976994	50115841	42949.2432	5520.1587	98	AC002401.2			chr22	45621113	45754726	67669.6916	6006.6431	88	Z95331.1			chr6	30665936	30844168	88097.0552	8542.9344	78	HCG20			chr1	154905833	155144485	106207.432	14170.2344
chr14	77530622	77666637	20679.813	3237.7485	119	SPTLC2			chr7	46136544	46277559	40457.196	5426.2845	115	ZNF619P1			chr9	134304809	134431411	43919.902	6581.3348	99	RXRA			chr22	45621113	45754726	67669.6916	6006.6431	88	ATXN10			chr6	30665936	30844168	88097.0552	8542.9344	78	RN7SL353P			chr1	154905833	155144485	106207.432	14170.2344
chr14	77530622	77666637	20679.813	3237.7485	119	COX6CP11			chr7	46136544	46277559	40457.196	5426.2845	115	AC023669.1			chr9	134304809	134431411	43919.902	6581.3348	99	MIR4669			chr15	100642972	100784404	65897.596	4590.6656	89	AC090695.1			chr6	30665936	30844168	88097.0552	8542.9344	78	LINC00243			chr1	154905833	155144485	106207.432	14170.2344
chr14	51586886	51735702	27244.2096	9826.6608	120	FRMD6-AS2			chr15	51775208	51938516	40428.4888	5419.1648	116	TMOD3			chr17	78250928	78411206	46233.226	8897.0328	100	THA1P			chr15	100642972	100784404	65897.596	4590.6656	89	AC087762.1			chr17	77228303	77415920	96185.9426	17567.2085	79	AC068594.1			chr1	154905833	155144485	106207.432	14170.2344
chr14	51586886	51735702	27244.2096	9826.6608	120	AL122125.1			chr15	51775208	51938516	40428.4888	5419.1648	116	AC090971.5			chr17	78250928	78411206	46233.226	8897.0328	100	AC087645.3			chr11	118857416	118980837	64023.6456	2939.3355	90	CXCR5			chr17	77228303	77415920	96185.9426	17567.2085	79	SEPTIN9-DT			chr1	154905833	155144485	106207.432	14170.2344
chr14	51586886	51735702	27244.2096	9826.6608	120	FRMD6-AS1			chr15	51775208	51938516	40428.4888	5419.1648	116	Metazoa_SRP			chr17	78250928	78411206	46233.226	8897.0328	100	LINC01993			chr11	118857416	118980837	64023.6456	2939.3355	90	AP004609.1			chr17	77228303	77415920	96185.9426	17567.2085	79	SEPTIN9			chr1	154905833	155144485	106207.432	14170.2344
chr14	51586886	51735702	27244.2096	9826.6608	120	RNA5SP385			chr15	51775208	51938516	40428.4888	5419.1648	116	AC090971.4			chr17	78250928	78411206	46233.226	8897.0328	100	AC087645.2			chr11	118857416	118980837	64023.6456	2939.3355	90	MIR4492			chr17	77228303	77415920	96185.9426	17567.2085	79	AC111182.1			chr1	154905833	155144485	106207.432	14170.2344
chr14	51586886	51735702	27244.2096	9826.6608	120	RNU6-301P			chr15	51775208	51938516	40428.4888	5419.1648	116	Y_RNA			chr17	78250928	78411206	46233.226	8897.0328	100	SOCS3			chr11	118857416	118980837	64023.6456	2939.3355	90	BCL9L			chr17	77228303	77415920	96185.9426	17567.2085	79	AC111182.2			chr1	154905833	155144485	106207.432	14170.2344
chr20	53735340	53881933	21367.5498	4030.2945	121	AC005914.1			chr15	51775208	51938516	40428.4888	5419.1648	116	AC090971.2			chr17	78250928	78411206	46233.226	8897.0328	100	AC061992.2			chr11	118857416	118980837	64023.6456	2939.3355	90	UPK2			chr17	77228303	77415920	96185.9426	17567.2085	79	MIR4316			chr1	154905833	155144485	106207.432	14170.2344
chr20	53735340	53881933	21367.5498	4030.2945	121	AC006076.1			chr15	51775208	51938516	40428.4888	5419.1648	116	RNU6-90P			chr17	78250928	78411206	46233.226	8897.0328	100	RN7SL236P			chr11	118857416	118980837	64023.6456	2939.3355	90	RN7SL688P			chr11	102190749	102399343	100167.1056	22088.0196	80	AP000942.2			chr1	154905833	155144485	106207.432	14170.2344
chr20	53735340	53881933	21367.5498	4030.2945	121	SUMO1P1			chr15	51775208	51938516	40428.4888	5419.1648	116	AC090971.1			chr17	78250928	78411206	46233.226	8897.0328	100	PGS1			chr11	118857416	118980837	64023.6456	2939.3355	90	Y_RNA			chr11	102190749	102399343	100167.1056	22088.0196	80	AP000942.1			chr1	154905833	155144485	106207.432	14170.2344
chr9	33078332	33219292	21254.144	3964.928	122	B4GALT1			chr15	51775208	51938516	40428.4888	5419.1648	116	AC090971.3			chr17	78250928	78411206	46233.226	8897.0328	100	AC061992.1			chr11	118857416	118980837	64023.6456	2939.3355	90	FOXR1			chr11	102190749	102399343	100167.1056	22088.0196	80	AP000942.3			chr1	154905833	155144485	106207.432	14170.2344
chr9	33078332	33219292	21254.144	3964.928	122	B4GALT1-AS1			chr12	95111374	95271995	39949.239	4940.6115	117	AC126615.1			chr19	12724568	12857208	42565.824	5388.864	101	AC018761.1			chr17	49976471	50115908	66467.1198	5525.1237	91	DLX3			chr11	102190749	102399343	100167.1056	22088.0196	80	AP000942.4			chr1	154905833	155144485	106207.432	14170.2344
chr9	33078332	33219292	21254.144	3964.928	122	RNU4ATAC15P			chr12	95111374	95271995	39949.239	4940.6115	117	FGD6			chr19	12724568	12857208	42565.824	5388.864	101	TRIR			chr17	49976471	50115908	66467.1198	5525.1237	91	AC009720.1			chr11	102190749	102399343	100167.1056	22088.0196	80	RNU6-952P			chr1	154905833	155144485	106207.432	14170.2344
chr9	33078332	33219292	21254.144	3964.928	122	SPINK4			chr12	95111374	95271995	39949.239	4940.6115	117	VEZT			chr19	12724568	12857208	42565.824	5388.864	101	GET3			chr17	49976471	50115908	66467.1198	5525.1237	91	PICART1			chr11	102190749	102399343	100167.1056	22088.0196	80	BIRC3			chr1	154905833	155144485	106207.432	14170.2344
chr14	77017294	77174716	23812.9034	6534.6236	123	IRF2BPL			chr19	13783727	13913263	37067.68	2147.2672	118	ZSWIM4			chr19	12724568	12857208	42565.824	5388.864	101	BEST2			chr17	49976471	50115908	66467.1198	5525.1237	91	ITGA3			chr11	102190749	102399343	100167.1056	22088.0196	80	AP000942.5			chr1	154905833	155144485	106207.432	14170.2344
chr14	77017294	77174716	23812.9034	6534.6236	123	AC007686.3			chr19	13783727	13913263	37067.68	2147.2672	118	AC020916.2			chr19	12724568	12857208	42565.824	5388.864	101	AC018761.3			chr17	49976471	50115908	66467.1198	5525.1237	91	AC002401.4			chr11	102190749	102399343	100167.1056	22088.0196	80	BIRC2			chr1	154905833	155144485	106207.432	14170.2344
chr14	77017294	77174716	23812.9034	6534.6236	123	LINC02288			chr19	13783727	13913263	37067.68	2147.2672	118	RN7SL619P			chr19	12724568	12857208	42565.824	5388.864	101	MIR5684			chr17	49976471	50115908	66467.1198	5525.1237	91	PDK2			chr22	30144536	30313708	85946.21	7913.2768	81	AC002378.1			chr1	154905833	155144485	106207.432	14170.2344
chr14	77017294	77174716	23812.9034	6534.6236	123	AC007686.2			chr19	13783727	13913263	37067.68	2147.2672	118	AC020916.1			chr19	12724568	12857208	42565.824	5388.864	101	JUNB			chr17	49976471	50115908	66467.1198	5525.1237	91	AC002401.3			chr22	30144536	30313708	85946.21	7913.2768	81	LIF-AS1			chr1	154905833	155144485	106207.432	14170.2344
chr14	77017294	77174716	23812.9034	6534.6236	123	LINC02289			chr19	13783727	13913263	37067.68	2147.2672	118	MIR24-2			chr19	12724568	12857208	42565.824	5388.864	101	PRDX2			chr17	49976471	50115908	66467.1198	5525.1237	91	AC002401.2			chr22	30144536	30313708	85946.21	7913.2768	81	LIF			chr1	154905833	155144485	106207.432	14170.2344
chr14	77017294	77174716	23812.9034	6534.6236	123	AC007686.5			chr19	13783727	13913263	37067.68	2147.2672	118	MIR27A			chr19	12724568	12857208	42565.824	5388.864	101	AC018761.2			chr8	117920551	118086687	77365.8928	16428.1824	92				chr22	30144536	30313708	85946.21	7913.2768	81	AC004264.1			chr1	154905833	155144485	106207.432	14170.2344
chr14	77017294	77174716	23812.9034	6534.6236	123	CIPC			chr19	13783727	13913263	37067.68	2147.2672	118	MIR23A			chr19	12724568	12857208	42565.824	5388.864	101	THSD8			chr9	127485117	127636300	71860.932	11193.7221	93	NIBAN2			chr22	30144536	30313708	85946.21	7913.2768	81	OSM			chr1	154905833	155144485	106207.432	14170.2344
chr14	77017294	77174716	23812.9034	6534.6236	123	AC007375.2			chr19	13783727	13913263	37067.68	2147.2672	118	NANOS3			chr19	12724568	12857208	42565.824	5388.864	101	RNASEH2A			chr9	127485117	127636300	71860.932	11193.7221	93	STXBP1			chr22	30144536	30313708	85946.21	7913.2768	81	AC004264.2			chr1	154905833	155144485	106207.432	14170.2344
chr14	77017294	77174716	23812.9034	6534.6236	123	TMEM63C			chr19	13783727	13913263	37067.68	2147.2672	118	MIR181C			chr19	12724568	12857208	42565.824	5388.864	101	AC020934.1			chr20	31627426	31774385	70039.3485	9546.7647	94	COX4I2			chr22	30144536	30313708	85946.21	7913.2768	81	CASTOR1			chr11	65836997	65991878	100712.1231	8813.8886
chr14	77017294	77174716	23812.9034	6534.6236	123	ZDHHC22			chr19	13783727	13913263	37067.68	2147.2672	118	MIR181D			chr19	12724568	12857208	42565.824	5388.864	101	RTBDN			chr20	31627426	31774385	70039.3485	9546.7647	94	BCL2L1-AS1			chr22	30144536	30313708	85946.21	7913.2768	81	AC004997.1			chr11	65836997	65991878	100712.1231	8813.8886
chr14	77017294	77174716	23812.9034	6534.6236	123	AC007375.3			chr19	13783727	13913263	37067.68	2147.2672	118	C19orf57			chr19	12724568	12857208	42565.824	5388.864	101	MAST1			chr20	31627426	31774385	70039.3485	9546.7647	94	BCL2L1			chr14	74513045	74637071	84203.9222	6539.8772	82	AC013451.1			chr11	65836997	65991878	100712.1231	8813.8886
chr14	77017294	77174716	23812.9034	6534.6236	123	FAM204DP			chr19	13783727	13913263	37067.68	2147.2672	118	CC2D1A			chr19	12724568	12857208	42565.824	5388.864	101	MIR6794			chr20	31627426	31774385	70039.3485	9546.7647	94	ABALON			chr14	74513045	74637071	84203.9222	6539.8772	82	LTBP2			chr11	65836997	65991878	100712.1231	8813.8886
chr5	149460842	149614751	22695.689	5558.0179	124	AC021078.1			chr19	32960212	33132785	39864.3489	5072.8527	119	RPL31P60			chr5	134452684	134579000	41450.3316	4286.8764	102	AC109454.3			chr20	31627426	31774385	70039.3485	9546.7647	94	TPX2			chr14	74513045	74637071	84203.9222	6539.8772	82	AC013451.2			chr11	65836997	65991878	100712.1231	8813.8886
chr5	149460842	149614751	22695.689	5558.0179	124	CSNK1A1			chr19	32960212	33132785	39864.3489	5072.8527	119	CEP89			chr5	134452684	134579000	41450.3316	4286.8764	102	RNU6-456P			chr10	73821271	73991131	71334.046	11135.684	95	AC022400.2			chr3	111843158	111994358	85201.92	7541.76	83	AC117509.1			chr11	65836997	65991878	100712.1231	8813.8886
chr5	149460842	149614751	22695.689	5558.0179	124	RPL29P14			chr19	32960212	33132785	39864.3489	5072.8527	119	FAAP24			chr5	134452684	134579000	41450.3316	4286.8764	102	LINC01843			chr10	73821271	73991131	71334.046	11135.684	95	CAMK2G			chr3	111843158	111994358	85201.92	7541.76	83	ABHD10			chr11	65836997	65991878	100712.1231	8813.8886
chr5	149460842	149614751	22695.689	5558.0179	124	ARHGEF37			chr19	32960212	33132785	39864.3489	5072.8527	119	AC008521.1			chr5	134452684	134579000	41450.3316	4286.8764	102	RN7SL541P			chr10	73821271	73991131	71334.046	11135.684	95	PLAU			chr9	21618494	21744875	79939.7062	3656.4066	84	H3P30			chr11	65836997	65991878	100712.1231	8813.8886
chr5	149460842	149614751	22695.689	5558.0179	124	RNU6-588P			chr19	32960212	33132785	39864.3489	5072.8527	119	RHPN2			chr5	134452684	134579000	41450.3316	4286.8764	102	AC005355.2			chr10	73821271	73991131	71334.046	11135.684	95	C10orf55			chr9	21618494	21744875	79939.7062	3656.4066	84	KHSRPP1			chr11	65836997	65991878	100712.1231	8813.8886
chr20	32127490	32291744	23921.7642	6868.7526	125	RSL24D1P6			chr19	32960212	33132785	39864.3489	5072.8527	119	AC008521.2			chr5	134452684	134579000	41450.3316	4286.8764	102	JADE2			chr3	159711024	159879656	72420.4864	12264.5384	96	AC092943.1			chr9	21618494	21744875	79939.7062	3656.4066	84	RN7SL151P			chr11	65836997	65991878	100712.1231	8813.8886
chr20	32127490	32291744	23921.7642	6868.7526	125	TSPY26P			chr19	32960212	33132785	39864.3489	5072.8527	119	GPATCH1			chr17	34183469	34306907	40758.682	3728.9858	103	LINC01989			chr3	159711024	159879656	72420.4864	12264.5384	96	AC092943.2			chr10	103799337	103969422	87276.8505	11585.0505	85	SH3PXD2A			chr11	65836997	65991878	100712.1231	8813.8886
chr20	32127490	32291744	23921.7642	6868.7526	125	PLAGL2			chr19	32960212	33132785	39864.3489	5072.8527	119	WDR88			chr17	34183469	34306907	40758.682	3728.9858	103	CCL2			chr3	159711024	159879656	72420.4864	12264.5384	96	IQCJ-SCHIP1-AS1			chr10	103799337	103969422	87276.8505	11585.0505	85	AL133355.1			chr11	65836997	65991878	100712.1231	8813.8886
chr20	32127490	32291744	23921.7642	6868.7526	125	POFUT1			chr3	127684885	127873247	41185.5282	6468.0984	120	AC117480.1			chr17	34183469	34306907	40758.682	3728.9858	103	CCL7			chr3	159711024	159879656	72420.4864	12264.5384	96	RNU2-31P			chr10	103799337	103969422	87276.8505	11585.0505	85	STN1			chr6	42228423	42503719	113065.92	21228.3456
chr20	32127490	32291744	23921.7642	6868.7526	125	MIR1825			chr22	20444550	20623732	40477.8384	5843.6316	121	AC007731.4			chr17	34183469	34306907	40758.682	3728.9858	103	CCL11			chr3	159711024	159879656	72420.4864	12264.5384	96	SCHIP1			chr10	103799337	103969422	87276.8505	11585.0505	85	SLK			chr6	42228423	42503719	113065.92	21228.3456
chr20	32127490	32291744	23921.7642	6868.7526	125	AL121897.1			chr22	20444550	20623732	40477.8384	5843.6316	121	AC007731.1			chr22	39155397	39305513	43099.76	6344.6856	104	FUNDC2P4			chr17	41595580	41740342	66050.8072	6244.299	97	KRT16			chr10	102534083	102697300	85747.5388	10070.4681	86	RPL23AP58			chr22	38151445	38403660	105804.6465	14323.4315
chr20	32127490	32291744	23921.7642	6868.7526	125	KIF3B			chr22	20444550	20623732	40477.8384	5843.6316	121	RNY1P9			chr22	39155397	39305513	43099.76	6344.6856	104	PDGFB			chr17	41595580	41740342	66050.8072	6244.299	97	KRT17			chr10	102534083	102697300	85747.5388	10070.4681	86	RNU6-43P			chr22	38151445	38403660	105804.6465	14323.4315
chr12	92040885	92198184	21601.723	4561.0004	126	LINC01619			chr22	20444550	20623732	40477.8384	5843.6316	121	KLHL22			chr22	39155397	39305513	43099.76	6344.6856	104	AL031590.1			chr17	41595580	41740342	66050.8072	6244.299	97	KRT42P			chr10	102534083	102697300	85747.5388	10070.4681	86	AL391121.1			chr22	38151445	38403660	105804.6465	14323.4315
chr12	92040885	92198184	21601.723	4561.0004	126	BTG1			chr22	20444550	20623732	40477.8384	5843.6316	121	Y_RNA			chr22	39155397	39305513	43099.76	6344.6856	104	AL022326.1			chr17	41595580	41740342	66050.8072	6244.299	97	AC130686.1			chr10	102534083	102697300	85747.5388	10070.4681	86	TRIM8			chr22	38151445	38403660	105804.6465	14323.4315
chr12	92040885	92198184	21601.723	4561.0004	126	AC025164.1			chr22	20444550	20623732	40477.8384	5843.6316	121	RN7SL812P			chr1	223648491	223792093	42525.0306	5921.1516	105	CAPN8			chr17	41595580	41740342	66050.8072	6244.299	97	EIF1			chr1	234538630	234683999	82689.5394	7032.195	87	AL161640.2			chr22	38151445	38403660	105804.6465	14323.4315
chr12	92040885	92198184	21601.723	4561.0004	126	RPL21P106			chr22	20444550	20623732	40477.8384	5843.6316	121	KRT18P5			chr1	223648491	223792093	42525.0306	5921.1516	105	RNU6-1248P			chr17	41595580	41740342	66050.8072	6244.299	97	GAST			chr1	234538630	234683999	82689.5394	7032.195	87	AL161640.3			chr22	38151445	38403660	105804.6465	14323.4315
chr12	92040885	92198184	21601.723	4561.0004	126	Y_RNA			chr22	20444550	20623732	40477.8384	5843.6316	121	MED15			chr1	223648491	223792093	42525.0306	5921.1516	105	CAPN2			chr17	41595580	41740342	66050.8072	6244.299	97	RNA5SP442			chr1	234538630	234683999	82689.5394	7032.195	87	AL161640.1			chr22	38151445	38403660	105804.6465	14323.4315
chr14	67888579	68026351	21507.3768	4494.868	127				chr22	20444550	20623732	40477.8384	5843.6316	121	AC007731.3			chr6	27756409	27890537	39878.568	3365.0208	106	AL009179.1			chr17	41595580	41740342	66050.8072	6244.299	97	HAP1			chr1	234538630	234683999	82689.5394	7032.195	87	U8			chr22	38151445	38403660	105804.6465	14323.4315
chr3	196212733	196339737	23917.4428	6915.7244	128	AC069257.1			chr22	20444550	20623732	40477.8384	5843.6316	121	CCDC74BP1			chr6	27756409	27890537	39878.568	3365.0208	106	RSL24D1P1			chr17	41595580	41740342	66050.8072	6244.299	97	RN7SL399P			chr1	234538630	234683999	82689.5394	7032.195	87	IRF2BP2			chr22	38151445	38403660	105804.6465	14323.4315
chr3	196212733	196339737	23917.4428	6915.7244	128	PCYT1A			chr6	30665366	30834889	39655.9192	5033.4652	122	DHX16			chr6	27756409	27890537	39878.568	3365.0208	106	H4C10P			chr10	5474473	5669031	73036.5992	13294.8548	98	CALML5			chr1	234538630	234683999	82689.5394	7032.195	87	AL160408.2			chr22	38151445	38403660	105804.6465	14323.4315
chr3	196212733	196339737	23917.4428	6915.7244	128	AC069257.2			chr6	30665366	30834889	39655.9192	5033.4652	122	PPP1R18			chr6	27756409	27890537	39878.568	3365.0208	106	H2BC13			chr10	5474473	5669031	73036.5992	13294.8548	98	CALML3-AS1			chr1	234538630	234683999	82689.5394	7032.195	87	LINC00184			chr17	49975846	50162195	99422.2386	8315.4087
chr3	196212733	196339737	23917.4428	6915.7244	128	AC069257.3			chr6	30665366	30834889	39655.9192	5033.4652	122	NRM			chr6	27756409	27890537	39878.568	3365.0208	106	H2AC13			chr10	5474473	5669031	73036.5992	13294.8548	98	CALML3			chr1	234538630	234683999	82689.5394	7032.195	87	AL160408.5			chr17	49975846	50162195	99422.2386	8315.4087
chr3	196212733	196339737	23917.4428	6915.7244	128	TCTEX1D2			chr6	30665366	30834889	39655.9192	5033.4652	122	RPL7P4			chr6	27756409	27890537	39878.568	3365.0208	106	H3C10			chr10	5474473	5669031	73036.5992	13294.8548	98	AL732437.1			chr1	234538630	234683999	82689.5394	7032.195	87	AL160408.1			chr17	49975846	50162195	99422.2386	8315.4087
chr3	196212733	196339737	23917.4428	6915.7244	128	TM4SF19-AS1			chr6	30665366	30834889	39655.9192	5033.4652	122	MDC1-AS1			chr6	27756409	27890537	39878.568	3365.0208	106	H2AC14			chr10	5474473	5669031	73036.5992	13294.8548	98	AL732437.3			chr1	234538630	234683999	82689.5394	7032.195	87	AL160408.4			chr17	49975846	50162195	99422.2386	8315.4087
chr3	196212733	196339737	23917.4428	6915.7244	128	TM4SF19-TCTEX1D2			chr6	30665366	30834889	39655.9192	5033.4652	122	MDC1			chr6	27756409	27890537	39878.568	3365.0208	106	H2BC14			chr10	5474473	5669031	73036.5992	13294.8548	98	AL732437.2			chr19	55529727	55730101	90276.3756	15196.6236	88	SBK2			chr17	49975846	50162195	99422.2386	8315.4087
chr3	196212733	196339737	23917.4428	6915.7244	128	TM4SF19			chr6	30665366	30834889	39655.9192	5033.4652	122	TUBB			chr6	27756409	27890537	39878.568	3365.0208	106	H4C11			chr10	5474473	5669031	73036.5992	13294.8548	98	LASTR			chr19	55529727	55730101	90276.3756	15196.6236	88	SBK3			chr17	49975846	50162195	99422.2386	8315.4087
chr5	73487492	73625805	21160.2699	4275.7308	129	AC099522.2			chr6	30665366	30834889	39655.9192	5033.4652	122	AL662797.1			chr6	27756409	27890537	39878.568	3365.0208	106	H4C12			chr10	5474473	5669031	73036.5992	13294.8548	98	AL365356.2			chr19	55529727	55730101	90276.3756	15196.6236	88	ZNF579			chr17	49975846	50162195	99422.2386	8315.4087
chr5	73487492	73625805	21160.2699	4275.7308	129	BTF3			chr6	30665366	30834889	39655.9192	5033.4652	122	FLOT1			chr6	27756409	27890537	39878.568	3365.0208	106	H2BC15			chr10	5474473	5669031	73036.5992	13294.8548	98	RN7SL445P			chr19	55529727	55730101	90276.3756	15196.6236	88	FIZ1			chr17	49975846	50162195	99422.2386	8315.4087
chr5	73487492	73625805	21160.2699	4275.7308	129	FUNDC2P1			chr6	30665366	30834889	39655.9192	5033.4652	122	Y_RNA			chr6	27756409	27890537	39878.568	3365.0208	106	H2AC15			chr10	5474473	5669031	73036.5992	13294.8548	98	ASB13			chr19	55529727	55730101	90276.3756	15196.6236	88	ZNF524			chr17	49975846	50162195	99422.2386	8315.4087
chr5	73487492	73625805	21160.2699	4275.7308	129	ANKRA2			chr6	30665366	30834889	39655.9192	5033.4652	122	IER3-AS1			chr6	27756409	27890537	39878.568	3365.0208	106	H2BC16P			chr11	96252600	96394094	72531.512	13074.7594	99	MAML2			chr19	55529727	55730101	90276.3756	15196.6236	88	ZNF865			chr17	49975846	50162195	99422.2386	8315.4087
chr5	73487492	73625805	21160.2699	4275.7308	129	UTP15			chr6	30665366	30834889	39655.9192	5033.4652	122	IER3			chr6	27756409	27890537	39878.568	3365.0208	106	H2AC16			chr11	96252600	96394094	72531.512	13074.7594	99	MIR1260B			chr19	55529727	55730101	90276.3756	15196.6236	88	AC008735.4			chr17	49975846	50162195	99422.2386	8315.4087
chr11	65421014	65557294	18234.328	1545.528	130	NEAT1			chr6	30665366	30834889	39655.9192	5033.4652	122	HCG20			chr6	27756409	27890537	39878.568	3365.0208	106	H1-5			chr11	96252600	96394094	72531.512	13074.7594	99	CCDC82			chr19	55529727	55730101	90276.3756	15196.6236	88	ZNF784			chr17	49975846	50162195	99422.2386	8315.4087
chr11	65421014	65557294	18234.328	1545.528	130	AP000944.4			chr6	30665366	30834889	39655.9192	5033.4652	122	RN7SL353P			chr6	27756409	27890537	39878.568	3365.0208	106	H3C11			chr11	96252600	96394094	72531.512	13074.7594	99	JRKL			chr19	55529727	55730101	90276.3756	15196.6236	88	ZNF580			chr1	151917776	152102655	101651.0904	11755.7415
chr11	65421014	65557294	18234.328	1545.528	130	AP000944.3			chr6	30665366	30834889	39655.9192	5033.4652	122	LINC00243			chr6	27756409	27890537	39878.568	3365.0208	106	H4C13			chr3	112720236	112873548	69278.944	9894.7072	100	LINC02042			chr19	55529727	55730101	90276.3756	15196.6236	88	ZNF581			chr1	151917776	152102655	101651.0904	11755.7415
chr11	65421014	65557294	18234.328	1545.528	130	AP000944.2			chr12	6216980	6396962	40286.9334	5686.7202	123	Y_RNA			chr1	17156722	17309266	43543.2128	7167.0016	107	LINC02783			chr3	112720236	112873548	69278.944	9894.7072	100	CD200R1L-AS1			chr19	55529727	55730101	90276.3756	15196.6236	88	CCDC106			chr1	151917776	152102655	101651.0904	11755.7415
chr11	65421014	65557294	18234.328	1545.528	130	MIR612			chr12	6216980	6396962	40286.9334	5686.7202	123	ATP5MFP5			chr1	17156722	17309266	43543.2128	7167.0016	107	AL590644.2			chr3	112720236	112873548	69278.944	9894.7072	100	CD200R1L			chr19	55529727	55730101	90276.3756	15196.6236	88	U2AF2			chr1	151917776	152102655	101651.0904	11755.7415
chr11	65421014	65557294	18234.328	1545.528	130	AP000769.4			chr12	6216980	6396962	40286.9334	5686.7202	123	PLEKHG6			chr1	17156722	17309266	43543.2128	7167.0016	107	PADI1			chr2	84854740	85024146	68857.6926	9779.3054	101	RPL12P18			chr19	55529727	55730101	90276.3756	15196.6236	88	AC008735.1			chr1	151917776	152102655	101651.0904	11755.7415
chr11	65421014	65557294	18234.328	1545.528	130	AP000769.1			chr12	6216980	6396962	40286.9334	5686.7202	123	TNFRSF1A			chr1	17156722	17309266	43543.2128	7167.0016	107	PADI3			chr2	84854740	85024146	68857.6926	9779.3054	101	TRABD2A			chr19	55529727	55730101	90276.3756	15196.6236	88	AC008735.2			chr1	151917776	152102655	101651.0904	11755.7415
chr11	65421014	65557294	18234.328	1545.528	130	LINC02736			chr12	6216980	6396962	40286.9334	5686.7202	123	RN7SL391P			chr1	17156722	17309266	43543.2128	7167.0016	107	MIR3972			chr2	84854740	85024146	68857.6926	9779.3054	101	TMSB10			chr19	55529727	55730101	90276.3756	15196.6236	88	EPN1			chr1	151917776	152102655	101651.0904	11755.7415
chr11	65421014	65557294	18234.328	1545.528	130	AP000769.6			chr12	6216980	6396962	40286.9334	5686.7202	123	SCNN1A			chr1	17156722	17309266	43543.2128	7167.0016	107	PADI4			chr2	84854740	85024146	68857.6926	9779.3054	101	RPS2P17			chr19	55529727	55730101	90276.3756	15196.6236	88	AC010525.1			chr1	151917776	152102655	101651.0904	11755.7415
chr11	65421014	65557294	18234.328	1545.528	130	MALAT1			chr12	6216980	6396962	40286.9334	5686.7202	123	LTBR			chr10	103804604	103940937	41615.8182	5340.951	108	SH3PXD2A			chr2	84854740	85024146	68857.6926	9779.3054	101	AC022210.1			chr19	55529727	55730101	90276.3756	15196.6236	88	AC010525.2			chr1	151917776	152102655	101651.0904	11755.7415
chr11	65421014	65557294	18234.328	1545.528	130	AP000769.2			chr12	6216980	6396962	40286.9334	5686.7202	123	AC005840.2			chr10	103804604	103940937	41615.8182	5340.951	108	AL133355.1			chr2	84854740	85024146	68857.6926	9779.3054	101	KCMF1			chr19	55529727	55730101	90276.3756	15196.6236	88	AC008749.1			chr1	153440012	153628620	100720.7136	11297.52
chr11	65421014	65557294	18234.328	1545.528	130	AP000769.5			chr3	192825915	192968948	39973.3537	5529.7405	124	MB21D2			chr10	103804604	103940937	41615.8182	5340.951	108	STN1			chr1	12522239	12671193	64633.9662	5605.233	102	LINC02766			chr13	109155343	109326675	81889.136	9287.4264	89	MYO16-AS1			chr1	153440012	153628620	100720.7136	11297.52
chr11	65421014	65557294	18234.328	1545.528	130	AP000769.3			chr7	1453324	1623226	42940.7986	8562.995	125	MICALL2			chr9	4055220	4196233	41476.4469	5274.2718	109	AL359095.1			chr1	12522239	12671193	64633.9662	5605.233	102	RNU6ATAC18P			chr13	109155343	109326675	81889.136	9287.4264	89	AL161431.1			chr1	153440012	153628620	100720.7136	11297.52
chr11	65421014	65557294	18234.328	1545.528	130	SNRPGP19			chr7	1453324	1623226	42940.7986	8562.995	125	AC102953.1			chr8	32173804	32323277	42150.996	6010.9695	110	RNA5SP262			chr1	12522239	12671193	64633.9662	5605.233	102	MIR6730			chr13	109155343	109326675	81889.136	9287.4264	89	LINC00370			chr1	153440012	153628620	100720.7136	11297.52
chr11	65421014	65557294	18234.328	1545.528	130	SCYL1			chr7	1453324	1623226	42940.7986	8562.995	125	AC102953.2			chr8	32173804	32323277	42150.996	6010.9695	110	RNA5SP263			chr1	12522239	12671193	64633.9662	5605.233	102	DHRS3			chr13	109155343	109326675	81889.136	9287.4264	89	LINC01067			chr1	153440012	153628620	100720.7136	11297.52
chr3	186034241	186159007	22007.0676	5366.7922	131	Metazoa_SRP			chr7	1453324	1623226	42940.7986	8562.995	125	INTS1			chr9	129431812	129547664	39714.0156	3609.5004	111	AL353803.1			chr1	12522239	12671193	64633.9662	5605.233	102	AC254633.1			chr11	33620329	33793281	84449.2352	12044.3752	90	AL049629.1			chr1	153440012	153628620	100720.7136	11297.52
chr3	186034241	186159007	22007.0676	5366.7922	131	ETV5-AS1			chr7	1453324	1623226	42940.7986	8562.995	125	AC093734.1			chr9	129431812	129547664	39714.0156	3609.5004	111	AL353803.2			chr1	12522239	12671193	64633.9662	5605.233	102	AADACL4			chr11	33620329	33793281	84449.2352	12044.3752	90	C11orf91			chr1	153440012	153628620	100720.7136	11297.52
chr3	186034241	186159007	22007.0676	5366.7922	131	ETV5			chr7	1453324	1623226	42940.7986	8562.995	125	MAFK			chr9	129431812	129547664	39714.0156	3609.5004	111	LINC00963			chr17	41444184	41599931	65335.484	6505.6749	103	KRT43P			chr11	33620329	33793281	84449.2352	12044.3752	90	AL049629.2			chr1	153440012	153628620	100720.7136	11297.52
chr19	38587232	38752645	22685.2284	6057.2438	132	AC008649.1			chr7	1453324	1623226	42940.7986	8562.995	125	TMEM184A			chr9	129431812	129547664	39714.0156	3609.5004	111	AL353803.4			chr17	41444184	41599931	65335.484	6505.6749	103	KRT32			chr11	33620329	33793281	84449.2352	12044.3752	90	CD59			chr1	153440012	153628620	100720.7136	11297.52
chr19	38587232	38752645	22685.2284	6057.2438	132	MAP4K1			chr7	1453324	1623226	42940.7986	8562.995	125	PSMG3			chr9	129431812	129547664	39714.0156	3609.5004	111	AL391056.2			chr17	41444184	41599931	65335.484	6505.6749	103	RNU2-32P			chr11	33620329	33793281	84449.2352	12044.3752	90	FBXO3			chr1	153440012	153628620	100720.7136	11297.52
chr19	38587232	38752645	22685.2284	6057.2438	132	EIF3K			chr7	1453324	1623226	42940.7986	8562.995	125	PSMG3-AS1			chr20	10528117	10686612	46725.806	10704.585	112	AL035456.1			chr17	41444184	41599931	65335.484	6505.6749	103	KRT35			chr11	33620329	33793281	84449.2352	12044.3752	90	FBXO3-DT			chr1	153440012	153628620	100720.7136	11297.52
chr19	38587232	38752645	22685.2284	6057.2438	132	ACTN4			chr7	1453324	1623226	42940.7986	8562.995	125	TFAMP1			chr20	10528117	10686612	46725.806	10704.585	112	MIR6870			chr17	41444184	41599931	65335.484	6505.6749	103	KRT36			chr11	33620329	33793281	84449.2352	12044.3752	90	AC113192.3			chr1	153440012	153628620	100720.7136	11297.52
chr19	38587232	38752645	22685.2284	6057.2438	132	AC008649.2			chr7	1453324	1623226	42940.7986	8562.995	125	AC074389.2			chr20	10528117	10686612	46725.806	10704.585	112	JAG1			chr17	41444184	41599931	65335.484	6505.6749	103	KRT13			chr11	33620329	33793281	84449.2352	12044.3752	90	AC113192.2			chr12	53914540	54084428	97402.9056	8218.8288
chr19	38587232	38752645	22685.2284	6057.2438	132	AC022144.1			chr6	117388294	117572783	41365.8144	7029.4848	126	ROS1			chr20	10528117	10686612	46725.806	10704.585	112	AL050403.2			chr17	41444184	41599931	65335.484	6505.6749	103	AC019349.1			chr9	21492811	21644077	78821.475	6526.1618	91	MIR31			chr12	53914540	54084428	97402.9056	8218.8288
chr3	196439488	196579336	27714.284	11157.44	133	AC117490.1			chr6	117388294	117572783	41365.8144	7029.4848	126	RAP1BP3			chr12	121733971	121855877	39411.0846	3529.0566	113	AC084018.1			chr17	41444184	41599931	65335.484	6505.6749	103	KRT15			chr9	21492811	21644077	78821.475	6526.1618	91	SNORD39			chr12	53914540	54084428	97402.9056	8218.8288
chr3	196439488	196579336	27714.284	11157.44	133	AC117490.2			chr6	117388294	117572783	41365.8144	7029.4848	126	AL132671.1			chr12	121733971	121855877	39411.0846	3529.0566	113	RHOF			chr17	41444184	41599931	65335.484	6505.6749	103	MIR6510			chr9	21492811	21644077	78821.475	6526.1618	91	MIR31HG			chr12	53914540	54084428	97402.9056	8218.8288
chr3	196439488	196579336	27714.284	11157.44	133	RNF168			chr6	117388294	117572783	41365.8144	7029.4848	126	DCBLD1			chr12	121733971	121855877	39411.0846	3529.0566	113	LINC01089			chr17	41444184	41599931	65335.484	6505.6749	103	KRT19			chr9	21492811	21644077	78821.475	6526.1618	91	H3P30			chr12	53914540	54084428	97402.9056	8218.8288
chr3	196439488	196579336	27714.284	11157.44	133	SMCO1			chr6	117388294	117572783	41365.8144	7029.4848	126	RNU6-253P			chr12	121733971	121855877	39411.0846	3529.0566	113	AC084018.2			chr17	41444184	41599931	65335.484	6505.6749	103	LINC00974			chr19	1104600	1267043	76286.6131	4127.4823	92	SBNO2			chr12	53914540	54084428	97402.9056	8218.8288
chr3	196439488	196579336	27714.284	11157.44	133	AC092933.1			chr19	37903690	38074001	39402.2844	5160.8274	127	WDR87			chr12	121733971	121855877	39411.0846	3529.0566	113	SETD1B			chr17	41444184	41599931	65335.484	6505.6749	103	KRT9			chr19	1104600	1267043	76286.6131	4127.4823	92	STK11			chr12	53914540	54084428	97402.9056	8218.8288
chr3	196439488	196579336	27714.284	11157.44	133	RPS29P3			chr19	37903690	38074001	39402.2844	5160.8274	127	SIPA1L3			chr20	5592030	5709788	39596.7884	3828.6248	114	GPCPD1			chr17	41444184	41599931	65335.484	6505.6749	103	KRT14			chr19	1104600	1267043	76286.6131	4127.4823	92	HMGB2P1			chr12	53914540	54084428	97402.9056	8218.8288
chr3	196439488	196579336	27714.284	11157.44	133	WDR53			chr19	37903690	38074001	39402.2844	5160.8274	127	AC008395.1			chr15	58388583	58524367	40078.08	4462.2648	115	LIPC			chr2	121422474	121582427	71955.5906	13561.3686	104	AC012447.1			chr19	1104600	1267043	76286.6131	4127.4823	92	CBARP			chr12	53914540	54084428	97402.9056	8218.8288
chr3	196439488	196579336	27714.284	11157.44	133	FBXO45			chr7	27014541	27206251	45965.052	11931.471	128	TPM3P4			chr15	58388583	58524367	40078.08	4462.2648	115	AC084781.1			chr2	121422474	121582427	71955.5906	13561.3686	104	RNU4ATAC			chr19	1104600	1267043	76286.6131	4127.4823	92	AC004221.1			chr12	53914540	54084428	97402.9056	8218.8288
chr17	28755713	28927361	21702.1792	5230.304	134	RPL31P58			chr7	27014541	27206251	45965.052	11931.471	128	NHP2P2			chr15	58388583	58524367	40078.08	4462.2648	115	AC084781.2			chr12	121724512	121856159	63528.1878	5174.2845	105	AC084018.1			chr19	1104600	1267043	76286.6131	4127.4823	92	ATP5F1D			chr12	53914540	54084428	97402.9056	8218.8288
chr17	28755713	28927361	21702.1792	5230.304	134	Y_RNA			chr7	27014541	27206251	45965.052	11931.471	128	HOXA1			chr15	58388583	58524367	40078.08	4462.2648	115	ALDH1A2			chr12	121724512	121856159	63528.1878	5174.2845	105	RHOF			chr19	1104600	1267043	76286.6131	4127.4823	92	MIDN			chr12	53914540	54084428	97402.9056	8218.8288
chr17	28755713	28927361	21702.1792	5230.304	134	AC024267.2			chr7	27014541	27206251	45965.052	11931.471	128	HOTAIRM1			chr15	58388583	58524367	40078.08	4462.2648	115	LIPC-AS1			chr12	121724512	121856159	63528.1878	5174.2845	105	LINC01089			chr19	1104600	1267043	76286.6131	4127.4823	92	CIRBP			chr12	53914540	54084428	97402.9056	8218.8288
chr17	28755713	28927361	21702.1792	5230.304	134	FAM222B			chr7	27014541	27206251	45965.052	11931.471	128	AC004079.3			chr15	58388583	58524367	40078.08	4462.2648	115	AC018904.2			chr12	121724512	121856159	63528.1878	5174.2845	105	AC084018.2			chr5	115870690	116000356	74390.4616	2960.6668	93	LINCADL			chr12	53914540	54084428	97402.9056	8218.8288
chr17	28755713	28927361	21702.1792	5230.304	134	ERAL1			chr7	27014541	27206251	45965.052	11931.471	128	AC004079.4			chr22	50474678	50596434	39149.922	3541.8768	116	SBF1			chr12	121724512	121856159	63528.1878	5174.2845	105	SETD1B			chr5	115870690	116000356	74390.4616	2960.6668	93	LVRN			chr12	53914540	54084428	97402.9056	8218.8288
chr17	28755713	28927361	21702.1792	5230.304	134	AC024267.1			chr7	27014541	27206251	45965.052	11931.471	128	AC004079.2			chr22	50474678	50596434	39149.922	3541.8768	116	ADM2			chr17	45072248	45226261	65685.2093	7583.4252	106	MIR6784			chr5	115870690	116000356	74390.4616	2960.6668	93	DDX43P1			chr12	53914540	54084428	97402.9056	8218.8288
chr17	28755713	28927361	21702.1792	5230.304	134	MIR451A			chr7	27014541	27206251	45965.052	11931.471	128	AC004079.1			chr22	50474678	50596434	39149.922	3541.8768	116	MIOX			chr17	45072248	45226261	65685.2093	7583.4252	106	PLCD3			chr21	41562289	41738145	80854.9104	9428.9008	94	AP001610.3			chr12	53914540	54084428	97402.9056	8218.8288
chr17	28755713	28927361	21702.1792	5230.304	134	MIR451B			chr7	27014541	27206251	45965.052	11931.471	128	AC004079.5			chr22	50474678	50596434	39149.922	3541.8768	116	LMF2			chr17	45072248	45226261	65685.2093	7583.4252	106	ACBD4			chr21	41562289	41738145	80854.9104	9428.9008	94	AP006748.1			chr12	53914540	54084428	97402.9056	8218.8288
chr17	28755713	28927361	21702.1792	5230.304	134	MIR144			chr7	27014541	27206251	45965.052	11931.471	128	HOXA2			chr22	50474678	50596434	39149.922	3541.8768	116	NCAPH2			chr17	45072248	45226261	65685.2093	7583.4252	106	AC142472.1			chr21	41562289	41738145	80854.9104	9428.9008	94	PCSEAT			chr12	53914540	54084428	97402.9056	8218.8288
chr17	28755713	28927361	21702.1792	5230.304	134	MIR4732			chr7	27014541	27206251	45965.052	11931.471	128	HOXA-AS2			chr22	50474678	50596434	39149.922	3541.8768	116	SCO2			chr17	45072248	45226261	65685.2093	7583.4252	106	HEXIM1			chr21	41562289	41738145	80854.9104	9428.9008	94	LINC00111			chr12	53914540	54084428	97402.9056	8218.8288
chr17	28755713	28927361	21702.1792	5230.304	134	FLOT2			chr7	27014541	27206251	45965.052	11931.471	128	HOXA4			chr22	50474678	50596434	39149.922	3541.8768	116	U62317.1			chr17	45072248	45226261	65685.2093	7583.4252	106	AC138150.1			chr21	41562289	41738145	80854.9104	9428.9008	94	LINC00479			chr12	53914540	54084428	97402.9056	8218.8288
chr17	28755713	28927361	21702.1792	5230.304	134	AC024267.3			chr7	27014541	27206251	45965.052	11931.471	128	HOXA-AS3			chr22	50474678	50596434	39149.922	3541.8768	116	TYMP			chr17	45072248	45226261	65685.2093	7583.4252	106	HEXIM2			chr21	41562289	41738145	80854.9104	9428.9008	94	LINC00112			chr12	53914540	54084428	97402.9056	8218.8288
chr17	28755713	28927361	21702.1792	5230.304	134	AC024267.6			chr7	27014541	27206251	45965.052	11931.471	128	HOXA5			chr22	50474678	50596434	39149.922	3541.8768	116	ODF3B			chr17	45072248	45226261	65685.2093	7583.4252	106	AC138150.2			chr3	98902651	99044319	77373.3092	6696.0476	95	RNU6-1263P			chr12	53914540	54084428	97402.9056	8218.8288
chr17	28755713	28927361	21702.1792	5230.304	134	DHRS13			chr7	27014541	27206251	45965.052	11931.471	128	HOXA3			chr22	50474678	50596434	39149.922	3541.8768	116	U62317.3			chr17	45072248	45226261	65685.2093	7583.4252	106	AC008105.3			chr3	98902651	99044319	77373.3092	6696.0476	95	LINC00973			chr12	53914540	54084428	97402.9056	8218.8288
chr17	28755713	28927361	21702.1792	5230.304	134	AC024267.4			chr7	27014541	27206251	45965.052	11931.471	128	AC004080.6			chr22	50474678	50596434	39149.922	3541.8768	116	KLHDC7B-DT			chr17	45072248	45226261	65685.2093	7583.4252	106	FMNL1			chr3	98902651	99044319	77373.3092	6696.0476	95	U7			chr12	53914540	54084428	97402.9056	8218.8288
chr5	134973449	135101227	19047.3746	2613.9098	135	PITX1			chr7	27014541	27206251	45965.052	11931.471	128	HOXA6			chr22	50474678	50596434	39149.922	3541.8768	116	KLHDC7B			chr2	46582413	46700649	65883.0208	8091.3132	107	PIGF			chr7	460923	595299	81392.0552	10776.876	96	AC147651.1			chr12	53914540	54084428	97402.9056	8218.8288
chr5	134973449	135101227	19047.3746	2613.9098	135	C5orf66			chr7	27014541	27206251	45965.052	11931.471	128	AC004080.5			chr22	50474678	50596434	39149.922	3541.8768	116	SYCE3			chr2	46582413	46700649	65883.0208	8091.3132	107	CRIPT			chr7	460923	595299	81392.0552	10776.876	96	PDGFA			chr6	158653581	158920711	107498.016	18434.439
chr5	134973449	135101227	19047.3746	2613.9098	135	AC008406.3			chr7	27014541	27206251	45965.052	11931.471	128	HOXA7			chr22	50474678	50596434	39149.922	3541.8768	116	CPT1B			chr2	46582413	46700649	65883.0208	8091.3132	107	AC020604.1			chr7	460923	595299	81392.0552	10776.876	96	HRAT92			chr6	158653581	158920711	107498.016	18434.439
chr5	134973449	135101227	19047.3746	2613.9098	135	C5orf66-AS1			chr7	27014541	27206251	45965.052	11931.471	128	AC004080.4			chr22	50474678	50596434	39149.922	3541.8768	116	CHKB-CPT1B			chr2	46582413	46700649	65883.0208	8091.3132	107	LINC01118			chr7	460923	595299	81392.0552	10776.876	96	PRKAR1B-AS2			chr6	158653581	158920711	107498.016	18434.439
chr1	155859158	155990776	20143.8278	3759.3802	136	GON4L			chr7	27014541	27206251	45965.052	11931.471	128	HOXA9			chr22	50474678	50596434	39149.922	3541.8768	116	CHKB-DT			chr2	46582413	46700649	65883.0208	8091.3132	107	SOCS5			chr3	189849916	190012077	79435.5419	9349.0144	97	MTAPP2			chr6	158653581	158920711	107498.016	18434.439
chr1	155859158	155990776	20143.8278	3759.3802	136	SYT11			chr7	27014541	27206251	45965.052	11931.471	128	AC004080.3			chr6	31742317	31887012	41561.8805	5989.13	117	RNU6-850P			chr11	744657	895396	66260.0601	8564.7432	108	TALDO1			chr1	150482288	150680986	85363.9002	15623.8934	98	TARS2			chr6	158653581	158920711	107498.016	18434.439
chr1	155859158	155990776	20143.8278	3759.3802	136	U4			chr7	27014541	27206251	45965.052	11931.471	128	HOXA10-AS			chr6	31742317	31887012	41561.8805	5989.13	117	SAPCD1			chr11	744657	895396	66260.0601	8564.7432	108	GATD1			chr1	150482288	150680986	85363.9002	15623.8934	98	MIR6878			chr6	158653581	158920711	107498.016	18434.439
chr1	155859158	155990776	20143.8278	3759.3802	136	RIT1			chr7	27014541	27206251	45965.052	11931.471	128	MIR196B			chr6	31742317	31887012	41561.8805	5989.13	117	SAPCD1-AS1			chr11	744657	895396	66260.0601	8564.7432	108	AP006621.3			chr1	150482288	150680986	85363.9002	15623.8934	98	ECM1			chr6	158653581	158920711	107498.016	18434.439
chr1	155859158	155990776	20143.8278	3759.3802	136	SNORA80E			chr7	27014541	27206251	45965.052	11931.471	128	HOXA10			chr6	31742317	31887012	41561.8805	5989.13	117	VWA7			chr11	744657	895396	66260.0601	8564.7432	108	AP006621.5			chr1	150482288	150680986	85363.9002	15623.8934	98	FALEC			chr20	47247486	47457702	101079.0936	12079.6736
chr1	155859158	155990776	20143.8278	3759.3802	136	SCARNA4			chr7	27014541	27206251	45965.052	11931.471	128	HOXA11			chr6	31742317	31887012	41561.8805	5989.13	117	Y_RNA			chr11	744657	895396	66260.0601	8564.7432	108	AP006621.2			chr1	150482288	150680986	85363.9002	15623.8934	98	ADAMTSL4			chr20	47247486	47457702	101079.0936	12079.6736
chr1	155859158	155990776	20143.8278	3759.3802	136	SCARNA4			chr7	27014541	27206251	45965.052	11931.471	128	HOXA11-AS			chr6	31742317	31887012	41561.8805	5989.13	117	VARS1			chr11	744657	895396	66260.0601	8564.7432	108	CEND1			chr1	150482288	150680986	85363.9002	15623.8934	98	MIR4257			chr20	47247486	47457702	101079.0936	12079.6736
chr1	155859158	155990776	20143.8278	3759.3802	136	KHDC4			chr7	27014541	27206251	45965.052	11931.471	128	AC004080.7			chr6	31742317	31887012	41561.8805	5989.13	117	LSM2			chr11	744657	895396	66260.0601	8564.7432	108	SLC25A22			chr1	150482288	150680986	85363.9002	15623.8934	98	ADAMTSL4-AS2			chr20	47247486	47457702	101079.0936	12079.6736
chr1	155859158	155990776	20143.8278	3759.3802	136	RXFP4			chr7	27014541	27206251	45965.052	11931.471	128	AC004080.14			chr6	31742317	31887012	41561.8805	5989.13	117	HSPA1L			chr11	744657	895396	66260.0601	8564.7432	108	AP006621.6			chr1	150482288	150680986	85363.9002	15623.8934	98	ADAMTSL4-AS1			chr20	47247486	47457702	101079.0936	12079.6736
chr1	155859158	155990776	20143.8278	3759.3802	136	MIR6738			chr7	27014541	27206251	45965.052	11931.471	128	AC004080.8			chr6	31742317	31887012	41561.8805	5989.13	117	HSPA1A			chr11	744657	895396	66260.0601	8564.7432	108	PIDD1			chr1	150482288	150680986	85363.9002	15623.8934	98	RN7SL473P			chr1	94182941	94384788	120413.7081	33090.0903
chr1	155859158	155990776	20143.8278	3759.3802	136	AL355388.1			chr7	27014541	27206251	45965.052	11931.471	128	AC004080.2			chr6	31742317	31887012	41561.8805	5989.13	117	HSPA1B			chr11	744657	895396	66260.0601	8564.7432	108	RPLP2			chr1	150482288	150680986	85363.9002	15623.8934	98	MCL1			chr1	94182941	94384788	120413.7081	33090.0903
chr1	234538130	234666197	19891.0829	3533.6353	137	AL161640.2			chr7	27014541	27206251	45965.052	11931.471	128	AC004080.12			chr6	31742317	31887012	41561.8805	5989.13	117	AL671762.1			chr11	744657	895396	66260.0601	8564.7432	108	SNORA52			chr1	150482288	150680986	85363.9002	15623.8934	98	RN7SL600P			chr1	94182941	94384788	120413.7081	33090.0903
chr1	234538130	234666197	19891.0829	3533.6353	137	AL161640.3			chr7	27014541	27206251	45965.052	11931.471	128	AC004080.15			chr6	31742317	31887012	41561.8805	5989.13	117	SNHG32			chr11	744657	895396	66260.0601	8564.7432	108	PNPLA2			chr1	150482288	150680986	85363.9002	15623.8934	98	AL356356.1			chr1	94182941	94384788	120413.7081	33090.0903
chr1	234538130	234666197	19891.0829	3533.6353	137	AL161640.1			chr7	27014541	27206251	45965.052	11931.471	128	AC004080.13			chr6	31742317	31887012	41561.8805	5989.13	117	SNORD48			chr11	744657	895396	66260.0601	8564.7432	108	AP006621.1			chr1	150482288	150680986	85363.9002	15623.8934	98	U4			chr12	50454379	50697506	104840.5275	18091.2528
chr1	234538130	234666197	19891.0829	3533.6353	137	U8			chr7	27014541	27206251	45965.052	11931.471	128	HOXA13			chr6	31742317	31887012	41561.8805	5989.13	117	SNORD52			chr11	744657	895396	66260.0601	8564.7432	108	CRACR2B			chr1	150482288	150680986	85363.9002	15623.8934	98	ENSA			chr12	50454379	50697506	104840.5275	18091.2528
chr1	234538130	234666197	19891.0829	3533.6353	137	IRF2BP2			chr7	27014541	27206251	45965.052	11931.471	128	HOTTIP			chr6	31742317	31887012	41561.8805	5989.13	117	NEU1			chr11	744657	895396	66260.0601	8564.7432	108	CD151			chr12	120173865	120316455	75550.401	5992.413	99	GCN1			chr12	50454379	50697506	104840.5275	18091.2528
chr1	234538130	234666197	19891.0829	3533.6353	137	AL160408.2			chr7	27014541	27206251	45965.052	11931.471	128	AC004080.9			chr6	31742317	31887012	41561.8805	5989.13	117	SLC44A4			chr11	744657	895396	66260.0601	8564.7432	108	POLR2L			chr12	120173865	120316455	75550.401	5992.413	99	RPLP0			chr9	98092070	98307754	102091.13	16056.9392
chr1	234538130	234666197	19891.0829	3533.6353	137	LINC00184			chr7	27014541	27206251	45965.052	11931.471	128	AC004080.16			chr6	31742317	31887012	41561.8805	5989.13	117	EHMT2-AS1			chr11	744657	895396	66260.0601	8564.7432	108	TSPAN4			chr12	120173865	120316455	75550.401	5992.413	99	PXN-AS1			chr9	98092070	98307754	102091.13	16056.9392
chr1	234538130	234666197	19891.0829	3533.6353	137	AL160408.5			chr7	27014541	27206251	45965.052	11931.471	128	AC004080.10			chr1	948768	1076503	40648.416	5194.7655	118	NOC2L			chr11	744657	895396	66260.0601	8564.7432	108	AP006623.1			chr12	120173865	120316455	75550.401	5992.413	99	AC004263.2			chr9	98092070	98307754	102091.13	16056.9392
chr1	234538130	234666197	19891.0829	3533.6353	137	AL160408.1			chr7	27014541	27206251	45965.052	11931.471	128	AC004080.11			chr1	948768	1076503	40648.416	5194.7655	118	KLHL17			chr19	1104406	1257968	62903.2128	5634.7224	109	SBNO2			chr12	120173865	120316455	75550.401	5992.413	99	AC004263.1			chr9	98092070	98307754	102091.13	16056.9392
chr1	234538130	234666197	19891.0829	3533.6353	137	AL160408.4			chr6	125855285	126008585	38354.68	4375.93	129	RN7SKP56			chr1	948768	1076503	40648.416	5194.7655	118	PLEKHN1			chr19	1104406	1257968	62903.2128	5634.7224	109	STK11			chr12	120173865	120316455	75550.401	5992.413	99	RPS20P31			chr9	98092070	98307754	102091.13	16056.9392
chr8	144358205	144529094	25052.1726	8712.2581	138	FBXL6			chr6	125855285	126008585	38354.68	4375.93	129	HINT3			chr1	948768	1076503	40648.416	5194.7655	118	PERM1			chr19	1104406	1257968	62903.2128	5634.7224	109	HMGB2P1			chr12	120173865	120316455	75550.401	5992.413	99	PXN			chr9	98092070	98307754	102091.13	16056.9392
chr8	144358205	144529094	25052.1726	8712.2581	138	ADCK5			chr6	125855285	126008585	38354.68	4375.93	129	RNA5SP216			chr1	948768	1076503	40648.416	5194.7655	118	AL645608.7			chr19	1104406	1257968	62903.2128	5634.7224	109	CBARP			chr12	120173865	120316455	75550.401	5992.413	99	NME2P1			chr1	36033969	36238545	96670.0544	11221.0048
chr8	144358205	144529094	25052.1726	8712.2581	138	MIR939			chr6	125855285	126008585	38354.68	4375.93	129	TRMT11			chr1	948768	1076503	40648.416	5194.7655	118	HES4			chr19	1104406	1257968	62903.2128	5634.7224	109	AC004221.1			chr12	120173865	120316455	75550.401	5992.413	99	RNU4-2			chr1	36033969	36238545	96670.0544	11221.0048
chr8	144358205	144529094	25052.1726	8712.2581	138	MIR1234			chr12	52847987	53004470	37837.9617	4095.0175	130	KRT78			chr1	948768	1076503	40648.416	5194.7655	118	ISG15			chr19	1104406	1257968	62903.2128	5634.7224	109	ATP5F1D			chr12	120173865	120316455	75550.401	5992.413	99	RNU4-1			chr1	36033969	36238545	96670.0544	11221.0048
chr8	144358205	144529094	25052.1726	8712.2581	138	MIR6849			chr12	52847987	53004470	37837.9617	4095.0175	130	RPL7P41			chr1	948768	1076503	40648.416	5194.7655	118	AL645608.3			chr19	1104406	1257968	62903.2128	5634.7224	109	MIDN			chr12	120173865	120316455	75550.401	5992.413	99	SIRT4			chr1	36033969	36238545	96670.0544	11221.0048
chr8	144358205	144529094	25052.1726	8712.2581	138	CPSF1			chr12	52847987	53004470	37837.9617	4095.0175	130	KRT8			chr1	948768	1076503	40648.416	5194.7655	118	AL645608.1			chr11	68070262	68201160	70398.0032	13357.2054	110	CHKA			chr12	120173865	120316455	75550.401	5992.413	99	RNU6-1088P			chr1	36033969	36238545	96670.0544	11221.0048
chr8	144358205	144529094	25052.1726	8712.2581	138	AC233992.3			chr12	52847987	53004470	37837.9617	4095.0175	130	KRT18			chr1	948768	1076503	40648.416	5194.7655	118	AGRN			chr11	68070262	68201160	70398.0032	13357.2054	110	AP002992.1			chr17	76472895	76610544	77696.2413	8350.5482	100	RHBDF2			chr1	36033969	36238545	96670.0544	11221.0048
chr8	144358205	144529094	25052.1726	8712.2581	138	SLC39A4			chr5	119217756	119387064	39124.366	5503.0552	131	TNFAIP8			chr1	948768	1076503	40648.416	5194.7655	118	AL645608.5			chr5	95647258	95785453	62830.775	5790.362	111	SPATA9			chr17	76472895	76610544	77696.2413	8350.5482	100	PRCD			chr1	36033969	36238545	96670.0544	11221.0048
chr8	144358205	144529094	25052.1726	8712.2581	138	VPS28			chr5	119217756	119387064	39124.366	5503.0552	131	RN7SL174P			chr1	948768	1076503	40648.416	5194.7655	118	AL390719.1			chr5	95647258	95785453	62830.775	5790.362	111	RHOBTB3			chr17	76472895	76610544	77696.2413	8350.5482	100	CYGB			chr1	36033969	36238545	96670.0544	11221.0048
chr8	144358205	144529094	25052.1726	8712.2581	138	MIR6893			chr1	230017230	230184723	39274.1767	5743.6543	132	GALNT2			chr1	948768	1076503	40648.416	5194.7655	118	AL645608.8			chr5	95647258	95785453	62830.775	5790.362	111	AC008840.1			chr17	76472895	76610544	77696.2413	8350.5482	100	AC015802.4			chr19	13772623	13956977	92831.577	7532.8122
chr8	144358205	144529094	25052.1726	8712.2581	138	TONSL-AS1			chr18	3541192	3679429	36546.9246	3036.0178	133	RN7SL39P			chr1	948768	1076503	40648.416	5194.7655	118	RNF223			chr5	95647258	95785453	62830.775	5790.362	111	HSPD1P11			chr17	76472895	76610544	77696.2413	8350.5482	100	AC015802.3			chr19	13772623	13956977	92831.577	7532.8122
chr8	144358205	144529094	25052.1726	8712.2581	138	TONSL			chr18	3541192	3679429	36546.9246	3036.0178	133	AP002472.1			chr11	67237725	67368430	41881.62	6444.9795	119	AP001885.3			chr15	36311414	36458442	63247.9572	6268.8324	112	AC087516.1			chr17	76472895	76610544	77696.2413	8350.5482	100	AC015802.5			chr19	13772623	13956977	92831.577	7532.8122
chr8	144358205	144529094	25052.1726	8712.2581	138	CYHR1			chr18	3541192	3679429	36546.9246	3036.0178	133	DLGAP1-AS1			chr11	67237725	67368430	41881.62	6444.9795	119	GRK2			chr8	102737412	102861524	63817.2304	6934.6112	113	GASAL1			chr17	76472895	76610544	77696.2413	8350.5482	100	SNHG16			chr19	13772623	13956977	92831.577	7532.8122
chr8	144358205	144529094	25052.1726	8712.2581	138	AC084125.1			chr18	3541192	3679429	36546.9246	3036.0178	133	DLGAP1-AS2			chr11	67237725	67368430	41881.62	6444.9795	119	ANKRD13D			chr8	102737412	102861524	63817.2304	6934.6112	113	AP003696.1			chr17	76472895	76610544	77696.2413	8350.5482	100	SNORD1C			chr19	13772623	13956977	92831.577	7532.8122
chr8	144358205	144529094	25052.1726	8712.2581	138	KIFC2			chr18	3541192	3679429	36546.9246	3036.0178	133	AP002478.1			chr11	67237725	67368430	41881.62	6444.9795	119	SSH3			chr3	161352702	161473821	61162.7359	4886.9366	114	SPTSSB			chr17	76472895	76610544	77696.2413	8350.5482	100	SNORD1B			chr19	13772623	13956977	92831.577	7532.8122
chr8	144358205	144529094	25052.1726	8712.2581	138	FOXH1			chr19	45349330	45535882	39329.2288	5946.1224	134	ERCC2			chr11	67237725	67368430	41881.62	6444.9795	119	AP001885.2			chr3	161352702	161473821	61162.7359	4886.9366	114	LINC02067			chr17	76472895	76610544	77696.2413	8350.5482	100	SNORD1A			chr19	13772623	13956977	92831.577	7532.8122
chr8	144358205	144529094	25052.1726	8712.2581	138	PPP1R16A			chr19	45349330	45535882	39329.2288	5946.1224	134	PPP1R13L			chr11	67237725	67368430	41881.62	6444.9795	119	RAD9A			chr3	161352702	161473821	61162.7359	4886.9366	114	AC112491.1			chr17	76472895	76610544	77696.2413	8350.5482	100	AC015802.6			chr19	13772623	13956977	92831.577	7532.8122
chr8	144358205	144529094	25052.1726	8712.2581	138	AC084125.2			chr19	45349330	45535882	39329.2288	5946.1224	134	POLR1G			chr11	67237725	67368430	41881.62	6444.9795	119	AP003419.2			chr3	161352702	161473821	61162.7359	4886.9366	114	RPL23AP42			chr17	76472895	76610544	77696.2413	8350.5482	100	AC015802.1			chr19	13772623	13956977	92831.577	7532.8122
chr8	144358205	144529094	25052.1726	8712.2581	138	GPT			chr19	45349330	45535882	39329.2288	5946.1224	134	MIR6088			chr11	67237725	67368430	41881.62	6444.9795	119	POLD4			chr8	127155231	127304087	68232.2896	12018.576	115	CASC19			chr17	76472895	76610544	77696.2413	8350.5482	100	ST6GALNAC2			chr19	13772623	13956977	92831.577	7532.8122
chr8	144358205	144529094	25052.1726	8712.2581	138	MFSD3			chr19	45349330	45535882	39329.2288	5946.1224	134	ERCC1			chr11	67237725	67368430	41881.62	6444.9795	119	RN7SKP239			chr8	127155231	127304087	68232.2896	12018.576	115	AC018714.2			chr17	76472895	76610544	77696.2413	8350.5482	100	AC015802.2			chr19	13772623	13956977	92831.577	7532.8122
chr8	144358205	144529094	25052.1726	8712.2581	138	RECQL4			chr19	45349330	45535882	39329.2288	5946.1224	134	FOSB			chr5	57765383	57894034	38953.8996	3612.8911	120				chr8	127155231	127304087	68232.2896	12018.576	115	AC018714.1			chr17	45072379	45248637	76631.6642	8090.9738	101	MIR6784			chr19	13772623	13956977	92831.577	7532.8122
chr8	144358205	144529094	25052.1726	8712.2581	138	AC084125.4			chr19	45349330	45535882	39329.2288	5946.1224	134	RTN2			chr11	35088600	35224915	51799.716	16712.163	121	AL356215.1			chr22	20444537	20584347	70376.118	14427.144	116	AC007731.4			chr17	45072379	45248637	76631.6642	8090.9738	101	PLCD3			chr19	13772623	13956977	92831.577	7532.8122
chr8	144358205	144529094	25052.1726	8712.2581	138	LRRC14			chr19	45349330	45535882	39329.2288	5946.1224	134	PPM1N			chr11	35088600	35224915	51799.716	16712.163	121	CD44			chr22	20444537	20584347	70376.118	14427.144	116	AC007731.1			chr17	45072379	45248637	76631.6642	8090.9738	101	ACBD4			chr19	13772623	13956977	92831.577	7532.8122
chr8	144358205	144529094	25052.1726	8712.2581	138	LRRC24			chr19	45349330	45535882	39329.2288	5946.1224	134	VASP			chr11	35088600	35224915	51799.716	16712.163	121	CD44-AS1			chr22	20444537	20584347	70376.118	14427.144	116	RNY1P9			chr17	45072379	45248637	76631.6642	8090.9738	101	AC142472.1			chr19	13772623	13956977	92831.577	7532.8122
chr10	12534219	12688671	21987.7176	5663.008	139	AL731559.1			chr17	17851021	18022436	38928.3165	5598.936	135	AC122129.1			chr11	35088600	35224915	51799.716	16712.163	121	AL133330.1			chr22	20444537	20584347	70376.118	14427.144	116	KLHL22			chr17	45072379	45248637	76631.6642	8090.9738	101	HEXIM1			chr19	13772623	13956977	92831.577	7532.8122
chr10	12534219	12688671	21987.7176	5663.008	139	MIR4480			chr17	17851021	18022436	38928.3165	5598.936	135	TOM1L2			chr3	172532217	172686153	45673.0048	10587.6368	122	LINC02068			chr22	20444537	20584347	70376.118	14427.144	116	Y_RNA			chr17	45072379	45248637	76631.6642	8090.9738	101	AC138150.1			chr1	43372744	43640230	103841.32	18858.9236
chr10	12534219	12688671	21987.7176	5663.008	139	MIR4481			chr17	17851021	18022436	38928.3165	5598.936	135	DRC3			chr3	172532217	172686153	45673.0048	10587.6368	122	SLC31A1P1			chr22	20444537	20584347	70376.118	14427.144	116	RN7SL812P			chr17	45072379	45248637	76631.6642	8090.9738	101	HEXIM2			chr1	43372744	43640230	103841.32	18858.9236
chr14	22922398	23060812	22038.1118	5781.307	140	PRMT5			chr17	17851021	18022436	38928.3165	5598.936	135	BRI3P3			chr3	172532217	172686153	45673.0048	10587.6368	122	AC007919.2			chr22	20444537	20584347	70376.118	14427.144	116	KRT18P5			chr17	45072379	45248637	76631.6642	8090.9738	101	AC138150.2			chr1	43372744	43640230	103841.32	18858.9236
chr14	22922398	23060812	22038.1118	5781.307	140	AL132780.1			chr17	17851021	18022436	38928.3165	5598.936	135	AC087163.1			chr3	189217559	189375560	46731.4057	11681.4014	123	TPRG1-AS2			chr22	20444537	20584347	70376.118	14427.144	116	MED15			chr17	45072379	45248637	76631.6642	8090.9738	101	AC008105.3			chr1	43372744	43640230	103841.32	18858.9236
chr14	22922398	23060812	22038.1118	5781.307	140	HAUS4			chr9	94952908	95159488	41747.386	8494.426	136	AL353768.2			chr6	144845981	144977171	45821.229	10829.168	124				chr22	20444537	20584347	70376.118	14427.144	116	AC007731.3			chr17	45072379	45248637	76631.6642	8090.9738	101	FMNL1			chr1	43372744	43640230	103841.32	18858.9236
chr14	22922398	23060812	22038.1118	5781.307	140	MIR4707			chr9	94952908	95159488	41747.386	8494.426	136	MIR6081			chr6	30818423	30937156	37660.8232	3001.0266	125	LINC00243			chr1	7953842	8149245	64950.3624	9235.0104	117	PARK7			chr17	45072379	45248637	76631.6642	8090.9738	101	AC008105.1			chr1	43372744	43640230	103841.32	18858.9236
chr14	22922398	23060812	22038.1118	5781.307	140	AL132780.3			chr9	94952908	95159488	41747.386	8494.426	136	MIR23B			chr6	30818423	30937156	37660.8232	3001.0266	125	LINC02570			chr1	7953842	8149245	64950.3624	9235.0104	117	Y_RNA			chr17	45072379	45248637	76631.6642	8090.9738	101	MAP3K14-AS1			chr1	43372744	43640230	103841.32	18858.9236
chr14	22922398	23060812	22038.1118	5781.307	140	AJUBA			chr9	94952908	95159488	41747.386	8494.426	136	MIR27B			chr6	30818423	30937156	37660.8232	3001.0266	125	RN7SKP186			chr1	7953842	8149245	64950.3624	9235.0104	117	AL034417.4			chr13	110890597	111022574	72507.8475	4070.6721	102	ANKRD10-IT1			chr1	43372744	43640230	103841.32	18858.9236
chr14	22922398	23060812	22038.1118	5781.307	140	AL132780.2			chr9	94952908	95159488	41747.386	8494.426	136	MIR3074			chr6	30818423	30937156	37660.8232	3001.0266	125	DDR1-DT			chr1	7953842	8149245	64950.3624	9235.0104	117	AL034417.3			chr13	110890597	111022574	72507.8475	4070.6721	102	ANKRD10			chr1	16059096	16268194	96311.7144	12218.976
chr14	22922398	23060812	22038.1118	5781.307	140	C14orf93			chr9	94952908	95159488	41747.386	8494.426	136	MIR24-1			chr6	30818423	30937156	37660.8232	3001.0266	125	DDR1			chr1	7953842	8149245	64950.3624	9235.0104	117	ERRFI1			chr13	110890597	111022574	72507.8475	4070.6721	102	AL442128.2			chr1	16059096	16268194	96311.7144	12218.976
chr14	22922398	23060812	22038.1118	5781.307	140	AL132780.5			chr9	94952908	95159488	41747.386	8494.426	136	AL354893.2			chr6	30818423	30937156	37660.8232	3001.0266	125	MIR4640			chr1	7953842	8149245	64950.3624	9235.0104	117	AL034417.2			chr13	110890597	111022574	72507.8475	4070.6721	102	PARP1P1			chr1	16059096	16268194	96311.7144	12218.976
chr14	22922398	23060812	22038.1118	5781.307	140	PSMB5			chr9	94952908	95159488	41747.386	8494.426	136	AL354893.1			chr6	30818423	30937156	37660.8232	3001.0266	125	GTF2H4			chr1	7953842	8149245	64950.3624	9235.0104	117	AL034417.1			chr13	110890597	111022574	72507.8475	4070.6721	102	LINC00431			chr1	16059096	16268194	96311.7144	12218.976
chr14	22922398	23060812	22038.1118	5781.307	140	AL132780.4			chr9	94952908	95159488	41747.386	8494.426	136	RNA5SP288			chr6	30818423	30937156	37660.8232	3001.0266	125	AL669830.1			chr6	25967332	26117744	59592.0252	3876.6828	118	U91328.2			chr13	110890597	111022574	72507.8475	4070.6721	102	AL442128.1			chr1	16059096	16268194	96311.7144	12218.976
chr14	22922398	23060812	22038.1118	5781.307	140	PSMB11			chr17	40429876	40610252	39633.4056	6470.268	137	RPL23AP75			chr6	30818423	30937156	37660.8232	3001.0266	125	VARS2			chr6	25967332	26117744	59592.0252	3876.6828	118	U91328.1			chr5	168237191	168417306	77014.5495	8660.4315	103	CTB-178M22.2			chr1	16059096	16268194	96311.7144	12218.976
chr14	22922398	23060812	22038.1118	5781.307	140	CDH24			chr17	40429876	40610252	39633.4056	6470.268	137	IGFBP4			chr6	30818423	30937156	37660.8232	3001.0266	125	Y_RNA			chr6	25967332	26117744	59592.0252	3876.6828	118	U91328.3			chr5	168237191	168417306	77014.5495	8660.4315	103	WWC1			chr1	16059096	16268194	96311.7144	12218.976
chr1	114530863	114683874	21517.1649	5279.8956	141	PKMP1			chr17	40429876	40610252	39633.4056	6470.268	137	AC018629.1			chr6	30818423	30937156	37660.8232	3001.0266	125	MUCL3			chr6	25967332	26117744	59592.0252	3876.6828	118	H3P26			chr11	65419019	65561253	74665.4886	7293.8118	104	NEAT1			chr1	16059096	16268194	96311.7144	12218.976
chr1	114530863	114683874	21517.1649	5279.8956	141	BCAS2			chr17	40429876	40610252	39633.4056	6470.268	137	TNS4			chr4	73647094	73791784	37240.177	2592.02	126	UMLILO			chr6	25967332	26117744	59592.0252	3876.6828	118	H1-1			chr11	65419019	65561253	74665.4886	7293.8118	104	AP000944.4			chr1	16059096	16268194	96311.7144	12218.976
chr1	114530863	114683874	21517.1649	5279.8956	141	DENND2C			chr17	40429876	40610252	39633.4056	6470.268	137	AC004585.1			chr4	73647094	73791784	37240.177	2592.02	126	CXCL8			chr6	25967332	26117744	59592.0252	3876.6828	118	H3C1			chr11	65419019	65561253	74665.4886	7293.8118	104	AP000944.3			chr1	16059096	16268194	96311.7144	12218.976
chr1	171074028	171200933	22339.2215	6328.056	142	BX284613.1			chr17	40429876	40610252	39633.4056	6470.268	137	CCR7			chr4	73647094	73791784	37240.177	2592.02	126	AC112518.1			chr6	25967332	26117744	59592.0252	3876.6828	118	H4C1			chr11	65419019	65561253	74665.4886	7293.8118	104	AP000944.2			chr11	118826786	118989287	90976.4556	6906.3605
chr1	171074028	171200933	22339.2215	6328.056	142	FMO3			chr17	40429876	40610252	39633.4056	6470.268	137	AC004585.2			chr19	35040670	35175430	39622.924	5106.244	127	AC020907.1			chr6	25967332	26117744	59592.0252	3876.6828	118	H4C2			chr11	65419019	65561253	74665.4886	7293.8118	104	MIR612			chr11	118826786	118989287	90976.4556	6906.3605
chr1	171074028	171200933	22339.2215	6328.056	142	MIR1295A			chr13	97200233	97358290	40361.2264	7280.3478	138	MBNL2			chr19	35040670	35175430	39622.924	5106.244	127	HPN-AS1			chr6	25967332	26117744	59592.0252	3876.6828	118	H3C2			chr11	65419019	65561253	74665.4886	7293.8118	104	AP000769.4			chr11	118826786	118989287	90976.4556	6906.3605
chr1	171074028	171200933	22339.2215	6328.056	142	MIR1295B			chr13	97200233	97358290	40361.2264	7280.3478	138	AL161430.1			chr19	35040670	35175430	39622.924	5106.244	127	AC020907.6			chr6	25967332	26117744	59592.0252	3876.6828	118	H2AC4			chr11	65419019	65561253	74665.4886	7293.8118	104	AP000769.1			chr11	118826786	118989287	90976.4556	6906.3605
chr1	171074028	171200933	22339.2215	6328.056	142	FMO6P			chr1	32690743	32869626	38936.6488	5900.4484	139	SYNC			chr19	35040670	35175430	39622.924	5106.244	127	FXYD3			chr6	25967332	26117744	59592.0252	3876.6828	118	H2BC3			chr11	65419019	65561253	74665.4886	7293.8118	104	LINC02736			chr11	118826786	118989287	90976.4556	6906.3605
chr1	171074028	171200933	22339.2215	6328.056	142	FMO2			chr1	32690743	32869626	38936.6488	5900.4484	139	AC114489.1			chr19	35040670	35175430	39622.924	5106.244	127	MIR6887			chr6	25967332	26117744	59592.0252	3876.6828	118	H2AC5P			chr11	65419019	65561253	74665.4886	7293.8118	104	AP000769.6			chr11	118826786	118989287	90976.4556	6906.3605
chr8	17667217	17815457	20125.728	4114.872	143	MIR548V			chr1	32690743	32869626	38936.6488	5900.4484	139	KIAA1522			chr19	35040670	35175430	39622.924	5106.244	127	LGI4			chr6	25967332	26117744	59592.0252	3876.6828	118	H3C3			chr11	65419019	65561253	74665.4886	7293.8118	104	MALAT1			chr11	118826786	118989287	90976.4556	6906.3605
chr8	17667217	17815457	20125.728	4114.872	143	AC124069.1			chr1	32690743	32869626	38936.6488	5900.4484	139	S100PBP			chr19	35040670	35175430	39622.924	5106.244	127	AC020907.5			chr6	25967332	26117744	59592.0252	3876.6828	118	H1-2			chr11	65419019	65561253	74665.4886	7293.8118	104	AP000769.2			chr11	118826786	118989287	90976.4556	6906.3605
chr8	17667217	17815457	20125.728	4114.872	143	RNA5SP256			chr1	32690743	32869626	38936.6488	5900.4484	139	YARS1			chr19	35040670	35175430	39622.924	5106.244	127	FXYD1			chr6	25967332	26117744	59592.0252	3876.6828	118	HFE			chr11	65419019	65561253	74665.4886	7293.8118	104	AP000769.5			chr11	118826786	118989287	90976.4556	6906.3605
chr8	17667217	17815457	20125.728	4114.872	143	MTUS1			chr14	68871158	69031472	38818.0904	5808.2382	140	HMGN1P3			chr19	35040670	35175430	39622.924	5106.244	127	AC020907.2			chr6	25967332	26117744	59592.0252	3876.6828	118	H4C3			chr11	65419019	65561253	74665.4886	7293.8118	104	AP000769.3			chr11	118826786	118989287	90976.4556	6906.3605
chr8	17667217	17815457	20125.728	4114.872	143	AC027117.2			chr14	68871158	69031472	38818.0904	5808.2382	140	BANF1P1			chr19	35040670	35175430	39622.924	5106.244	127	FXYD7			chr6	25967332	26117744	59592.0252	3876.6828	118	H1-6			chr11	65419019	65561253	74665.4886	7293.8118	104	SNRPGP19			chr1	32651260	32869114	96640.28	12645.7342
chr8	17667217	17815457	20125.728	4114.872	143	AC027117.1			chr14	68871158	69031472	38818.0904	5808.2382	140	ACTN1			chr19	35040670	35175430	39622.924	5106.244	127	FXYD5			chr3	177537419	177670310	63611.194	7903.7073	119	AC026355.3			chr11	65419019	65561253	74665.4886	7293.8118	104	SCYL1			chr1	32651260	32869114	96640.28	12645.7342
chr19	38213133	38371935	21021.715	5033.4512	144	DPF1			chr14	68871158	69031472	38818.0904	5808.2382	140	ACTN1-AS1			chr13	113770541	113915041	40908.85	6550.4	128	GAS6-AS1			chr3	177537419	177670310	63611.194	7903.7073	119	AC026355.1			chr11	65419019	65561253	74665.4886	7293.8118	104	LTBP3			chr1	32651260	32869114	96640.28	12645.7342
chr19	38213133	38371935	21021.715	5033.4512	144	SPINT2			chr14	68871158	69031472	38818.0904	5808.2382	140	RPS29P1			chr13	113770541	113915041	40908.85	6550.4	128	GAS6			chr2	233639103	233762247	58098.3832	2506.4952	120	UGT1A13P			chr11	744393	898872	76526.6513	9364.9401	105	TALDO1			chr1	32651260	32869114	96640.28	12645.7342
chr19	38213133	38371935	21021.715	5033.4512	144	PPP1R14A			chr17	41716000	41863585	36345.423	3369.018	141	RNA5SP442			chr13	113770541	113915041	40908.85	6550.4	128	GAS6-DT			chr2	233639103	233762247	58098.3832	2506.4952	120	UGT1A9			chr11	744393	898872	76526.6513	9364.9401	105	GATD1			chr1	32651260	32869114	96640.28	12645.7342
chr19	38213133	38371935	21021.715	5033.4512	144	AC011479.1			chr17	41716000	41863585	36345.423	3369.018	141	HAP1			chr13	113770541	113915041	40908.85	6550.4	128	BX072579.1			chr2	233639103	233762247	58098.3832	2506.4952	120	UGT1A7			chr11	744393	898872	76526.6513	9364.9401	105	AP006621.3			chr17	75616425	75784909	90919.3584	6937.4292
chr19	38213133	38371935	21021.715	5033.4512	144	AC011479.4			chr17	41716000	41863585	36345.423	3369.018	141	RN7SL399P			chr13	113770541	113915041	40908.85	6550.4	128	LINC00454			chr2	233639103	233762247	58098.3832	2506.4952	120	UGT1A6			chr11	744393	898872	76526.6513	9364.9401	105	AP006621.5			chr17	75616425	75784909	90919.3584	6937.4292
chr19	38213133	38371935	21021.715	5033.4512	144	Y_RNA			chr17	41716000	41863585	36345.423	3369.018	141	JUP			chr13	113770541	113915041	40908.85	6550.4	128	BX072579.2			chr2	233639103	233762247	58098.3832	2506.4952	120	AC114812.2			chr11	744393	898872	76526.6513	9364.9401	105	AP006621.2			chr17	75616425	75784909	90919.3584	6937.4292
chr19	38213133	38371935	21021.715	5033.4512	144	C19orf33			chr17	41716000	41863585	36345.423	3369.018	141	P3H4			chr13	113770541	113915041	40908.85	6550.4	128	LINC00452			chr2	233639103	233762247	58098.3832	2506.4952	120	UGT1A5			chr11	744393	898872	76526.6513	9364.9401	105	CEND1			chr17	75616425	75784909	90919.3584	6937.4292
chr19	38213133	38371935	21021.715	5033.4512	144	YIF1B			chr17	41716000	41863585	36345.423	3369.018	141	FKBP10			chr11	28757613	28910892	43171.9737	9084.0695	129				chr2	233639103	233762247	58098.3832	2506.4952	120	UGT1A4			chr11	744393	898872	76526.6513	9364.9401	105	SLC25A22			chr17	75616425	75784909	90919.3584	6937.4292
chr19	38213133	38371935	21021.715	5033.4512	144	KCNK6			chr17	41716000	41863585	36345.423	3369.018	141	NT5C3B			chr2	212850878	213019297	42002.4241	7970.8135	130	AC108066.1			chr2	233639103	233762247	58098.3832	2506.4952	120	RPL17P11			chr11	744393	898872	76526.6513	9364.9401	105	AP006621.6			chr17	75616425	75784909	90919.3584	6937.4292
chr19	38213133	38371935	21021.715	5033.4512	144	CATSPERG			chr17	41716000	41863585	36345.423	3369.018	141	KLHL10			chr2	212850878	213019297	42002.4241	7970.8135	130	MIR4776-2			chr2	233639103	233762247	58098.3832	2506.4952	120	UGT1A3			chr11	744393	898872	76526.6513	9364.9401	105	PIDD1			chr17	75616425	75784909	90919.3584	6937.4292
chr19	38213133	38371935	21021.715	5033.4512	144	AC005625.1			chr17	41716000	41863585	36345.423	3369.018	141	AC125257.1			chr2	212850878	213019297	42002.4241	7970.8135	130	MIR4776-1			chr2	233639103	233762247	58098.3832	2506.4952	120	AC114812.3			chr11	744393	898872	76526.6513	9364.9401	105	RPLP2			chr17	75616425	75784909	90919.3584	6937.4292
chr3	172066561	172221792	31868.287	15895.4818	145				chr22	46003087	46166491	37319.5944	4349.5144	142	BX537318.2			chr2	212850878	213019297	42002.4241	7970.8135	130	AC108066.2			chr2	233639103	233762247	58098.3832	2506.4952	120	DNAJB3			chr11	744393	898872	76526.6513	9364.9401	105	SNORA52			chr17	75616425	75784909	90919.3584	6937.4292
chr1	10618840	10752260	18745.278	2884.146	146	AL139423.1			chr22	46003087	46166491	37319.5944	4349.5144	142	BX537318.1			chr2	142799761	142930815	38093.9418	4089.8118	131	RRN3P4			chr2	233639103	233762247	58098.3832	2506.4952	120	UGT1A2P			chr11	744393	898872	76526.6513	9364.9401	105	PNPLA2			chr17	75616425	75784909	90919.3584	6937.4292
chr14	89355157	89483105	19122.0216	3311.838	147	AL356805.1			chr22	46003087	46166491	37319.5944	4349.5144	142	LINC00899			chr2	142799761	142930815	38093.9418	4089.8118	131	KYNU			chr2	233639103	233762247	58098.3832	2506.4952	120	AC114812.4			chr11	744393	898872	76526.6513	9364.9401	105	AP006621.1			chr9	37853056	38124788	94435.4268	10458.4788
chr14	89355157	89483105	19122.0216	3311.838	147	FOXN3-AS1			chr22	46003087	46166491	37319.5944	4349.5144	142	PRR34			chr20	3735790	3871678	40858.488	7123.768	132	C20orf27			chr2	233639103	233762247	58098.3832	2506.4952	120	AC114812.1			chr11	744393	898872	76526.6513	9364.9401	105	CRACR2B			chr9	37853056	38124788	94435.4268	10458.4788
chr5	138413080	138557188	19998.5672	4203.4924	148	REEP2			chr22	46003087	46166491	37319.5944	4349.5144	142	AL121672.3			chr20	3735790	3871678	40858.488	7123.768	132	SPEF1			chr2	233639103	233762247	58098.3832	2506.4952	120	UGT1A1			chr11	744393	898872	76526.6513	9364.9401	105	CD151			chr9	37853056	38124788	94435.4268	10458.4788
chr5	138413080	138557188	19998.5672	4203.4924	148	AC113403.1			chr22	46003087	46166491	37319.5944	4349.5144	142	PRR34-AS1			chr20	3735790	3871678	40858.488	7123.768	132	CENPB			chr5	14091744	14241840	66777.968	11411.8688	121	TRIO			chr11	744393	898872	76526.6513	9364.9401	105	POLR2L			chr9	37853056	38124788	94435.4268	10458.4788
chr5	138413080	138557188	19998.5672	4203.4924	148	EGR1			chr22	46003087	46166491	37319.5944	4349.5144	142	MIRLET7BHG			chr20	3735790	3871678	40858.488	7123.768	132	CDC25B			chr7	116208073	116342695	64220.3478	9244.074	122	AC073130.3			chr11	744393	898872	76526.6513	9364.9401	105	TSPAN4			chr9	37853056	38124788	94435.4268	10458.4788
chr5	138413080	138557188	19998.5672	4203.4924	148	RPL7P19			chr22	46003087	46166491	37319.5944	4349.5144	142	AL121672.1			chr20	3735790	3871678	40858.488	7123.768	132	LINC01730			chr7	116208073	116342695	64220.3478	9244.074	122	TES			chr11	744393	898872	76526.6513	9364.9401	105	AP006623.1			chr9	37853056	38124788	94435.4268	10458.4788
chr5	138413080	138557188	19998.5672	4203.4924	148	ETF1			chr22	46003087	46166491	37319.5944	4349.5144	142	AL121672.2			chr20	3735790	3871678	40858.488	7123.768	132	AL109804.1			chr7	116208073	116342695	64220.3478	9244.074	122	AC073130.1			chr17	78239740	78411561	78909.7327	11943.8323	106	AC087645.4			chr2	9155819	9387029	98564.952	14603.673
chr7	23305606	23471756	21617.82	5834.43	149	AC021876.1			chr22	46003087	46166491	37319.5944	4349.5144	142	MIR3619			chr20	3735790	3871678	40858.488	7123.768	132	AP5S1			chr7	116208073	116342695	64220.3478	9244.074	122	CAV2			chr17	78239740	78411561	78909.7327	11943.8323	106	THA1P			chr2	9155819	9387029	98564.952	14603.673
chr7	23305606	23471756	21617.82	5834.43	149	SNORD65C			chr22	46003087	46166491	37319.5944	4349.5144	142	MIRLET7A3			chr20	3735790	3871678	40858.488	7123.768	132	MAVS			chr7	116208073	116342695	64220.3478	9244.074	122	Metazoa_SRP			chr17	78239740	78411561	78909.7327	11943.8323	106	AC087645.3			chr10	95159351	95359758	96440.9235	12942.4623
chr7	23305606	23471756	21617.82	5834.43	149	RNU7-143P			chr22	46003087	46166491	37319.5944	4349.5144	142	MIR4763			chr8	28297824	28466284	43033.956	9584.4	133	RPL5P22			chr7	116208073	116342695	64220.3478	9244.074	122	AC073130.2			chr17	78239740	78411561	78909.7327	11943.8323	106	LINC01993			chr10	95159351	95359758	96440.9235	12942.4623
chr7	23305606	23471756	21617.82	5834.43	149	IGF2BP3			chr22	46003087	46166491	37319.5944	4349.5144	142	MIRLET7B			chr8	28297824	28466284	43033.956	9584.4	133	PNOC			chr2	46236221	46385344	76342.0543	21432.3649	123	RPL36AP14			chr17	78239740	78411561	78909.7327	11943.8323	106	AC087645.2			chr10	95159351	95359758	96440.9235	12942.4623
chr6	138034430	138159522	17910.6696	2132.82	150	PERP			chr22	46003087	46166491	37319.5944	4349.5144	142	PPARA			chr8	28297824	28466284	43033.956	9584.4	133	AC021678.2			chr2	46236221	46385344	76342.0543	21432.3649	123	Metazoa_SRP			chr17	78239740	78411561	78909.7327	11943.8323	106	SOCS3			chr10	95159351	95359758	96440.9235	12942.4623
chr17	44990704	45143856	19501.4688	3725.9552	151	DCAKD			chr22	46003087	46166491	37319.5944	4349.5144	142	FP325332.1			chr8	28297824	28466284	43033.956	9584.4	133	ZNF395			chr2	46236221	46385344	76342.0543	21432.3649	123	EPAS1			chr17	78239740	78411561	78909.7327	11943.8323	106	AC061992.2			chr10	95159351	95359758	96440.9235	12942.4623
chr17	44990704	45143856	19501.4688	3725.9552	151	Y_RNA			chr9	33065849	33236019	38207.565	5487.294	143	SMU1			chr8	28297824	28466284	43033.956	9584.4	133	AC025871.3			chr10	21263998	21424111	62427.3505	7586.2606	124	NEBL			chr17	78239740	78411561	78909.7327	11943.8323	106	RN7SL236P			chr10	95159351	95359758	96440.9235	12942.4623
chr17	44990704	45143856	19501.4688	3725.9552	151	MIR6784			chr9	33065849	33236019	38207.565	5487.294	143	B4GALT1			chr8	28297824	28466284	43033.956	9584.4	133	AC025871.2			chr10	21263998	21424111	62427.3505	7586.2606	124	RNU6-15P			chr17	78239740	78411561	78909.7327	11943.8323	106	PGS1			chr3	157031248	157188470	95394.7962	11993.7312
chr17	44990704	45143856	19501.4688	3725.9552	151	PLCD3			chr9	33065849	33236019	38207.565	5487.294	143	B4GALT1-AS1			chr8	28297824	28466284	43033.956	9584.4	133	RNU6-178P			chr10	21263998	21424111	62427.3505	7586.2606	124	LINC02643			chr17	78239740	78411561	78909.7327	11943.8323	106	AC061992.1			chr3	157031248	157188470	95394.7962	11993.7312
chr17	44990704	45143856	19501.4688	3725.9552	151	ACBD4			chr9	33065849	33236019	38207.565	5487.294	143	RNU4ATAC15P			chr8	28297824	28466284	43033.956	9584.4	133	AC025871.1			chr10	21263998	21424111	62427.3505	7586.2606	124	RNMTL1P1			chr1	156031953	156181476	74596.4949	8097.0105	107	UBQLN4			chr3	157031248	157188470	95394.7962	11993.7312
chr3	184082401	184210278	20891.0238	5212.999	152	Y_RNA			chr9	33065849	33236019	38207.565	5487.294	143	SPINK4			chr11	62488733	62624911	38681.5176	5365.1974	134	AP001363.1			chr17	17626352	17802939	62433.7224	7620.4065	125	SMCR2			chr1	156031953	156181476	74596.4949	8097.0105	107	LAMTOR2			chr3	157031248	157188470	95394.7962	11993.7312
chr3	184082401	184210278	20891.0238	5212.999	152	HTR3E-AS1			chr2	150414998	150549506	36126.4252	3454.2508	144	RND3			chr11	62488733	62624911	38681.5176	5365.1974	134	AP001363.2			chr17	17626352	17802939	62433.7224	7620.4065	125	AC020558.3			chr1	156031953	156181476	74596.4949	8097.0105	107	RAB25			chr3	157031248	157188470	95394.7962	11993.7312
chr3	184082401	184210278	20891.0238	5212.999	152	HTR3E			chr5	52934090	53095657	38196.1668	5577.9702	145	AC025180.1			chr11	62488733	62624911	38681.5176	5365.1974	134	AHNAK			chr17	17626352	17802939	62433.7224	7620.4065	125	AC020558.4			chr1	156031953	156181476	74596.4949	8097.0105	107	MEX3A			chr3	157031248	157188470	95394.7962	11993.7312
chr3	184082401	184210278	20891.0238	5212.999	152	HSP90AA5P			chr5	52934090	53095657	38196.1668	5577.9702	145	ITGA2			chr11	62488733	62624911	38681.5176	5365.1974	134	MIR6747			chr17	17626352	17802939	62433.7224	7620.4065	125	RAI1			chr1	156031953	156181476	74596.4949	8097.0105	107	LMNA			chr3	157031248	157188470	95394.7962	11993.7312
chr3	184082401	184210278	20891.0238	5212.999	152	AC131235.3			chr5	52934090	53095657	38196.1668	5577.9702	145	AC008966.3			chr11	62488733	62624911	38681.5176	5365.1974	134	EEF1G			chr17	17626352	17802939	62433.7224	7620.4065	125	RAI1-AS1			chr1	156031953	156181476	74596.4949	8097.0105	107	SEMA4A			chr3	157031248	157188470	95394.7962	11993.7312
chr3	184082401	184210278	20891.0238	5212.999	152	AC131235.2			chr5	52934090	53095657	38196.1668	5577.9702	145	AC008966.2			chr11	62488733	62624911	38681.5176	5365.1974	134	AP002990.1			chr17	17626352	17802939	62433.7224	7620.4065	125	SMCR5			chr6	34145761	34300021	72882.032	6538.33	108	GRM4			chr3	157031248	157188470	95394.7962	11993.7312
chr3	184082401	184210278	20891.0238	5212.999	152	EIF2B5			chr7	116445430	116608155	38713.87	6128.2325	146	AC002066.1			chr11	62488733	62624911	38681.5176	5365.1974	134	TUT1			chr17	17626352	17802939	62433.7224	7620.4065	125	AC122129.2			chr6	34145761	34300021	72882.032	6538.33	108	KRT18P9			chr14	92876227	93166930	108738.8506	25496.9911
chr3	184082401	184210278	20891.0238	5212.999	152	AC131235.1			chr7	116445430	116608155	38713.87	6128.2325	146	CAV1			chr11	62488733	62624911	38681.5176	5365.1974	134	MTA2			chr20	50364037	50501591	61877.7258	7461.9798	126	RN7SL636P			chr6	34145761	34300021	72882.032	6538.33	108	CYCSP55			chr14	92876227	93166930	108738.8506	25496.9911
chr3	184082401	184210278	20891.0238	5212.999	152	DVL3			chr7	116445430	116608155	38713.87	6128.2325	146	AC006159.1			chr11	62488733	62624911	38681.5176	5365.1974	134	EML3			chr20	50364037	50501591	61877.7258	7461.9798	126	COX6CP2			chr6	34145761	34300021	72882.032	6538.33	108	HMGA1			chr14	92876227	93166930	108738.8506	25496.9911
chr3	184082401	184210278	20891.0238	5212.999	152	AP2M1			chr7	116445430	116608155	38713.87	6128.2325	146	AC006159.2			chr11	62488733	62624911	38681.5176	5365.1974	134	AP001458.1			chr10	47333306	47471440	60003.849	5685.7794	127	RBP3			chr6	34145761	34300021	72882.032	6538.33	108	MIR6835			chr14	92876227	93166930	108738.8506	25496.9911
chr3	184082401	184210278	20891.0238	5212.999	152	ABCF3			chr5	53270214	53424491	37700.8042	5346.2845	147	AC027329.1			chr11	62488733	62624911	38681.5176	5365.1974	134	ROM1			chr10	47333306	47471440	60003.849	5685.7794	127	ZNF488			chr6	34145761	34300021	72882.032	6538.33	108	SMIM29			chr14	92876227	93166930	108738.8506	25496.9911
chr3	196076665	196197161	20399.6688	4724.328	153	TFRC			chr5	53270214	53424491	37700.8042	5346.2845	147	AC108114.1			chr11	62488733	62624911	38681.5176	5365.1974	134	B3GAT3			chr3	105301276	105454035	61796.6167	7639.5032	128	ALCAM			chr6	34145761	34300021	72882.032	6538.33	108	AL354740.1			chr14	92876227	93166930	108738.8506	25496.9911
chr3	196076665	196197161	20399.6688	4724.328	153	LINC00885			chr9	33205698	33386079	39483.1472	7161.9471	148	SPINK4			chr15	60320220	60464711	39125.3854	5810.5246	135	AC087385.1			chr9	111960588	112125907	64162.8537	10065.6579	129	RNU6-710P			chr6	34145761	34300021	72882.032	6538.33	108	RPL35P2			chr10	93357109	93547700	93553.3257	10680.6789
chr9	71851422	71999581	21247.7508	5605.7076	154	Y_RNA			chr9	33205698	33386079	39483.1472	7161.9471	148	BAG1			chr15	60320220	60464711	39125.3854	5810.5246	135	ANXA2			chr9	111960588	112125907	64162.8537	10065.6579	129	AL138756.1			chr12	75633112	75843136	76950.7856	11046.4096	109	AC078820.2			chr10	93357109	93547700	93553.3257	10680.6789
chr9	71851422	71999581	21247.7508	5605.7076	154	ABHD17B			chr9	33205698	33386079	39483.1472	7161.9471	148	CHMP5			chr15	60320220	60464711	39125.3854	5810.5246	135	AC087385.2			chr11	57711150	57850721	62874.3619	8855.9898	130	MED19			chr12	75633112	75843136	76950.7856	11046.4096	109	RPL10P13			chr10	93357109	93547700	93553.3257	10680.6789
chr9	71851422	71999581	21247.7508	5605.7076	154	C9orf85			chr9	33205698	33386079	39483.1472	7161.9471	148	NFX1			chr15	60320220	60464711	39125.3854	5810.5246	135	AC087385.3			chr11	57711150	57850721	62874.3619	8855.9898	130	AP001931.2			chr12	75633112	75843136	76950.7856	11046.4096	109	SNORA70			chr14	104915536	105083173	93352.5874	10537.8446
chr1	204023214	204165418	20473.1604	4878.7824	155	LINC00303			chr9	33205698	33386079	39483.1472	7161.9471	148	Y_RNA			chr14	93886517	94051561	42837.9784	9561.468	136	AL132642.2			chr11	57711150	57850721	62874.3619	8855.9898	130	TMX2			chr12	75633112	75843136	76950.7856	11046.4096	109	AC078820.1			chr14	104915536	105083173	93352.5874	10537.8446
chr1	204023214	204165418	20473.1604	4878.7824	155	AL592146.2			chr9	124756548	124922331	39430.3302	7209.8168	149	NR6A1			chr14	93886517	94051561	42837.9784	9561.468	136	FAM181A-AS1			chr11	57711150	57850721	62874.3619	8855.9898	130	PPIAP42			chr7	116620050	116775322	71919.9264	6732.1296	110	COMETT			chr14	104915536	105083173	93352.5874	10537.8446
chr1	204023214	204165418	20473.1604	4878.7824	155	SOX13			chr9	124756548	124922331	39430.3302	7209.8168	149	AL354928.1			chr14	93886517	94051561	42837.9784	9561.468	136	FAM181A			chr11	57711150	57850721	62874.3619	8855.9898	130	SELENOH			chr7	116620050	116775322	71919.9264	6732.1296	110	MET			chr14	104915536	105083173	93352.5874	10537.8446
chr1	204023214	204165418	20473.1604	4878.7824	155	AL592146.1			chr9	124756548	124922331	39430.3302	7209.8168	149	OLFML2A			chr14	93886517	94051561	42837.9784	9561.468	136	AL132642.1			chr11	57711150	57850721	62874.3619	8855.9898	130	AP001931.1			chr5	150397833	150573881	73728.536	8631.448	111	CD74			chr14	104915536	105083173	93352.5874	10537.8446
chr1	204023214	204165418	20473.1604	4878.7824	155	ERLNC1			chr9	124756548	124922331	39430.3302	7209.8168	149	WDR38			chr14	93886517	94051561	42837.9784	9561.468	136	MIR4506			chr11	57711150	57850721	62874.3619	8855.9898	130	BTBD18			chr5	150397833	150573881	73728.536	8631.448	111	AC011388.1			chr9	94954035	95177746	100762.6095	19187.5761
chr1	204023214	204165418	20473.1604	4878.7824	155	ETNK2			chr9	124756548	124922331	39430.3302	7209.8168	149	RPL35			chr14	93886517	94051561	42837.9784	9561.468	136	ASB2			chr11	57711150	57850721	62874.3619	8855.9898	130	CTNND1			chr5	150397833	150573881	73728.536	8631.448	111	RPS14			chr9	94954035	95177746	100762.6095	19187.5761
chr14	23233968	23373628	21614.7	6064.014	156	RNU6-1046P			chr9	124756548	124922331	39430.3302	7209.8168	149	ARPC5L			chr14	93886517	94051561	42837.9784	9561.468	136	CCDC197			chr3	193766630	193937539	70845.1819	16833.7966	131	AC069421.2			chr5	150397833	150573881	73728.536	8631.448	111	NDST1-AS1			chr9	94954035	95177746	100762.6095	19187.5761
chr14	23233968	23373628	21614.7	6064.014	156	H3P37			chr9	124756548	124922331	39430.3302	7209.8168	149	RNU4-82P			chr14	93886517	94051561	42837.9784	9561.468	136	OTUB2			chr3	193766630	193937539	70845.1819	16833.7966	131	AC069421.3			chr5	150397833	150573881	73728.536	8631.448	111	NDST1			chr9	94954035	95177746	100762.6095	19187.5761
chr14	23233968	23373628	21614.7	6064.014	156	HOMEZ			chr5	145873489	146032631	37158.9186	5092.1262	150	GRXCR2			chr11	118858939	118980479	34787.1	1565.958	137	CXCR5			chr3	193766630	193937539	70845.1819	16833.7966	131	LINC02038			chr6	25965914	26116814	70140.2	5201.98	112	U91328.2			chr9	94954035	95177746	100762.6095	19187.5761
chr14	23233968	23373628	21614.7	6064.014	156	PPP1R3E			chr5	145873489	146032631	37158.9186	5092.1262	150	SH3RF2			chr11	118858939	118980479	34787.1	1565.958	137	AP004609.1			chr7	6220642	6359027	63841.932	9930.1995	132	CYTH3			chr6	25965914	26116814	70140.2	5201.98	112	U91328.1			chr9	94954035	95177746	100762.6095	19187.5761
chr14	23233968	23373628	21614.7	6064.014	156	BCL2L2			chr5	145873489	146032631	37158.9186	5092.1262	150	AC005351.1			chr11	118858939	118980479	34787.1	1565.958	137	MIR4492			chr7	6220642	6359027	63841.932	9930.1995	132	FAM220A			chr6	25965914	26116814	70140.2	5201.98	112	U91328.3			chr9	94954035	95177746	100762.6095	19187.5761
chr14	23233968	23373628	21614.7	6064.014	156	BCL2L2-PABPN1			chr3	111666196	111821140	36378.4224	4461.4528	151	PLCXD2			chr11	118858939	118980479	34787.1	1565.958	137	BCL9L			chr7	6220642	6359027	63841.932	9930.1995	132	AC009412.1			chr6	25965914	26116814	70140.2	5201.98	112	H3P26			chr9	94954035	95177746	100762.6095	19187.5761
chr14	23233968	23373628	21614.7	6064.014	156	PABPN1			chr3	111666196	111821140	36378.4224	4461.4528	151	PLCXD2-AS1			chr11	118858939	118980479	34787.1	1565.958	137	UPK2			chr12	108763735	108908344	60717.3099	6909.9341	133	AC087893.1			chr6	25965914	26116814	70140.2	5201.98	112	H1-1			chr9	94954035	95177746	100762.6095	19187.5761
chr14	23233968	23373628	21614.7	6064.014	156	SLC22A17			chr3	111666196	111821140	36378.4224	4461.4528	151	PHLDB2			chr11	118858939	118980479	34787.1	1565.958	137	RN7SL688P			chr12	108763735	108908344	60717.3099	6909.9341	133	AC087893.3			chr6	25965914	26116814	70140.2	5201.98	112	H3C1			chr16	67100271	67299058	91694.0934	10945.5996
chr14	23233968	23373628	21614.7	6064.014	156	AL049829.2			chr7	6317177	6456365	37953.578	6070.2212	152	FAM220A			chr11	118858939	118980479	34787.1	1565.958	137	Y_RNA			chr12	108763735	108908344	60717.3099	6909.9341	133	AC087893.2			chr6	25965914	26116814	70140.2	5201.98	112	H4C1			chr16	67100271	67299058	91694.0934	10945.5996
chr14	23233968	23373628	21614.7	6064.014	156	EFS			chr7	6317177	6456365	37953.578	6070.2212	152	AC009412.1			chr11	118858939	118980479	34787.1	1565.958	137	FOXR1			chr12	108763735	108908344	60717.3099	6909.9341	133	MIR619			chr6	25965914	26116814	70140.2	5201.98	112	H4C2			chr16	67100271	67299058	91694.0934	10945.5996
chr14	23233968	23373628	21614.7	6064.014	156	IL25			chr7	6317177	6456365	37953.578	6070.2212	152	RPSAP73			chr7	48031770	48145965	37479.0585	4332.314	138	C7orf57			chr12	108763735	108908344	60717.3099	6909.9341	133	SSH1			chr6	25965914	26116814	70140.2	5201.98	112	H3C2			chr16	67100271	67299058	91694.0934	10945.5996
chr1	224373831	224511833	20555.2818	5031.4648	157	MIR4742			chr7	6317177	6456365	37953.578	6070.2212	152	RAC1			chr7	48031770	48145965	37479.0585	4332.314	138	UPP1			chr12	108763735	108908344	60717.3099	6909.9341	133	DAO			chr6	25965914	26116814	70140.2	5201.98	112	H2AC4			chr16	67100271	67299058	91694.0934	10945.5996
chr1	224373831	224511833	20555.2818	5031.4648	157	WDR26			chr3	153078163	153217607	34679.1648	3131.8536	153	AC117394.1			chr3	189770297	189894587	37853.536	4904.151	139	MIR944			chr9	137138033	137306154	68631.9075	15129.6741	134	GRIN1			chr6	25965914	26116814	70140.2	5201.98	112	H2BC3			chr16	67100271	67299058	91694.0934	10945.5996
chr1	224373831	224511833	20555.2818	5031.4648	157	CNIH3			chr3	153078163	153217607	34679.1648	3131.8536	153	AC117394.2			chr17	41444072	41602053	40424.3532	7612.9053	140	KRT43P			chr9	137138033	137306154	68631.9075	15129.6741	134	LRRC26			chr6	25965914	26116814	70140.2	5201.98	112	H2AC5P			chr16	67100271	67299058	91694.0934	10945.5996
chr10	12387151	12526291	19487.806	4066.646	158	AL391314.1			chr3	153078163	153217607	34679.1648	3131.8536	153	RAP2B			chr17	41444072	41602053	40424.3532	7612.9053	140	KRT32			chr9	137138033	137306154	68631.9075	15129.6741	134	AL929554.1			chr6	25965914	26116814	70140.2	5201.98	112	H3C3			chr16	67100271	67299058	91694.0934	10945.5996
chr10	12387151	12526291	19487.806	4066.646	158	RNU6ATAC39P			chr3	153078163	153217607	34679.1648	3131.8536	153	RN7SL300P			chr17	41444072	41602053	40424.3532	7612.9053	140	RNU2-32P			chr9	137138033	137306154	68631.9075	15129.6741	134	MIR3621			chr6	25965914	26116814	70140.2	5201.98	112	H1-2			chr16	67100271	67299058	91694.0934	10945.5996
chr1	219299332	219437145	21201.7491	5804.2955	159				chr9	37944927	38120768	37078.6649	5559.1453	154	AL138752.2			chr17	41444072	41602053	40424.3532	7612.9053	140	KRT35			chr9	137138033	137306154	68631.9075	15129.6741	134	TMEM210			chr6	25965914	26116814	70140.2	5201.98	112	HFE			chr16	67100271	67299058	91694.0934	10945.5996
chr9	94733358	94873096	19932.5808	4621.5294	160	MIR2278			chr9	37944927	38120768	37078.6649	5559.1453	154	SHB			chr17	41444072	41602053	40424.3532	7612.9053	140	KRT36			chr9	137138033	137306154	68631.9075	15129.6741	134	ANAPC2			chr6	25965914	26116814	70140.2	5201.98	112	H4C3			chr16	67100271	67299058	91694.0934	10945.5996
chr9	94733358	94873096	19932.5808	4621.5294	160	AL807757.1			chr22	45619140	45776610	36953.21	5459.65	155	RNU6-1161P			chr17	41444072	41602053	40424.3532	7612.9053	140	KRT13			chr9	137138033	137306154	68631.9075	15129.6741	134	SSNA1			chr6	25965914	26116814	70140.2	5201.98	112	H1-6			chr16	67100271	67299058	91694.0934	10945.5996
chr2	121429197	121584145	19720.8372	4423.314	161	AC012447.1			chr22	45619140	45776610	36953.21	5459.65	155	Z95331.1			chr17	41444072	41602053	40424.3532	7612.9053	140	AC019349.1			chr9	137138033	137306154	68631.9075	15129.6741	134	TPRN			chr1	85208884	85395676	74007.5384	9078.4432	113	C1orf52			chr16	67100271	67299058	91694.0934	10945.5996
chr2	121429197	121584145	19720.8372	4423.314	161	RNU4ATAC			chr22	45619140	45776610	36953.21	5459.65	155	ATXN10			chr17	41444072	41602053	40424.3532	7612.9053	140	KRT15			chr9	137138033	137306154	68631.9075	15129.6741	134	TMEM203			chr1	85208884	85395676	74007.5384	9078.4432	113	Y_RNA			chr16	67100271	67299058	91694.0934	10945.5996
chr3	183627701	183764492	22376.2862	7115.3794	162	KLHL24			chr22	45619140	45776610	36953.21	5459.65	155	MIR4762			chr17	41444072	41602053	40424.3532	7612.9053	140	MIR6510			chr9	137138033	137306154	68631.9075	15129.6741	134	NDOR1			chr1	85208884	85395676	74007.5384	9078.4432	113	BCL10			chr16	67100271	67299058	91694.0934	10945.5996
chr3	183627701	183764492	22376.2862	7115.3794	162	YEATS2			chr1	67628547	67809617	38629.855	7434.119	156	RN7SL392P			chr17	41444072	41602053	40424.3532	7612.9053	140	KRT19			chr9	137138033	137306154	68631.9075	15129.6741	134	BX255925.3			chr1	85208884	85395676	74007.5384	9078.4432	113	AL078459.1			chr16	67100271	67299058	91694.0934	10945.5996
chr19	47029602	47163934	18597.6444	3443.4996	163	TMEM160			chr1	67628547	67809617	38629.855	7434.119	156	HNRNPCP9			chr17	41444072	41602053	40424.3532	7612.9053	140	LINC00974			chr9	137138033	137306154	68631.9075	15129.6741	134	RNF208			chr11	73134122	73340129	84964.6105	20204.9342	114	FCHSD2			chr16	67100271	67299058	91694.0934	10945.5996
chr19	47029602	47163934	18597.6444	3443.4996	163	ZC3H4			chr1	67628547	67809617	38629.855	7434.119	156	GADD45A			chr17	41444072	41602053	40424.3532	7612.9053	140	KRT9			chr9	137138033	137306154	68631.9075	15129.6741	134	CYSRT1			chr11	73134122	73340129	84964.6105	20204.9342	114	AP002761.2			chr16	67100271	67299058	91694.0934	10945.5996
chr19	47029602	47163934	18597.6444	3443.4996	163	SAE1			chr1	67628547	67809617	38629.855	7434.119	156	RNU7-80P			chr17	41444072	41602053	40424.3532	7612.9053	140	KRT14			chr9	137138033	137306154	68631.9075	15129.6741	134	RNF224			chr11	73134122	73340129	84964.6105	20204.9342	114	AP002761.1			chr16	67100271	67299058	91694.0934	10945.5996
chr2	27297931	27432641	18830.175	3707.028	164	UCN			chr13	109095741	109233641	36202.08	5055.86	157	MYO16-AS2			chr9	127495025	127634923	41138.8278	8362.6208	141	NIBAN2			chr9	137138033	137306154	68631.9075	15129.6741	134	SLC34A3			chr11	73134122	73340129	84964.6105	20204.9342	114	P2RY2			chr1	156633654	156819357	89713.9004	9067.3774
chr2	27297931	27432641	18830.175	3707.028	164	MPV17			chr13	109095741	109233641	36202.08	5055.86	157	MYO16-AS1			chr9	127495025	127634923	41138.8278	8362.6208	141	STXBP1			chr9	137138033	137306154	68631.9075	15129.6741	134	TUBB4B			chr11	73134122	73340129	84964.6105	20204.9342	114	AP002761.4			chr1	156633654	156819357	89713.9004	9067.3774
chr2	27297931	27432641	18830.175	3707.028	164	GTF3C2-AS1			chr11	62488051	62675413	36989.0708	5914.4074	158	AP001363.1			chr1	156046828	156180917	38241.0402	5471.2845	142	UBQLN4			chr9	137138033	137306154	68631.9075	15129.6741	134	FAM166A			chr11	73134122	73340129	84964.6105	20204.9342	114	OR8R1P			chr1	156633654	156819357	89713.9004	9067.3774
chr2	27297931	27432641	18830.175	3707.028	164	GTF3C2			chr11	62488051	62675413	36989.0708	5914.4074	158	AP001363.2			chr1	156046828	156180917	38241.0402	5471.2845	142	LAMTOR2			chr9	137138033	137306154	68631.9075	15129.6741	134	STPG3-AS1			chr11	73134122	73340129	84964.6105	20204.9342	114	P2RY6			chr1	156633654	156819357	89713.9004	9067.3774
chr2	27297931	27432641	18830.175	3707.028	164	AC074117.1			chr11	62488051	62675413	36989.0708	5914.4074	158	AHNAK			chr1	156046828	156180917	38241.0402	5471.2845	142	RAB25			chr9	137138033	137306154	68631.9075	15129.6741	134	STPG3			chr11	73134122	73340129	84964.6105	20204.9342	114	AP002761.3			chr1	156633654	156819357	89713.9004	9067.3774
chr2	27297931	27432641	18830.175	3707.028	164	EIF2B4			chr11	62488051	62675413	36989.0708	5914.4074	158	MIR6747			chr1	156046828	156180917	38241.0402	5471.2845	142	MEX3A			chr9	137138033	137306154	68631.9075	15129.6741	134	NELFB			chr11	73134122	73340129	84964.6105	20204.9342	114	ARHGEF17			chr1	156633654	156819357	89713.9004	9067.3774
chr2	27297931	27432641	18830.175	3707.028	164	SNX17			chr11	62488051	62675413	36989.0708	5914.4074	158	EEF1G			chr1	156046828	156180917	38241.0402	5471.2845	142	LMNA			chr9	137138033	137306154	68631.9075	15129.6741	134	TOR4A			chr12	96347951	96553447	75303.0448	10802.7904	115	CDK17			chr1	156633654	156819357	89713.9004	9067.3774
chr2	27297931	27432641	18830.175	3707.028	164	ZNF513			chr11	62488051	62675413	36989.0708	5914.4074	158	AP002990.1			chr1	156046828	156180917	38241.0402	5471.2845	142	SEMA4A			chr9	137138033	137306154	68631.9075	15129.6741	134	BX255925.2			chr12	96347951	96553447	75303.0448	10802.7904	115	AC125612.1			chr1	156633654	156819357	89713.9004	9067.3774
chr2	27297931	27432641	18830.175	3707.028	164	FTH1P3			chr11	62488051	62675413	36989.0708	5914.4074	158	TUT1			chr4	11535776	11694262	35770.0376	3047.1206	143	AC005699.1			chr9	137138033	137306154	68631.9075	15129.6741	134	BX255925.1			chr12	96347951	96553447	75303.0448	10802.7904	115	RN7SKP11			chr1	156633654	156819357	89713.9004	9067.3774
chr2	27297931	27432641	18830.175	3707.028	164	PPM1G			chr11	62488051	62675413	36989.0708	5914.4074	158	MTA2			chr12	65579914	65724171	38614.2325	5917.1609	144	LINC02454			chr9	137138033	137306154	68631.9075	15129.6741	134	BX255925.4			chr12	96347951	96553447	75303.0448	10802.7904	115	AC007513.1			chr1	156633654	156819357	89713.9004	9067.3774
chr2	27297931	27432641	18830.175	3707.028	164	NRBP1			chr11	62488051	62675413	36989.0708	5914.4074	158	EML3			chr12	65579914	65724171	38614.2325	5917.1609	144	AC090023.2			chr9	137138033	137306154	68631.9075	15129.6741	134	NRARP			chr12	96347951	96553447	75303.0448	10802.7904	115	CFAP54			chr1	156633654	156819357	89713.9004	9067.3774
chr8	80094366	80222174	19240.3552	4207.3504	165	AC009686.1			chr11	62488051	62675413	36989.0708	5914.4074	158	AP001458.1			chr12	65579914	65724171	38614.2325	5917.1609	144	AC025419.1			chr17	28666535	28798029	57719.0538	4239.0924	135	AC010761.3			chr20	63630016	63758880	70076.0192	5582.2976	116	STMN3			chr1	156633654	156819357	89713.9004	9067.3774
chr8	80094366	80222174	19240.3552	4207.3504	165	RN7SL41P			chr11	62488051	62675413	36989.0708	5914.4074	158	ROM1			chr12	65579914	65724171	38614.2325	5917.1609	144	PCNPP3			chr17	28666535	28798029	57719.0538	4239.0924	135	PROCA1			chr20	63630016	63758880	70076.0192	5582.2976	116	RTEL1			chr1	156633654	156819357	89713.9004	9067.3774
chr5	42985708	43121073	18276.632	3246.507	166	AC008875.3			chr11	62488051	62675413	36989.0708	5914.4074	158	B3GAT3			chr22	45621256	45771521	39171.5145	6559.5825	145	RNU6-1161P			chr17	28666535	28798029	57719.0538	4239.0924	135	RAB34			chr20	63630016	63758880	70076.0192	5582.2976	116	RTEL1-TNFRSF6B			chr1	156633654	156819357	89713.9004	9067.3774
chr5	42985708	43121073	18276.632	3246.507	166	AC008875.2			chr11	62488051	62675413	36989.0708	5914.4074	158	GANAB			chr22	45621256	45771521	39171.5145	6559.5825	145	Z95331.1			chr17	28666535	28798029	57719.0538	4239.0924	135	RPL23A			chr20	63630016	63758880	70076.0192	5582.2976	116	TNFRSF6B			chr1	156633654	156819357	89713.9004	9067.3774
chr5	42985708	43121073	18276.632	3246.507	166	AC008875.1			chr11	62488051	62675413	36989.0708	5914.4074	158	INTS5			chr22	45621256	45771521	39171.5145	6559.5825	145	ATXN10			chr17	28666535	28798029	57719.0538	4239.0924	135	SNORD42B			chr20	63630016	63758880	70076.0192	5582.2976	116	ARFRP1			chr1	156633654	156819357	89713.9004	9067.3774
chr5	42985708	43121073	18276.632	3246.507	166	AC025171.3			chr11	62488051	62675413	36989.0708	5914.4074	158	AP001458.2			chr22	45621256	45771521	39171.5145	6559.5825	145	MIR4762			chr17	28666535	28798029	57719.0538	4239.0924	135	AC010761.1			chr20	63630016	63758880	70076.0192	5582.2976	116	ZGPAT			chr1	156633654	156819357	89713.9004	9067.3774
chr5	42985708	43121073	18276.632	3246.507	166	AC025171.5			chr11	62488051	62675413	36989.0708	5914.4074	158	C11orf98			chr17	7498795	7641433	38664.1384	6186.7738	146	Y_RNA			chr17	28666535	28798029	57719.0538	4239.0924	135	SNORD4A			chr20	63630016	63758880	70076.0192	5582.2976	116	AL121845.3			chr16	87714996	87922384	89808.5844	9965.6064
chr5	42985708	43121073	18276.632	3246.507	166	ANXA2R			chr11	62488051	62675413	36989.0708	5914.4074	158	CSKMT			chr17	7498795	7641433	38664.1384	6186.7738	146	TNFSF12			chr17	28666535	28798029	57719.0538	4239.0924	135	SNORD42A			chr20	63630016	63758880	70076.0192	5582.2976	116	AL121845.4			chr16	87714996	87922384	89808.5844	9965.6064
chr5	42985708	43121073	18276.632	3246.507	166	AC025171.2			chr11	62488051	62675413	36989.0708	5914.4074	158	SNORA57			chr17	7498795	7641433	38664.1384	6186.7738	146	TNFSF12-TNFSF13			chr17	28666535	28798029	57719.0538	4239.0924	135	SNORD4B			chr20	63630016	63758880	70076.0192	5582.2976	116	LIME1			chr16	87714996	87922384	89808.5844	9965.6064
chr5	42985708	43121073	18276.632	3246.507	166	AC025171.1			chr11	62488051	62675413	36989.0708	5914.4074	158	LBHD1			chr17	7498795	7641433	38664.1384	6186.7738	146	AC016876.3			chr17	28666535	28798029	57719.0538	4239.0924	135	TLCD1			chr20	63630016	63758880	70076.0192	5582.2976	116	AL121845.2			chr16	87714996	87922384	89808.5844	9965.6064
chr5	42985708	43121073	18276.632	3246.507	166	AC025171.4			chr11	62488051	62675413	36989.0708	5914.4074	158	UQCC3			chr17	7498795	7641433	38664.1384	6186.7738	146	TNFSF13			chr17	28666535	28798029	57719.0538	4239.0924	135	NEK8			chr20	63630016	63758880	70076.0192	5582.2976	116	SLC2A4RG			chr16	87714996	87922384	89808.5844	9965.6064
chr5	42985708	43121073	18276.632	3246.507	166	ZNF131			chr2	201063387	201208432	34905.3705	3851.3475	159	FAM126B			chr17	7498795	7641433	38664.1384	6186.7738	146	SENP3			chr17	28666535	28798029	57719.0538	4239.0924	135	AC010761.6			chr20	63630016	63758880	70076.0192	5582.2976	116	AL121845.1			chr16	87714996	87922384	89808.5844	9965.6064
chr5	80156831	80318421	20768.148	5838.732	167	SERINC5			chr2	201063387	201208432	34905.3705	3851.3475	159	RPL23AP30			chr17	7498795	7641433	38664.1384	6186.7738	146	SENP3-EIF4A1			chr17	28666535	28798029	57719.0538	4239.0924	135	AC010761.2			chr19	1186766	1326881	67818.419	3730.695	117	HMGB2P1			chr16	87714996	87922384	89808.5844	9965.6064
chr5	80156831	80318421	20768.148	5838.732	167	KRT18P45			chr2	201063387	201208432	34905.3705	3851.3475	159	NDUFB3			chr17	7498795	7641433	38664.1384	6186.7738	146	EIF4A1			chr17	28666535	28798029	57719.0538	4239.0924	135	TRAF4			chr19	1186766	1326881	67818.419	3730.695	117	CBARP			chr16	87714996	87922384	89808.5844	9965.6064
chr5	80156831	80318421	20768.148	5838.732	167	AC026410.1			chr2	201063387	201208432	34905.3705	3851.3475	159	RNU6-1206P			chr17	7498795	7641433	38664.1384	6186.7738	146	AC016876.2			chr17	28666535	28798029	57719.0538	4239.0924	135	AC010761.4			chr19	1186766	1326881	67818.419	3730.695	117	AC004221.1			chr11	119612230	119780004	87015.0386	7265.3728
chr5	80156831	80318421	20768.148	5838.732	167	AC026410.4			chr2	201063387	201208432	34905.3705	3851.3475	159	Metazoa_SRP			chr17	7498795	7641433	38664.1384	6186.7738	146	SNORA48			chr17	28666535	28798029	57719.0538	4239.0924	135	AC010761.5			chr19	1186766	1326881	67818.419	3730.695	117	ATP5F1D			chr11	119612230	119780004	87015.0386	7265.3728
chr5	80156831	80318421	20768.148	5838.732	167	AC026410.2			chr2	201063387	201208432	34905.3705	3851.3475	159	AC007272.1			chr17	7498795	7641433	38664.1384	6186.7738	146	SNORD10			chr18	9545123	9738862	61961.479	8652.1097	136	AP001381.1			chr19	1186766	1326881	67818.419	3730.695	117	MIDN			chr11	119612230	119780004	87015.0386	7265.3728
chr9	33980955	34132065	19375.801	4456.792	168	UBAP2			chr2	201063387	201208432	34905.3705	3851.3475	159	RPL17P10			chr17	7498795	7641433	38664.1384	6186.7738	146	SNORA67			chr18	9545123	9738862	61961.479	8652.1097	136	PPP4R1			chr19	1186766	1326881	67818.419	3730.695	117	CIRBP			chr11	119612230	119780004	87015.0386	7265.3728
chr9	33980955	34132065	19375.801	4456.792	168	RN7SKP114			chr2	201063387	201208432	34905.3705	3851.3475	159	CFLAR			chr17	7498795	7641433	38664.1384	6186.7738	146	CD68			chr18	9545123	9738862	61961.479	8652.1097	136	PPP4R1-AS1			chr19	1186766	1326881	67818.419	3730.695	117	CIRBP-AS1			chr5	14091975	14269608	92243.5306	13182.0834
chr9	33980955	34132065	19375.801	4456.792	168	AL354989.1			chr2	201063387	201208432	34905.3705	3851.3475	159	IMPDH1P10			chr17	7498795	7641433	38664.1384	6186.7738	146	AC016876.1			chr18	9545123	9738862	61961.479	8652.1097	136	RNU6-903P			chr19	1186766	1326881	67818.419	3730.695	117	FAM174C			chr11	65418970	65560823	84990.8871	7115.01
chr9	33980955	34132065	19375.801	4456.792	168	TUBB4BP2			chr2	201063387	201208432	34905.3705	3851.3475	159	RNU7-45P			chr17	7498795	7641433	38664.1384	6186.7738	146	MPDU1			chr18	9545123	9738862	61961.479	8652.1097	136	LINC02856			chr19	1186766	1326881	67818.419	3730.695	117	EFNA2			chr11	65418970	65560823	84990.8871	7115.01
chr9	33980955	34132065	19375.801	4456.792	168	DCAF12			chr2	201063387	201208432	34905.3705	3851.3475	159	CFLAR-AS1			chr17	7498795	7641433	38664.1384	6186.7738	146	SOX15			chr18	9545123	9738862	61961.479	8652.1097	136	KRT18P8			chr19	1186766	1326881	67818.419	3730.695	117	RPS15P9			chr11	65418970	65560823	84990.8871	7115.01
chr1	153893475	154042720	20549.9385	5633.628	169	GATAD2B			chr2	201063387	201208432	34905.3705	3851.3475	159	RPL38P5			chr17	7498795	7641433	38664.1384	6186.7738	146	FXR2			chr18	9545123	9738862	61961.479	8652.1097	136	RAB31			chr19	1186766	1326881	67818.419	3730.695	117	AC005330.1			chr11	65418970	65560823	84990.8871	7115.01
chr1	153893475	154042720	20549.9385	5633.628	169	AL358472.5			chr2	201063387	201208432	34905.3705	3851.3475	159	AC007283.1			chr17	7498795	7641433	38664.1384	6186.7738	146	SHBG			chr18	9545123	9738862	61961.479	8652.1097	136	AP000902.1			chr17	16940873	17102768	72862.794	8789.09	118	TNFRSF13B			chr11	65418970	65560823	84990.8871	7115.01
chr1	153893475	154042720	20549.9385	5633.628	169	DENND4B			chr2	201063387	201208432	34905.3705	3851.3475	159	CASP10			chr17	7498795	7641433	38664.1384	6186.7738	146	SAT2			chr11	102850271	102965684	71696.6521	18457.0675	137	MMP12			chr17	16940873	17102768	72862.794	8789.09	118	AC104024.1			chr11	65418970	65560823	84990.8871	7115.01
chr1	153893475	154042720	20549.9385	5633.628	169	CRTC2			chr1	181023228	181192184	36588.0536	5557.8536	160	MR1			chr7	23417367	23525508	35210.6391	2824.1129	147	RNU7-143P			chr11	102850271	102965684	71696.6521	18457.0675	137	BOLA3P1			chr17	16940873	17102768	72862.794	8789.09	118	LINC02090			chr11	65418970	65560823	84990.8871	7115.01
chr1	153893475	154042720	20549.9385	5633.628	169	SLC39A1			chr1	181023228	181192184	36588.0536	5557.8536	160	IER5			chr7	23417367	23525508	35210.6391	2824.1129	147	IGF2BP3			chr11	102850271	102965684	71696.6521	18457.0675	137	RNU7-159P			chr17	16940873	17102768	72862.794	8789.09	118	AC104024.2			chr11	65418970	65560823	84990.8871	7115.01
chr1	153893475	154042720	20549.9385	5633.628	169	AL358472.7			chr1	181023228	181192184	36588.0536	5557.8536	160	LINC01732			chr7	23417367	23525508	35210.6391	2824.1129	147	AC079780.1			chr11	102850271	102965684	71696.6521	18457.0675	137	MMP13			chr17	16940873	17102768	72862.794	8789.09	118	AC104024.3			chr11	65418970	65560823	84990.8871	7115.01
chr1	153893475	154042720	20549.9385	5633.628	169	MIR6737			chr1	181023228	181192184	36588.0536	5557.8536	160	AL358393.1			chr7	23417367	23525508	35210.6391	2824.1129	147	RPS2P32			chr20	36031915	36148535	57162.828	3983.814	138	NORAD			chr17	16940873	17102768	72862.794	8789.09	118	AC104024.4			chr11	65418970	65560823	84990.8871	7115.01
chr1	153893475	154042720	20549.9385	5633.628	169	AL358472.4			chr3	170260580	170425876	39797.912	8841.0784	161	AC073288.1			chr7	23417367	23525508	35210.6391	2824.1129	147	Y_RNA			chr20	36031915	36148535	57162.828	3983.814	138	AL035420.1			chr17	16940873	17102768	72862.794	8789.09	118	MPRIP			chr11	65418970	65560823	84990.8871	7115.01
chr1	153893475	154042720	20549.9385	5633.628	169	AL358472.3			chr3	170260580	170425876	39797.912	8841.0784	161	SKIL			chr17	15591980	15711435	34519.0065	2173.1235	148	CDRT1			chr20	36031915	36148535	57162.828	3983.814	138	AL035420.3			chr17	16940873	17102768	72862.794	8789.09	118	MPRIP-AS1			chr11	65418970	65560823	84990.8871	7115.01
chr1	153893475	154042720	20549.9385	5633.628	169	CREB3L4			chr3	170260580	170425876	39797.912	8841.0784	161	AC073288.2			chr17	15591980	15711435	34519.0065	2173.1235	148	AC005324.2			chr20	36031915	36148535	57162.828	3983.814	138	HMGB3P2			chr17	851325	1031192	75426.3948	11932.1298	119	AC087392.2			chr11	65418970	65560823	84990.8871	7115.01
chr1	153893475	154042720	20549.9385	5633.628	169	JTB			chr3	170260580	170425876	39797.912	8841.0784	161	CLDN11			chr17	15591980	15711435	34519.0065	2173.1235	148	AC005324.4			chr20	36031915	36148535	57162.828	3983.814	138	AL035420.2			chr17	851325	1031192	75426.3948	11932.1298	119	AC087392.1			chr11	65418970	65560823	84990.8871	7115.01
chr1	153893475	154042720	20549.9385	5633.628	169	AL358472.6			chr3	170260580	170425876	39797.912	8841.0784	161	AC026316.4			chr17	15591980	15711435	34519.0065	2173.1235	148	ZNF29P			chr20	36031915	36148535	57162.828	3983.814	138	EPB41L1			chr17	851325	1031192	75426.3948	11932.1298	119	AC036164.1			chr11	65418970	65560823	84990.8871	7115.01
chr1	153893475	154042720	20549.9385	5633.628	169	AL358472.2			chr3	170260580	170425876	39797.912	8841.0784	161	MIR6828			chr17	15591980	15711435	34519.0065	2173.1235	148	TRIM16			chr10	52384890	52506198	58262.4644	5099.0044	139	RPL31P44			chr17	851325	1031192	75426.3948	11932.1298	119	NXN			chr11	65418970	65560823	84990.8871	7115.01
chr1	153893475	154042720	20549.9385	5633.628	169	RAB13			chr17	29632021	29812227	37295.79	6352.3152	162	AC104564.1			chr17	15591980	15711435	34519.0065	2173.1235	148	ZNF286A			chr10	52384890	52506198	58262.4644	5099.0044	139	THAP12P3			chr17	851325	1031192	75426.3948	11932.1298	119	TIMM22			chr14	102163884	102370783	93429.726	16131.0591
chr1	153893475	154042720	20549.9385	5633.628	169	RPS27			chr17	29632021	29812227	37295.79	6352.3152	162	RNU6-920P			chr17	15591980	15711435	34519.0065	2173.1235	148	AC005324.3			chr16	70634080	70766247	58112.9022	5172.4536	140	AC020763.4			chr17	851325	1031192	75426.3948	11932.1298	119	MIR3183			chr14	102163884	102370783	93429.726	16131.0591
chr1	153893475	154042720	20549.9385	5633.628	169	AL358472.1			chr17	29632021	29812227	37295.79	6352.3152	162	AC104564.5			chr17	15591980	15711435	34519.0065	2173.1235	148	UBE2SP1			chr16	70634080	70766247	58112.9022	5172.4536	140	MTSS2			chr17	59760915	59905040	69708.675	6274.575	120	AC040904.1			chr14	102163884	102370783	93429.726	16131.0591
chr1	153893475	154042720	20549.9385	5633.628	169	RNU6-179P			chr17	29632021	29812227	37295.79	6352.3152	162	RPL21P123			chr12	10304376	10446718	36718.9824	4416.2706	149	LINC02617			chr16	70634080	70766247	58112.9022	5172.4536	140	AC020763.3			chr17	59760915	59905040	69708.675	6274.575	120	MIR21			chr14	102163884	102370783	93429.726	16131.0591
chr6	31651002	31791427	18284.2275	3387.615	170	BAG6			chr17	29632021	29812227	37295.79	6352.3152	162	AC023389.1			chr12	10304376	10446718	36718.9824	4416.2706	149	LINC02598			chr16	70634080	70766247	58112.9022	5172.4536	140	AC020763.1			chr17	59760915	59905040	69708.675	6274.575	120	RNU6-450P			chr5	151508847	151756783	90862.2912	14142.6816
chr6	31651002	31791427	18284.2275	3387.615	170	APOM			chr17	29632021	29812227	37295.79	6352.3152	162	AC023389.2			chr12	10304376	10446718	36718.9824	4416.2706	149	KLRK1-AS1			chr16	70634080	70766247	58112.9022	5172.4536	140	VAC14-AS1			chr17	59760915	59905040	69708.675	6274.575	120	TUBD1			chr5	151508847	151756783	90862.2912	14142.6816
chr6	31651002	31791427	18284.2275	3387.615	170	C6orf47			chr17	29632021	29812227	37295.79	6352.3152	162	SNORA70			chr12	10304376	10446718	36718.9824	4416.2706	149	KLRK1			chr13	109095227	109213255	56025.6156	3214.3924	141	MYO16-AS2			chr17	59760915	59905040	69708.675	6274.575	120	NDUFB8P2			chr5	151508847	151756783	90862.2912	14142.6816
chr6	31651002	31791427	18284.2275	3387.615	170	C6orf47-AS1			chr20	50673116	50817428	35343.2512	4426.7688	163	RIPOR3			chr12	10304376	10446718	36718.9824	4416.2706	149	KLRC4-KLRK1			chr13	109095227	109213255	56025.6156	3214.3924	141	MYO16-AS1			chr17	59760915	59905040	69708.675	6274.575	120	RPS6KB1			chr5	151508847	151756783	90862.2912	14142.6816
chr6	31651002	31791427	18284.2275	3387.615	170	GPANK1			chr20	50673116	50817428	35343.2512	4426.7688	163	PARD6B			chr12	10304376	10446718	36718.9824	4416.2706	149	KLRC4			chr8	143490666	143629498	63012.6864	10387.56	142	ZC3H3			chr14	51481033	51615804	68297.1982	5386.0279	121	FRMD6			chr5	151508847	151756783	90862.2912	14142.6816
chr6	31651002	31791427	18284.2275	3387.615	170	Y_RNA			chr20	50673116	50817428	35343.2512	4426.7688	163	BCAS4			chr12	10304376	10446718	36718.9824	4416.2706	149	AC068775.1			chr8	143490666	143629498	63012.6864	10387.56	142	AC067930.9			chr14	51481033	51615804	68297.1982	5386.0279	121	RNU6-1291P			chr5	151508847	151756783	90862.2912	14142.6816
chr6	31651002	31791427	18284.2275	3387.615	170	CSNK2B			chr2	29055347	29198515	35043.7824	4144.128	164	PCARE			chr12	10304376	10446718	36718.9824	4416.2706	149	KLRC3			chr8	143490666	143629498	63012.6864	10387.56	142	AC067930.3			chr14	51481033	51615804	68297.1982	5386.0279	121	FRMD6-AS2			chr5	151508847	151756783	90862.2912	14142.6816
chr6	31651002	31791427	18284.2275	3387.615	170	AL662899.2			chr2	29055347	29198515	35043.7824	4144.128	164	AC105398.1			chr12	10304376	10446718	36718.9824	4416.2706	149	KLRC2			chr8	143490666	143629498	63012.6864	10387.56	142	RN7SKP175			chr1	183088546	183262798	70977.4868	8487.0036	122	LAMC1-AS1			chr5	151508847	151756783	90862.2912	14142.6816
chr6	31651002	31791427	18284.2275	3387.615	170	LY6G5B			chr2	29055347	29198515	35043.7824	4144.128	164	CLIP4			chr12	124854502	124990647	37030.5525	4857.888	150	SCARB1			chr8	143490666	143629498	63012.6864	10387.56	142	GSDMD			chr1	183088546	183262798	70977.4868	8487.0036	122	LAMC2			chr5	151508847	151756783	90862.2912	14142.6816
chr6	31651002	31791427	18284.2275	3387.615	170	LY6G5C			chr1	201397914	201569206	36472.9872	5696.2308	165	LAD1			chr12	124854502	124990647	37030.5525	4857.888	150	RNU6-927P			chr8	143490666	143629498	63012.6864	10387.56	142	MROH6			chr1	183088546	183262798	70977.4868	8487.0036	122	AL354953.1			chr5	151508847	151756783	90862.2912	14142.6816
chr6	31651002	31791427	18284.2275	3387.615	170	MIR4646			chr1	201397914	201569206	36472.9872	5696.2308	165	AC119427.1			chr12	124854502	124990647	37030.5525	4857.888	150	UBC			chr8	143490666	143629498	63012.6864	10387.56	142	AC067930.4			chr8	129626929	129781505	69808.1616	7504.2	123	CCDC26			chr14	68399581	68657660	103573.3608	27189.588
chr6	31651002	31791427	18284.2275	3387.615	170	ABHD16A			chr1	201397914	201569206	36472.9872	5696.2308	165	TNNI1			chr12	124854502	124990647	37030.5525	4857.888	150	MIR5188			chr8	143490666	143629498	63012.6864	10387.56	142	NAPRT			chr8	129626929	129781505	69808.1616	7504.2	123	AC103718.1			chr14	68399581	68657660	103573.3608	27189.588
chr6	31651002	31791427	18284.2275	3387.615	170	AL662899.1			chr1	201397914	201569206	36472.9872	5696.2308	165	AC096677.3			chr12	124854502	124990647	37030.5525	4857.888	150	RPL22P19			chr8	143490666	143629498	63012.6864	10387.56	142	AC067930.5			chr8	129626929	129781505	69808.1616	7504.2	123	MTRF1LP2			chr14	68399581	68657660	103573.3608	27189.588
chr6	31651002	31791427	18284.2275	3387.615	170	LY6G6F			chr1	201397914	201569206	36472.9872	5696.2308	165	PHLDA3			chr12	124854502	124990647	37030.5525	4857.888	150	DHX37			chr8	143490666	143629498	63012.6864	10387.56	142	AC067930.1			chr10	52258016	52394064	67633.2576	5335.104	124	PRKG1-AS1			chr2	74371253	74558846	84290.7439	8514.0396
chr6	31651002	31791427	18284.2275	3387.615	170	LY6G6F-LY6G6D			chr1	201397914	201569206	36472.9872	5696.2308	165	AC096677.2			chr2	201065581	201208353	37374.1736	5243.8472	151	FAM126B			chr8	143490666	143629498	63012.6864	10387.56	142	EEF1D			chr10	52258016	52394064	67633.2576	5335.104	124	DKK1			chr2	74371253	74558846	84290.7439	8514.0396
chr6	31651002	31791427	18284.2275	3387.615	170	LY6G6E			chr1	201397914	201569206	36472.9872	5696.2308	165	CSRP1			chr2	201065581	201208353	37374.1736	5243.8472	151	RPL23AP30			chr8	143490666	143629498	63012.6864	10387.56	142	TIGD5			chr10	52258016	52394064	67633.2576	5335.104	124	RPL31P44			chr2	74371253	74558846	84290.7439	8514.0396
chr6	31651002	31791427	18284.2275	3387.615	170	LY6G6D			chr1	201397914	201569206	36472.9872	5696.2308	165	AC096677.1			chr2	201065581	201208353	37374.1736	5243.8472	151	NDUFB3			chr8	143490666	143629498	63012.6864	10387.56	142	PYCR3			chr22	50193837	50378178	71605.509	9429.3238	125	AL022328.4			chr2	74371253	74558846	84290.7439	8514.0396
chr6	31651002	31791427	18284.2275	3387.615	170	MPIG6B			chr1	201397914	201569206	36472.9872	5696.2308	165	RPS10P7			chr2	201065581	201208353	37374.1736	5243.8472	151	RNU6-1206P			chr8	143490666	143629498	63012.6864	10387.56	142	GFUS			chr22	50193837	50378178	71605.509	9429.3238	125	SELENOO			chr2	74371253	74558846	84290.7439	8514.0396
chr6	31651002	31791427	18284.2275	3387.615	170	LY6G6C			chr1	209734329	209893487	36033.1378	5288.7252	166	ADORA2BP1			chr2	201065581	201208353	37374.1736	5243.8472	151	Metazoa_SRP			chr19	14444445	14580475	58296.54	5753.991	143	AC008569.2			chr22	50193837	50378178	71605.509	9429.3238	125	AL022328.1			chr2	74371253	74558846	84290.7439	8514.0396
chr6	31651002	31791427	18284.2275	3387.615	170	DDAH2			chr1	209734329	209893487	36033.1378	5288.7252	166	TRAF3IP3			chr2	201065581	201208353	37374.1736	5243.8472	151	AC007272.1			chr19	14444445	14580475	58296.54	5753.991	143	PTGER1			chr22	50193837	50378178	71605.509	9429.3238	125	AL022328.2			chr2	74371253	74558846	84290.7439	8514.0396
chr6	31651002	31791427	18284.2275	3387.615	170	CLIC1			chr1	209734329	209893487	36033.1378	5288.7252	166	C1orf74			chr2	201065581	201208353	37374.1736	5243.8472	151	RPL17P10			chr19	14444445	14580475	58296.54	5753.991	143	GIPC1			chr22	50193837	50378178	71605.509	9429.3238	125	TUBGCP6			chr2	74371253	74558846	84290.7439	8514.0396
chr6	31651002	31791427	18284.2275	3387.615	170	MSH5			chr1	209734329	209893487	36033.1378	5288.7252	166	IRF6			chr2	201065581	201208353	37374.1736	5243.8472	151	CFLAR			chr19	14444445	14580475	58296.54	5753.991	143	SNRPGP15			chr22	50193837	50378178	71605.509	9429.3238	125	HDAC10			chr2	74371253	74558846	84290.7439	8514.0396
chr6	31651002	31791427	18284.2275	3387.615	170	MSH5-SAPCD1			chr1	209734329	209893487	36033.1378	5288.7252	166	UTP25			chr2	201065581	201208353	37374.1736	5243.8472	151	IMPDH1P10			chr19	14444445	14580475	58296.54	5753.991	143	TECR			chr22	50193837	50378178	71605.509	9429.3238	125	MAPK12			chr2	74371253	74558846	84290.7439	8514.0396
chr6	31651002	31791427	18284.2275	3387.615	170	RNU6-850P			chr15	92819039	92988988	36793.174	6232.4559	167	CHASERR			chr2	201065581	201208353	37374.1736	5243.8472	151	RNU7-45P			chr19	14444445	14580475	58296.54	5753.991	143	MIR639			chr22	50193837	50378178	71605.509	9429.3238	125	MAPK11			chr2	74371253	74558846	84290.7439	8514.0396
chr6	31651002	31791427	18284.2275	3387.615	170	SAPCD1			chr15	92819039	92988988	36793.174	6232.4559	167	AC013394.1			chr2	201065581	201208353	37374.1736	5243.8472	151	CFLAR-AS1			chr19	14444445	14580475	58296.54	5753.991	143	DNAJB1			chr22	50193837	50378178	71605.509	9429.3238	125	PLXNB2			chr2	74371253	74558846	84290.7439	8514.0396
chr6	31651002	31791427	18284.2275	3387.615	170	SAPCD1-AS1			chr15	92819039	92988988	36793.174	6232.4559	167	CHD2			chr2	201065581	201208353	37374.1736	5243.8472	151	RPL38P5			chr19	14444445	14580475	58296.54	5753.991	143	NDUFB7			chr22	50193837	50378178	71605.509	9429.3238	125	CR559946.1			chr2	74371253	74558846	84290.7439	8514.0396
chr6	31651002	31791427	18284.2275	3387.615	170	VWA7			chr15	92819039	92988988	36793.174	6232.4559	167	MIR3175			chr2	201065581	201208353	37374.1736	5243.8472	151	AC007283.1			chr11	69368950	69495317	63837.1437	11350.9935	144	AP005233.2			chr22	50193837	50378178	71605.509	9429.3238	125	DENND6B			chr2	74371253	74558846	84290.7439	8514.0396
chr6	31651002	31791427	18284.2275	3387.615	170	Y_RNA			chr5	57764504	57895988	33199.878	2783.1856	168				chr2	201065581	201208353	37374.1736	5243.8472	151	CASP10			chr11	69368950	69495317	63837.1437	11350.9935	144	AP005233.1			chr22	50193837	50378178	71605.509	9429.3238	125	CR559946.2			chr2	74371253	74558846	84290.7439	8514.0396
chr6	134105893	134252642	18606.102	3730.5702	171	HMGA1P7			chr17	80985210	81148725	34247.288	3925.227	169	CHMP6			chr12	104204678	104340030	36486.7992	4387.1832	152	TXNRD1			chr11	69368950	69495317	63837.1437	11350.9935	144	AP000439.2			chr22	50193837	50378178	71605.509	9429.3238	125	PPP6R2			chr2	74371253	74558846	84290.7439	8514.0396
chr6	134105893	134252642	18606.102	3730.5702	171	RN7SL408P			chr17	80985210	81148725	34247.288	3925.227	169	AC127496.6			chr12	104204678	104340030	36486.7992	4387.1832	152	RPL18AP3			chr11	69368950	69495317	63837.1437	11350.9935	144	AP000439.1			chr10	80378483	80592152	76385.568	14936.1066	126	PRXL2A			chr2	74371253	74558846	84290.7439	8514.0396
chr6	134105893	134252642	18606.102	3730.5702	171	RPS29P32			chr17	80985210	81148725	34247.288	3925.227	169	AC127496.7			chr12	104204678	104340030	36486.7992	4387.1832	152	AC089983.1			chr11	69368950	69495317	63837.1437	11350.9935	144	AP000439.3			chr10	80378483	80592152	76385.568	14936.1066	126	TSPAN14			chr2	74371253	74558846	84290.7439	8514.0396
chr12	109809946	109931628	16814.391	1981.7348	172	TRPV4			chr17	80985210	81148725	34247.288	3925.227	169	AC127496.5			chr12	104204678	104340030	36486.7992	4387.1832	152	EID3			chr11	69368950	69495317	63837.1437	11350.9935	144	LINC02747			chr10	80378483	80592152	76385.568	14936.1066	126	AC021028.1			chr2	74371253	74558846	84290.7439	8514.0396
chr12	109809946	109931628	16814.391	1981.7348	172	MIR4497			chr17	80985210	81148725	34247.288	3925.227	169	AC127496.2			chr17	45073427	45234621	41159.0844	9130.1448	153	MIR6784			chr11	69368950	69495317	63837.1437	11350.9935	144	LINC01488			chr10	80378483	80592152	76385.568	14936.1066	126	SH2D4B			chr2	74371253	74558846	84290.7439	8514.0396
chr12	109809946	109931628	16814.391	1981.7348	172	AC007834.2			chr17	80985210	81148725	34247.288	3925.227	169	BAIAP2-DT			chr17	45073427	45234621	41159.0844	9130.1448	153	PLCD3			chr11	64175526	64303022	59724.0616	7278.1912	145	STIP1			chr7	26981341	27166937	82223.5176	20868.3048	127	HMGB3P20			chr2	74371253	74558846	84290.7439	8514.0396
chr12	109809946	109931628	16814.391	1981.7348	172	RN7SL441P			chr17	80985210	81148725	34247.288	3925.227	169	BAIAP2			chr17	45073427	45234621	41159.0844	9130.1448	153	ACBD4			chr11	64175526	64303022	59724.0616	7278.1912	145	FERMT3			chr7	26981341	27166937	82223.5176	20868.3048	127	SKAP2			chr2	74371253	74558846	84290.7439	8514.0396
chr12	109809946	109931628	16814.391	1981.7348	172	GLTP			chr17	80985210	81148725	34247.288	3925.227	169	MIR657			chr17	45073427	45234621	41159.0844	9130.1448	153	AC142472.1			chr11	64175526	64303022	59724.0616	7278.1912	145	TRPT1			chr7	26981341	27166937	82223.5176	20868.3048	127	TPM3P4			chr2	74371253	74558846	84290.7439	8514.0396
chr12	109809946	109931628	16814.391	1981.7348	172	AC007834.1			chr17	80985210	81148725	34247.288	3925.227	169	MIR3065			chr17	45073427	45234621	41159.0844	9130.1448	153	HEXIM1			chr11	64175526	64303022	59724.0616	7278.1912	145	NUDT22			chr7	26981341	27166937	82223.5176	20868.3048	127	NHP2P2			chr2	74371253	74558846	84290.7439	8514.0396
chr12	109809946	109931628	16814.391	1981.7348	172	TCHP			chr17	80985210	81148725	34247.288	3925.227	169	MIR338			chr17	45073427	45234621	41159.0844	9130.1448	153	AC138150.1			chr11	64175526	64303022	59724.0616	7278.1912	145	AP001453.1			chr7	26981341	27166937	82223.5176	20868.3048	127	HOXA1			chr2	74371253	74558846	84290.7439	8514.0396
chr12	52817034	52932624	16018.725	1191.076	173	KRT79			chr17	80985210	81148725	34247.288	3925.227	169	MIR1250			chr17	45073427	45234621	41159.0844	9130.1448	153	HEXIM2			chr11	64175526	64303022	59724.0616	7278.1912	145	DNAJC4			chr7	26981341	27166937	82223.5176	20868.3048	127	HOTAIRM1			chr2	74371253	74558846	84290.7439	8514.0396
chr12	52817034	52932624	16018.725	1191.076	173	AC107016.1			chr17	80985210	81148725	34247.288	3925.227	169	AC115099.1			chr17	45073427	45234621	41159.0844	9130.1448	153	AC138150.2			chr11	64175526	64303022	59724.0616	7278.1912	145	VEGFB			chr7	26981341	27166937	82223.5176	20868.3048	127	AC004079.3			chr2	74371253	74558846	84290.7439	8514.0396
chr12	52817034	52932624	16018.725	1191.076	173	KRT78			chr22	42868094	43066011	37649.0865	7343.775	170	PACSIN2			chr17	45073427	45234621	41159.0844	9130.1448	153	AC008105.3			chr11	64175526	64303022	59724.0616	7278.1912	145	FKBP2			chr7	26981341	27166937	82223.5176	20868.3048	127	AC004079.4			chr1	201204475	201405989	88225.8174	13105.4574
chr12	52817034	52932624	16018.725	1191.076	173	RPL7P41			chr22	42868094	43066011	37649.0865	7343.775	170	TTLL1-AS1			chr17	45073427	45234621	41159.0844	9130.1448	153	FMNL1			chr11	64175526	64303022	59724.0616	7278.1912	145	AP001453.3			chr7	26981341	27166937	82223.5176	20868.3048	127	AC004079.2			chr1	201204475	201405989	88225.8174	13105.4574
chr9	92533669	92664204	17911.831	3096.249	174	ECM2			chr2	46855821	47040501	37343.88	7079.248	171	AC016722.2			chr1	32662414	32813508	39321.9424	7342.2078	154	SYNC			chr11	64175526	64303022	59724.0616	7278.1912	145	PPP1R14B			chr7	26981341	27166937	82223.5176	20868.3048	127	AC004079.1			chr1	201204475	201405989	88225.8174	13105.4574
chr9	92533669	92664204	17911.831	3096.249	174	AL157827.1			chr2	46855821	47040501	37343.88	7079.248	171	TTC7A			chr1	32662414	32813508	39321.9424	7342.2078	154	AC114489.1			chr11	64175526	64303022	59724.0616	7278.1912	145	PPP1R14B-AS1			chr7	26981341	27166937	82223.5176	20868.3048	127	AC004079.5			chr1	201204475	201405989	88225.8174	13105.4574
chr9	92533669	92664204	17911.831	3096.249	174	AL157827.2			chr2	46855821	47040501	37343.88	7079.248	171	MCFD2			chr1	32662414	32813508	39321.9424	7342.2078	154	KIAA1522			chr11	64175526	64303022	59724.0616	7278.1912	145	AP001453.2			chr7	26981341	27166937	82223.5176	20868.3048	127	HOXA2			chr1	201204475	201405989	88225.8174	13105.4574
chr6	42694149	42838531	18618.249	3803.5374	175	PRPH2			chr2	46855821	47040501	37343.88	7079.248	171	AC093732.2			chr2	96807306	96938754	36511.128	4651.1592	155	CNNM3-DT			chr11	64175526	64303022	59724.0616	7278.1912	145	PLCB3			chr7	26981341	27166937	82223.5176	20868.3048	127	HOXA-AS2			chr1	201204475	201405989	88225.8174	13105.4574
chr6	42694149	42838531	18618.249	3803.5374	175	ATP6V0CP3			chr1	26796261	26950845	33618.2856	3504.2928	172	RN7SL165P			chr2	96807306	96938754	36511.128	4651.1592	155	CNNM3			chr11	64175526	64303022	59724.0616	7278.1912	145	GPR137			chr7	26981341	27166937	82223.5176	20868.3048	127	HOXA4			chr9	129060357	129258964	86655.8316	12168.1038
chr6	42694149	42838531	18618.249	3803.5374	175	TBCC			chr1	26796261	26950845	33618.2856	3504.2928	172	AL034380.2			chr2	96807306	96938754	36511.128	4651.1592	155	ANKRD23			chr11	64175526	64303022	59724.0616	7278.1912	145	BAD			chr7	26981341	27166937	82223.5176	20868.3048	127	HOXA-AS3			chr9	129060357	129258964	86655.8316	12168.1038
chr6	42694149	42838531	18618.249	3803.5374	175	BICRAL			chr1	26796261	26950845	33618.2856	3504.2928	172	ZDHHC18			chr2	96807306	96938754	36511.128	4651.1592	155	ANKRD39			chr11	64175526	64303022	59724.0616	7278.1912	145	KCNK4			chr7	26981341	27166937	82223.5176	20868.3048	127	HOXA5			chr9	129060357	129258964	86655.8316	12168.1038
chr2	54020572	54166349	20810.2242	6001.3647	176	RPL21P30			chr1	26796261	26950845	33618.2856	3504.2928	172	SFN			chr2	96807306	96938754	36511.128	4651.1592	155	SEMA4C			chr11	64175526	64303022	59724.0616	7278.1912	145	KCNK4-TEX40			chr7	26981341	27166937	82223.5176	20868.3048	127	HOXA3			chr9	129060357	129258964	86655.8316	12168.1038
chr2	54020572	54166349	20810.2242	6001.3647	176	HMGB1P31			chr1	26796261	26950845	33618.2856	3504.2928	172	AL034380.1			chr2	96807306	96938754	36511.128	4651.1592	155	AC092636.1			chr11	64175526	64303022	59724.0616	7278.1912	145	Y_RNA			chr7	26981341	27166937	82223.5176	20868.3048	127	AC004080.6			chr9	129060357	129258964	86655.8316	12168.1038
chr2	54020572	54166349	20810.2242	6001.3647	176	AC008280.1			chr1	26796261	26950845	33618.2856	3504.2928	172	GPN2			chr17	7169741	7315424	37825.524	6039.2926	156	ASGR1			chr11	64175526	64303022	59724.0616	7278.1912	145	CATSPERZ			chr7	26981341	27166937	82223.5176	20868.3048	127	HOXA6			chr9	129060357	129258964	86655.8316	12168.1038
chr2	54020572	54166349	20810.2242	6001.3647	176	AC008280.2			chr1	26796261	26950845	33618.2856	3504.2928	172	GPATCH3			chr17	7169741	7315424	37825.524	6039.2926	156	AC120057.4			chr8	143681858	143791289	55998.4487	3582.8369	146	ZNF707			chr7	26981341	27166937	82223.5176	20868.3048	127	AC004080.5			chr9	129060357	129258964	86655.8316	12168.1038
chr5	76392618	76550882	21050.7832	6263.38	177	IQGAP2			chr1	26796261	26950845	33618.2856	3504.2928	172	NUDC			chr17	7169741	7315424	37825.524	6039.2926	156	DLG4			chr8	143681858	143791289	55998.4487	3582.8369	146	LINC02878			chr7	26981341	27166937	82223.5176	20868.3048	127	HOXA7			chr9	129060357	129258964	86655.8316	12168.1038
chr5	76392618	76550882	21050.7832	6263.38	177	AC112173.1			chr1	26796261	26950845	33618.2856	3504.2928	172	NR0B2			chr17	7169741	7315424	37825.524	6039.2926	156	ACADVL			chr8	143681858	143791289	55998.4487	3582.8369	146	CCDC166			chr7	26981341	27166937	82223.5176	20868.3048	127	AC004080.4			chr9	129060357	129258964	86655.8316	12168.1038
chr8	47300825	47437549	17601.8132	2838.7652	178				chr7	116371032	116528908	34754.538	4832.646	173	AC002066.1			chr17	7169741	7315424	37825.524	6039.2926	156	MIR324			chr8	143681858	143791289	55998.4487	3582.8369	146	AC105219.2			chr1	172844353	172986661	66212.02	5000.8056	128	AIMP1P2			chr12	52436839	52592059	82200.492	7736.322
chr11	119628957	119756643	15955.4418	1223.7212	179	RNU6-1123P			chr7	116371032	116528908	34754.538	4832.646	173	CAV1			chr17	7169741	7315424	37825.524	6039.2926	156	DVL2			chr8	143681858	143791289	55998.4487	3582.8369	146	MAPK15			chr1	172844353	172986661	66212.02	5000.8056	128	Z97198.1			chr12	52436839	52592059	82200.492	7736.322
chr11	119628957	119756643	15955.4418	1223.7212	179	NECTIN1-AS1			chr11	65837736	65970603	33054.3419	3197.9591	174	CFL1			chr17	7169741	7315424	37825.524	6039.2926	156	PHF23			chr8	143681858	143791289	55998.4487	3582.8369	146	AC105219.1			chr16	2912053	3116579	73168.2	11999.5848	129	RPL23AP86			chr12	52436839	52592059	82200.492	7736.322
chr11	119628957	119756643	15955.4418	1223.7212	179	NECTIN1			chr11	65837736	65970603	33054.3419	3197.9591	174	MUS81			chr17	7169741	7315424	37825.524	6039.2926	156	GABARAP			chr8	143681858	143791289	55998.4487	3582.8369	146	MIR4664			chr16	2912053	3116579	73168.2	11999.5848	129	AC004034.1			chr12	52436839	52592059	82200.492	7736.322
chr11	119628957	119756643	15955.4418	1223.7212	179	AP003390.1			chr11	65837736	65970603	33054.3419	3197.9591	174	EFEMP2			chr17	7169741	7315424	37825.524	6039.2926	156	AC120057.2			chr8	143681858	143791289	55998.4487	3582.8369	146	IQANK1			chr16	2912053	3116579	73168.2	11999.5848	129	KREMEN2			chr12	52436839	52592059	82200.492	7736.322
chr20	53527775	53674757	17923.633	3199.4742	180	Y_RNA			chr11	65837736	65970603	33054.3419	3197.9591	174	CTSW			chr17	7169741	7315424	37825.524	6039.2926	156	AC120057.3			chr8	143681858	143791289	55998.4487	3582.8369	146	FAM83H			chr16	2912053	3116579	73168.2	11999.5848	129	PKMYT1			chr12	52436839	52592059	82200.492	7736.322
chr20	53527775	53674757	17923.633	3199.4742	180	AL157838.1			chr11	65837736	65970603	33054.3419	3197.9591	174	FIBP			chr17	7169741	7315424	37825.524	6039.2926	156	CTDNEP1			chr8	143681858	143791289	55998.4487	3582.8369	146	AC105219.3			chr16	2912053	3116579	73168.2	11999.5848	129	PAQR4			chr14	51390469	51639658	104312.9488	29867.6378
chr20	53527775	53674757	17923.633	3199.4742	180	AC005808.1			chr11	65837736	65970603	33054.3419	3197.9591	174	CCDC85B			chr17	7169741	7315424	37825.524	6039.2926	156	ELP5			chr2	46889423	47037152	66414.9035	14858.0377	147	AC016722.2			chr16	2912053	3116579	73168.2	11999.5848	129	AC004233.3			chr14	51390469	51639658	104312.9488	29867.6378
chr20	53527775	53674757	17923.633	3199.4742	180	ZNF217			chr11	65837736	65970603	33054.3419	3197.9591	174	FOSL1			chr17	7169741	7315424	37825.524	6039.2926	156	AC003688.1			chr2	46889423	47037152	66414.9035	14858.0377	147	TTC7A			chr16	2912053	3116579	73168.2	11999.5848	129	LINC00514			chr14	51390469	51639658	104312.9488	29867.6378
chr20	53527775	53674757	17923.633	3199.4742	180	RNU7-14P			chr11	65837736	65970603	33054.3419	3197.9591	174	C11orf68			chr17	7169741	7315424	37825.524	6039.2926	156	CLDN7			chr2	46889423	47037152	66414.9035	14858.0377	147	MCFD2			chr16	2912053	3116579	73168.2	11999.5848	129	AC004233.1			chr14	51390469	51639658	104312.9488	29867.6378
chr14	49840779	49963972	18693.558	4023.9855	181	NEMF			chr11	65837736	65970603	33054.3419	3197.9591	174	DRAP1			chr17	7169741	7315424	37825.524	6039.2926	156	Y_RNA			chr2	46889423	47037152	66414.9035	14858.0377	147	AC093732.2			chr16	2912053	3116579	73168.2	11999.5848	129	AC004233.4			chr14	51390469	51639658	104312.9488	29867.6378
chr14	49840779	49963972	18693.558	4023.9855	181	RN7SL3			chr11	65837736	65970603	33054.3419	3197.9591	174	TSGA10IP			chr17	7169741	7315424	37825.524	6039.2926	156	SLC2A4			chr19	1187045	1326891	57115.2564	5642.1936	148	HMGB2P1			chr16	2912053	3116579	73168.2	11999.5848	129	AC004233.2			chr14	51390469	51639658	104312.9488	29867.6378
chr14	49840779	49963972	18693.558	4023.9855	181	AL627171.2			chr11	65837736	65970603	33054.3419	3197.9591	174	SART1			chr17	7169741	7315424	37825.524	6039.2926	156	AC003688.2			chr19	1187045	1326891	57115.2564	5642.1936	148	CBARP			chr16	2912053	3116579	73168.2	11999.5848	129	CLDN9			chr7	5345156	5498741	79386.1775	5208.462
chr14	49840779	49963972	18693.558	4023.9855	181	RN7SL2			chr19	46130191	46289892	34483.2976	4662.6481	175	TGIF1P1			chr17	7169741	7315424	37825.524	6039.2926	156	YBX2			chr19	1187045	1326891	57115.2564	5642.1936	148	AC004221.1			chr16	2912053	3116579	73168.2	11999.5848	129	CLDN6			chr7	5345156	5498741	79386.1775	5208.462
chr14	49840779	49963972	18693.558	4023.9855	181	AL627171.1			chr19	46130191	46289892	34483.2976	4662.6481	175	IGFL2			chr17	7169741	7315424	37825.524	6039.2926	156	EIF5A			chr19	1187045	1326891	57115.2564	5642.1936	148	ATP5F1D			chr16	2912053	3116579	73168.2	11999.5848	129	TNFRSF12A			chr7	5345156	5498741	79386.1775	5208.462
chr14	49840779	49963972	18693.558	4023.9855	181	ARF6			chr19	46130191	46289892	34483.2976	4662.6481	175	AC006262.2			chr17	40435417	40611323	42097.4676	10421.8938	157	RPL23AP75			chr19	1187045	1326891	57115.2564	5642.1936	148	MIDN			chr16	2912053	3116579	73168.2	11999.5848	129	HCFC1R1			chr7	5345156	5498741	79386.1775	5208.462
chr14	49840779	49963972	18693.558	4023.9855	181	RNU6-189P			chr19	46130191	46289892	34483.2976	4662.6481	175	IGFL1P1			chr17	40435417	40611323	42097.4676	10421.8938	157	IGFBP4			chr19	1187045	1326891	57115.2564	5642.1936	148	CIRBP			chr16	2912053	3116579	73168.2	11999.5848	129	THOC6			chr7	5345156	5498741	79386.1775	5208.462
chr14	49840779	49963972	18693.558	4023.9855	181	Metazoa_SRP			chr19	46130191	46289892	34483.2976	4662.6481	175	AC006262.1			chr17	40435417	40611323	42097.4676	10421.8938	157	AC018629.1			chr19	1187045	1326891	57115.2564	5642.1936	148	CIRBP-AS1			chr16	2912053	3116579	73168.2	11999.5848	129	BICDL2			chr7	5345156	5498741	79386.1775	5208.462
chr19	40664409	40802484	18020.8975	3392.4825	182	NUMBL			chr19	46130191	46289892	34483.2976	4662.6481	175	IGFL2-AS1			chr17	40435417	40611323	42097.4676	10421.8938	157	TNS4			chr19	1187045	1326891	57115.2564	5642.1936	148	FAM174C			chr16	2912053	3116579	73168.2	11999.5848	129	AC108134.1			chr7	5345156	5498741	79386.1775	5208.462
chr19	40664409	40802484	18020.8975	3392.4825	182	RNU6-195P			chr19	46130191	46289892	34483.2976	4662.6481	175	RPL12P41			chr17	40435417	40611323	42097.4676	10421.8938	157	AC004585.1			chr19	1187045	1326891	57115.2564	5642.1936	148	EFNA2			chr16	2912053	3116579	73168.2	11999.5848	129	MMP25			chr7	5345156	5498741	79386.1775	5208.462
chr19	40664409	40802484	18020.8975	3392.4825	182	COQ8B			chr19	46130191	46289892	34483.2976	4662.6481	175	AC006262.3			chr17	40435417	40611323	42097.4676	10421.8938	157	CCR7			chr19	1187045	1326891	57115.2564	5642.1936	148	RPS15P9			chr16	2912053	3116579	73168.2	11999.5848	129	MMP25-AS1			chr14	23063919	23303134	98773.0425	24835.956
chr19	40664409	40802484	18020.8975	3392.4825	182	ITPKC			chr19	46130191	46289892	34483.2976	4662.6481	175	IGFL1			chr17	40435417	40611323	42097.4676	10421.8938	157	AC004585.2			chr19	1187045	1326891	57115.2564	5642.1936	148	AC005330.1			chr16	2912053	3116579	73168.2	11999.5848	129	IL32			chr14	23063919	23303134	98773.0425	24835.956
chr19	40664409	40802484	18020.8975	3392.4825	182	C19orf54			chr19	46130191	46289892	34483.2976	4662.6481	175	AC006262.4			chr12	46496494	46614075	34006.9283	2424.4199	158	AC008035.1			chr13	109185640	109322228	56726.0352	5411.3652	149	MYO16-AS1			chr16	2912053	3116579	73168.2	11999.5848	129	RNU1-125P			chr14	23063919	23303134	98773.0425	24835.956
chr19	40664409	40802484	18020.8975	3392.4825	182	SNRPA			chr19	46130191	46289892	34483.2976	4662.6481	175	IGFL1P2			chr12	46496494	46614075	34006.9283	2424.4199	158	OR7A19P			chr13	109185640	109322228	56726.0352	5411.3652	149	AL161431.1			chr16	2912053	3116579	73168.2	11999.5848	129	AC108134.3			chr14	23063919	23303134	98773.0425	24835.956
chr19	40664409	40802484	18020.8975	3392.4825	182	MIA			chr7	92639877	92819987	37195.073	7458.241	176	AC000065.2			chr22	45552285	45696342	37413.2044	5996.1577	159	LINC01589			chr13	109185640	109322228	56726.0352	5411.3652	149	LINC00370			chr16	2912053	3116579	73168.2	11999.5848	129	RNU1-22P			chr14	23063919	23303134	98773.0425	24835.956
chr19	40664409	40802484	18020.8975	3392.4825	182	MIA-RAB4B			chr7	92639877	92819987	37195.073	7458.241	176	AC000065.1			chr22	45552285	45696342	37413.2044	5996.1577	159	RNU6-1161P			chr13	109185640	109322228	56726.0352	5411.3652	149	LINC01067			chr16	2912053	3116579	73168.2	11999.5848	129	ZSCAN10			chr14	23063919	23303134	98773.0425	24835.956
chr19	40664409	40802484	18020.8975	3392.4825	182	RAB4B			chr7	92639877	92819987	37195.073	7458.241	176	RNU6-10P			chr22	45552285	45696342	37413.2044	5996.1577	159	Z95331.1			chr22	17577394	17690491	54691.7623	3574.1713	150	AC007666.1			chr16	2912053	3116579	73168.2	11999.5848	129	AC108134.4			chr14	23063919	23303134	98773.0425	24835.956
chr19	40664409	40802484	18020.8975	3392.4825	182	RAB4B-EGLN2			chr14	70690672	70867703	36867.0366	7156.1799	177	LINC01269			chr22	45552285	45696342	37413.2044	5996.1577	159	ATXN10			chr22	17577394	17690491	54691.7623	3574.1713	150	ATP6V1E1			chr16	2912053	3116579	73168.2	11999.5848	129	ZNF205			chr14	23063919	23303134	98773.0425	24835.956
chr19	40664409	40802484	18020.8975	3392.4825	182	AC008537.4			chr14	70690672	70867703	36867.0366	7156.1799	177	MAP3K9			chr9	3806097	3990759	41196.5292	10023.9808	160	AL137071.1			chr22	17577394	17690491	54691.7623	3574.1713	150	BCL2L13			chr15	74315217	74488875	74099.948	12934.3448	130	AC023300.2			chr14	23063919	23303134	98773.0425	24835.956
chr19	40664409	40802484	18020.8975	3392.4825	182	EGLN2			chr14	70690672	70867703	36867.0366	7156.1799	177	AC004816.1			chr9	3806097	3990759	41196.5292	10023.9808	160	GLIS3-AS1			chr10	9158693	9325827	59131.6272	8472.3108	151	LINC00709			chr15	74315217	74488875	74099.948	12934.3448	130	PPIAP46			chr14	23063919	23303134	98773.0425	24835.956
chr19	40664409	40802484	18020.8975	3392.4825	182	AC008537.1			chr14	70690672	70867703	36867.0366	7156.1799	177	AC004816.2			chr9	131948902	132093132	39661.041	8567.351	161	MED27			chr10	9158693	9325827	59131.6272	8472.3108	151	AL138773.1			chr15	74315217	74488875	74099.948	12934.3448	130	AC090826.1			chr14	23063919	23303134	98773.0425	24835.956
chr9	33212491	33363746	19943.3205	5376.6495	183	SPINK4			chr14	70690672	70867703	36867.0366	7156.1799	177	AC004825.1			chr13	109095495	109213696	33677.3103	2657.346	162	MYO16-AS2			chr19	1797217	1956160	67212.7029	16604.2431	152	ATP8B3			chr15	74315217	74488875	74099.948	12934.3448	130	CYP11A1			chr14	23063919	23303134	98773.0425	24835.956
chr9	33212491	33363746	19943.3205	5376.6495	183	BAG1			chr1	234547743	234684539	32954.4976	3271.1644	178	AL161640.3			chr13	109095495	109213696	33677.3103	2657.346	162	MYO16-AS1			chr19	1797217	1956160	67212.7029	16604.2431	152	AC012615.2			chr15	74315217	74488875	74099.948	12934.3448	130	AC090826.2			chr14	23063919	23303134	98773.0425	24835.956
chr9	33212491	33363746	19943.3205	5376.6495	183	CHMP5			chr1	234547743	234684539	32954.4976	3271.1644	178	AL161640.1			chr5	14092419	14241526	38524.4415	7709.799	163	TRIO			chr19	1797217	1956160	67212.7029	16604.2431	152	MIR1909			chr15	74315217	74488875	74099.948	12934.3448	130	LINC02255			chr1	18831331	19023795	84826.4736	11336.0864
chr9	33212491	33363746	19943.3205	5376.6495	183	NFX1			chr1	234547743	234684539	32954.4976	3271.1644	178	U8			chr17	42467832	42638127	40152.504	9433.589	164	MIR548AT			chr19	1797217	1956160	67212.7029	16604.2431	152	AC012615.6			chr15	74315217	74488875	74099.948	12934.3448	130	MIR6881			chr1	18831331	19023795	84826.4736	11336.0864
chr9	33212491	33363746	19943.3205	5376.6495	183	Y_RNA			chr1	234547743	234684539	32954.4976	3271.1644	178	IRF2BP2			chr17	42467832	42638127	40152.504	9433.589	164	AC107993.1			chr19	1797217	1956160	67212.7029	16604.2431	152	REXO1			chr15	74315217	74488875	74099.948	12934.3448	130	AC090826.3			chr1	18831331	19023795	84826.4736	11336.0864
chr5	147402213	147536245	18241.152	3682.2624	184	DPYSL3			chr1	234547743	234684539	32954.4976	3271.1644	178	AL160408.2			chr17	42467832	42638127	40152.504	9433.589	164	AC067852.3			chr19	1797217	1956160	67212.7029	16604.2431	152	AC012615.3			chr15	74315217	74488875	74099.948	12934.3448	130	SEMA7A			chr1	18831331	19023795	84826.4736	11336.0864
chr1	205541357	205683773	20334.2304	5781.3008	185	RNU2-19P			chr1	234547743	234684539	32954.4976	3271.1644	178	LINC00184			chr17	42467832	42638127	40152.504	9433.589	164	MIR5010			chr19	1797217	1956160	67212.7029	16604.2431	152	KLF16			chr15	74315217	74488875	74099.948	12934.3448	130	UBL7			chr1	18831331	19023795	84826.4736	11336.0864
chr1	205541357	205683773	20334.2304	5781.3008	185	MFSD4A			chr1	234547743	234684539	32954.4976	3271.1644	178	AL160408.5			chr17	42467832	42638127	40152.504	9433.589	164	PTP4A2P1			chr19	1797217	1956160	67212.7029	16604.2431	152	AC012615.4			chr15	74315217	74488875	74099.948	12934.3448	130	UBL7-AS1			chr14	102431615	102657889	90349.047	17110.127
chr1	205541357	205683773	20334.2304	5781.3008	185	RNU6-418P			chr1	234547743	234684539	32954.4976	3271.1644	178	AL160408.1			chr17	42467832	42638127	40152.504	9433.589	164	NAGLU			chr19	1797217	1956160	67212.7029	16604.2431	152	AC012615.1			chr17	8067105	8277584	77965.0303	16870.1433	131	ALOX12B			chr14	102431615	102657889	90349.047	17110.127
chr1	205541357	205683773	20334.2304	5781.3008	185	ELK4			chr1	234547743	234684539	32954.4976	3271.1644	178	AL160408.4			chr17	42467832	42638127	40152.504	9433.589	164	AC067852.1			chr19	1797217	1956160	67212.7029	16604.2431	152	AC012615.5			chr17	8067105	8277584	77965.0303	16870.1433	131	AC129492.1			chr14	102431615	102657889	90349.047	17110.127
chr1	205541357	205683773	20334.2304	5781.3008	185	AC096533.1			chr10	73821095	73990861	35036.4852	5462.6778	179	AC022400.2			chr17	42467832	42638127	40152.504	9433.589	164	HSD17B1P1			chr19	1797217	1956160	67212.7029	16604.2431	152	ABHD17A			chr17	8067105	8277584	77965.0303	16870.1433	131	MIR4314			chr14	102431615	102657889	90349.047	17110.127
chr1	205541357	205683773	20334.2304	5781.3008	185	SLC45A3			chr10	73821095	73990861	35036.4852	5462.6778	179	CAMK2G			chr17	42467832	42638127	40152.504	9433.589	164	AC067852.2			chr19	1797217	1956160	67212.7029	16604.2431	152	SCAMP4			chr17	8067105	8277584	77965.0303	16870.1433	131	ALOXE3			chr14	102431615	102657889	90349.047	17110.127
chr5	79083540	79233205	19587.876	5105.562	186	BHMT			chr10	73821095	73990861	35036.4852	5462.6778	179	PLAU			chr17	42467832	42638127	40152.504	9433.589	164	HSD17B1			chr19	1797217	1956160	67212.7029	16604.2431	152	ADAT3			chr17	8067105	8277584	77965.0303	16870.1433	131	HES7			chr14	102431615	102657889	90349.047	17110.127
chr5	79083540	79233205	19587.876	5105.562	186	RNY3P1			chr10	73821095	73990861	35036.4852	5462.6778	179	C10orf55			chr17	42467832	42638127	40152.504	9433.589	164	COASY			chr19	1797217	1956160	67212.7029	16604.2431	152	CSNK1G2			chr17	8067105	8277584	77965.0303	16870.1433	131	PER1			chr1	209557129	209742974	85381.437	12456.1095
chr5	79083540	79233205	19587.876	5105.562	186	AC016559.2			chr7	46491474	46634754	35528.552	6171.728	180	HMGN1P19			chr17	42467832	42638127	40152.504	9433.589	164	MLX			chr19	1797217	1956160	67212.7029	16604.2431	152	CSNK1G2-AS1			chr17	8067105	8277584	77965.0303	16870.1433	131	MIR6883			chr1	209557129	209742974	85381.437	12456.1095
chr5	79083540	79233205	19587.876	5105.562	186	AC016559.1			chr11	65417980	65557592	32359.0428	3006.5508	181	NEAT1			chr17	42467832	42638127	40152.504	9433.589	164	PSMC3IP			chr12	47025642	47148695	53748.0695	3651.5952	153	AMIGO2			chr17	8067105	8277584	77965.0303	16870.1433	131	AC129492.3			chr1	209557129	209742974	85381.437	12456.1095
chr5	79083540	79233205	19587.876	5105.562	186	AC016559.3			chr11	65417980	65557592	32359.0428	3006.5508	181	AP000944.4			chr17	42467832	42638127	40152.504	9433.589	164	AC067852.5			chr12	47025642	47148695	53748.0695	3651.5952	153	PCED1B			chr17	8067105	8277584	77965.0303	16870.1433	131	VAMP2			chr1	209557129	209742974	85381.437	12456.1095
chr2	53903966	54042257	19294.8349	4843.8115	187	PSME4			chr11	65417980	65557592	32359.0428	3006.5508	181	AP000944.3			chr17	42467832	42638127	40152.504	9433.589	164	RETREG3			chr12	47025642	47148695	53748.0695	3651.5952	153	IFITM3P6			chr17	8067105	8277584	77965.0303	16870.1433	131	SNORD118			chr1	209557129	209742974	85381.437	12456.1095
chr2	53903966	54042257	19294.8349	4843.8115	187	ACYP2			chr11	65417980	65557592	32359.0428	3006.5508	181	AP000944.2			chr17	42467832	42638127	40152.504	9433.589	164	AC067852.4			chr14	105035726	105148492	52824.4314	2978.3078	154	GPR132			chr17	8067105	8277584	77965.0303	16870.1433	131	TMEM107			chr1	209557129	209742974	85381.437	12456.1095
chr2	53903966	54042257	19294.8349	4843.8115	187	RPL21P30			chr11	65417980	65557592	32359.0428	3006.5508	181	MIR612			chr17	42467832	42638127	40152.504	9433.589	164	TUBG1			chr14	105035726	105148492	52824.4314	2978.3078	154	LINC02298			chr17	8067105	8277584	77965.0303	16870.1433	131	AC129492.4			chr1	209557129	209742974	85381.437	12456.1095
chr20	31640121	31773986	17873.947	3508.414	188	BCL2L1-AS1			chr11	65417980	65557592	32359.0428	3006.5508	181	AP000769.4			chr22	46365624	46530731	39819.4412	9101.9586	165	AL031597.1			chr14	105035726	105148492	52824.4314	2978.3078	154	AL512356.4			chr17	8067105	8277584	77965.0303	16870.1433	131	MIR4521			chr1	39052287	39266000	87786.436	14885.0317
chr20	31640121	31773986	17873.947	3508.414	188	BCL2L1			chr11	65417980	65557592	32359.0428	3006.5508	181	AP000769.1			chr11	64218071	64336493	36324.4996	5670.2916	166	TRPT1			chr14	105035726	105148492	52824.4314	2978.3078	154	AL512356.3			chr17	8067105	8277584	77965.0303	16870.1433	131	BORCS6			chr1	39052287	39266000	87786.436	14885.0317
chr20	31640121	31773986	17873.947	3508.414	188	ABALON			chr11	65417980	65557592	32359.0428	3006.5508	181	LINC02736			chr11	64218071	64336493	36324.4996	5670.2916	166	NUDT22			chr14	105035726	105148492	52824.4314	2978.3078	154	AL512356.2			chr17	8067105	8277584	77965.0303	16870.1433	131	AC129492.6			chr1	39052287	39266000	87786.436	14885.0317
chr20	31640121	31773986	17873.947	3508.414	188	TPX2			chr11	65417980	65557592	32359.0428	3006.5508	181	AP000769.6			chr11	64218071	64336493	36324.4996	5670.2916	166	AP001453.1			chr14	105035726	105148492	52824.4314	2978.3078	154	AL512356.5			chr17	8067105	8277584	77965.0303	16870.1433	131	AC129492.5			chr1	39052287	39266000	87786.436	14885.0317
chr18	3532313	3657822	16188.0114	1890.2169	189	RN7SL39P			chr11	65417980	65557592	32359.0428	3006.5508	181	MALAT1			chr11	64218071	64336493	36324.4996	5670.2916	166	DNAJC4			chr2	110047204	110167121	53767.9332	4021.2423	155	AC013268.4			chr17	8067105	8277584	77965.0303	16870.1433	131	AURKB			chr1	39052287	39266000	87786.436	14885.0317
chr18	3532313	3657822	16188.0114	1890.2169	189	AP002472.1			chr11	65417980	65557592	32359.0428	3006.5508	181	AP000769.2			chr11	64218071	64336493	36324.4996	5670.2916	166	VEGFB			chr2	110047204	110167121	53767.9332	4021.2423	155	MIR4267			chr17	8067105	8277584	77965.0303	16870.1433	131	LINC00324			chr12	108752277	108909722	79406.2235	6991.0565
chr18	3532313	3657822	16188.0114	1890.2169	189	DLGAP1-AS1			chr11	65417980	65557592	32359.0428	3006.5508	181	AP000769.5			chr11	64218071	64336493	36324.4996	5670.2916	166	FKBP2			chr2	110047204	110167121	53767.9332	4021.2423	155	MIR4436B1			chr17	8067105	8277584	77965.0303	16870.1433	131	CTC1			chr12	108752277	108909722	79406.2235	6991.0565
chr18	3532313	3657822	16188.0114	1890.2169	189	DLGAP1-AS2			chr11	65417980	65557592	32359.0428	3006.5508	181	AP000769.3			chr11	64218071	64336493	36324.4996	5670.2916	166	AP001453.3			chr2	110047204	110167121	53767.9332	4021.2423	155	MALL			chr17	8067105	8277584	77965.0303	16870.1433	131	PFAS			chr12	108752277	108909722	79406.2235	6991.0565
chr18	3532313	3657822	16188.0114	1890.2169	189	AP002478.1			chr11	65417980	65557592	32359.0428	3006.5508	181	SNRPGP19			chr11	64218071	64336493	36324.4996	5670.2916	166	PPP1R14B			chr12	24870770	25048728	63605.9322	13899.9114	156	AC026310.2			chr2	36287542	36440038	68454.784	7443.9328	132	RPL21P36			chr12	108752277	108909722	79406.2235	6991.0565
chr17	74697915	74827329	16860.1048	2603.139	190	CD300LF			chr11	65417980	65557592	32359.0428	3006.5508	181	SCYL1			chr11	64218071	64336493	36324.4996	5670.2916	166	PPP1R14B-AS1			chr12	24870770	25048728	63605.9322	13899.9114	156	BCAT1			chr2	36287542	36440038	68454.784	7443.9328	132	CRIM1-DT			chr12	108752277	108909722	79406.2235	6991.0565
chr17	74697915	74827329	16860.1048	2603.139	190	AC016888.1			chr18	9544405	9725679	36166.93	6965.1818	182	AP001381.1			chr11	64218071	64336493	36324.4996	5670.2916	166	AP001453.2			chr12	24870770	25048728	63605.9322	13899.9114	156	AC026310.1			chr2	36287542	36440038	68454.784	7443.9328	132	CRIM1			chr12	108752277	108909722	79406.2235	6991.0565
chr17	74697915	74827329	16860.1048	2603.139	190	MIR3615			chr18	9544405	9725679	36166.93	6965.1818	182	PPP4R1			chr11	64218071	64336493	36324.4996	5670.2916	166	PLCB3			chr12	24870770	25048728	63605.9322	13899.9114	156	BRI3P2			chr7	116445539	116579641	64879.055	3911.4994	133	AC002066.1			chr12	27473239	27685145	87913.3536	15554.934
chr17	74697915	74827329	16860.1048	2603.139	190	SLC9A3R1			chr18	9544405	9725679	36166.93	6965.1818	182	PPP4R1-AS1			chr11	64218071	64336493	36324.4996	5670.2916	166	GPR137			chr12	24870770	25048728	63605.9322	13899.9114	156	C12orf77			chr7	116445539	116579641	64879.055	3911.4994	133	CAV1			chr12	27473239	27685145	87913.3536	15554.934
chr17	74697915	74827329	16860.1048	2603.139	190	NAT9			chr18	9544405	9725679	36166.93	6965.1818	182	RNU6-903P			chr11	64218071	64336493	36324.4996	5670.2916	166	BAD			chr12	24870770	25048728	63605.9322	13899.9114	156	IRAG2			chr7	116445539	116579641	64879.055	3911.4994	133	AC006159.1			chr12	27473239	27685145	87913.3536	15554.934
chr17	74697915	74827329	16860.1048	2603.139	190	TMEM104			chr18	9544405	9725679	36166.93	6965.1818	182	LINC02856			chr11	64218071	64336493	36324.4996	5670.2916	166	KCNK4			chr2	113008456	113136658	54077.335	4419.2534	157	IL36B			chr7	116445539	116579641	64879.055	3911.4994	133	AC006159.2			chr12	27473239	27685145	87913.3536	15554.934
chr20	5520390	5665790	19217.82	5021.24	191	LINC00654			chr18	9544405	9725679	36166.93	6965.1818	182	KRT18P8			chr11	64218071	64336493	36324.4996	5670.2916	166	KCNK4-TEX40			chr2	113008456	113136658	54077.335	4419.2534	157	IL36RN			chr7	1453561	1621973	79679.4564	19080.1068	134	MICALL2			chr12	27473239	27685145	87913.3536	15554.934
chr20	5520390	5665790	19217.82	5021.24	191	RPS18P1			chr18	9544405	9725679	36166.93	6965.1818	182	RAB31			chr11	64218071	64336493	36324.4996	5670.2916	166	Y_RNA			chr2	113008456	113136658	54077.335	4419.2534	157	IL1F10			chr7	1453561	1621973	79679.4564	19080.1068	134	AC102953.1			chr1	156032128	156204731	80451.3843	8254.9611
chr20	5520390	5665790	19217.82	5021.24	191	AL109935.1			chr3	197225370	197364173	34325.1338	5129.7566	183	MIR4797			chr11	64218071	64336493	36324.4996	5670.2916	166	CATSPERZ			chr2	113008456	113136658	54077.335	4419.2534	157	RNU6-1180P			chr7	1453561	1621973	79679.4564	19080.1068	134	AC102953.2			chr1	156032128	156204731	80451.3843	8254.9611
chr20	5520390	5665790	19217.82	5021.24	191	EIF4EP1			chr3	197225370	197364173	34325.1338	5129.7566	183	DLG1			chr11	64218071	64336493	36324.4996	5670.2916	166	ESRRA			chr2	113008456	113136658	54077.335	4419.2534	157	IL1RN			chr7	1453561	1621973	79679.4564	19080.1068	134	INTS1			chr1	156032128	156204731	80451.3843	8254.9611
chr20	5520390	5665790	19217.82	5021.24	191	GPCPD1			chr3	197225370	197364173	34325.1338	5129.7566	183	DLG1-AS1			chr11	64218071	64336493	36324.4996	5670.2916	166	TRMT112			chr15	96274208	96410511	53579.5977	3971.5482	158	AC016251.1			chr7	1453561	1621973	79679.4564	19080.1068	134	AC093734.1			chr1	156032128	156204731	80451.3843	8254.9611
chr12	65874575	66012847	17505.6128	3352.6272	192	HMGA2-AS1			chr3	197225370	197364173	34325.1338	5129.7566	183	AL121981.1			chr11	64218071	64336493	36324.4996	5670.2916	166	PRDX5			chr15	96274208	96410511	53579.5977	3971.5482	158	NR2F2-AS1			chr7	1453561	1621973	79679.4564	19080.1068	134	MAFK			chr1	156032128	156204731	80451.3843	8254.9611
chr12	65874575	66012847	17505.6128	3352.6272	192	AC090673.1			chr9	128817054	128978041	35421.2496	6275.5623	184	ENDOG			chr11	64218071	64336493	36324.4996	5670.2916	166	AP003774.2			chr15	96274208	96410511	53579.5977	3971.5482	158	NR2F2			chr7	1453561	1621973	79679.4564	19080.1068	134	TMEM184A			chr1	156032128	156204731	80451.3843	8254.9611
chr15	50712700	50861142	19178.1878	5033.1238	193	AC012100.3			chr9	128817054	128978041	35421.2496	6275.5623	184	SPOUT1			chr4	38109633	38243618	37923.8615	7313.572	167				chr15	96274208	96410511	53579.5977	3971.5482	158	MIR1469			chr7	1453561	1621973	79679.4564	19080.1068	134	PSMG3			chr1	156032128	156204731	80451.3843	8254.9611
chr15	50712700	50861142	19178.1878	5033.1238	193	AC012100.2			chr9	128817054	128978041	35421.2496	6275.5623	184	AL441992.2			chr10	102576995	102697147	33809.0104	3347.2472	168	RNU6-43P			chr15	96274208	96410511	53579.5977	3971.5482	158	AC103746.1			chr7	1453561	1621973	79679.4564	19080.1068	134	PSMG3-AS1			chr1	156032128	156204731	80451.3843	8254.9611
chr15	50712700	50861142	19178.1878	5033.1238	193	SPPL2A			chr9	128817054	128978041	35421.2496	6275.5623	184	KYAT1			chr10	102576995	102697147	33809.0104	3347.2472	168	AL391121.1			chr15	96274208	96410511	53579.5977	3971.5482	158	AC087477.2			chr7	1453561	1621973	79679.4564	19080.1068	134	TFAMP1			chr9	133758162	134021734	89833.7424	18009.2772
chr15	50712700	50861142	19178.1878	5033.1238	193	AC012100.1			chr9	128817054	128978041	35421.2496	6275.5623	184	LRRC8A			chr10	102576995	102697147	33809.0104	3347.2472	168	TRIM8			chr15	96274208	96410511	53579.5977	3971.5482	158	TUBAP12			chr7	1453561	1621973	79679.4564	19080.1068	134	AC074389.2			chr20	57604573	57769625	79870.8456	8144.5104
chr9	72094118	72221644	16903.7166	2766.363	194	BTF3P4			chr9	128817054	128978041	35421.2496	6275.5623	184	PHYHD1			chr7	116302389	116428004	33581.265	3145.522	169	Metazoa_SRP			chr15	96274208	96410511	53579.5977	3971.5482	158	AC087477.5			chr8	32252884	32404616	64178.7192	3698.838	135	RNA5SP263			chr20	57604573	57769625	79870.8456	8144.5104
chr9	72094118	72221644	16903.7166	2766.363	194	GDA			chr9	128817054	128978041	35421.2496	6275.5623	184	AL672142.1			chr7	116302389	116428004	33581.265	3145.522	169	AC073130.2			chr11	34569924	34736258	60317.5062	10726.2078	159	LINC02707			chr5	13958353	14091436	70602.4303	10169.7142	136				chr20	57604573	57769625	79870.8456	8144.5104
chr2	20156241	20283167	16564.8752	2444.8808	195	RN7SL140P			chr9	128817054	128978041	35421.2496	6275.5623	184	DOLK			chr3	183202750	183379794	44431.2748	14075.9388	170	B3GNT5			chr11	34569924	34736258	60317.5062	10726.2078	159	EHF			chr17	72335678	72479501	68315.6747	8151.078	137	LINC02003			chr12	6816776	7029681	83007.756	11561.472
chr2	20156241	20283167	16564.8752	2444.8808	195	RNU6-961P			chr9	128817054	128978041	35421.2496	6275.5623	184	NUP188			chr3	183202750	183379794	44431.2748	14075.9388	170	RNA5SP151			chr11	34569924	34736258	60317.5062	10726.2078	159	AC087783.1			chr17	72335678	72479501	68315.6747	8151.078	137	AC007639.1			chr12	6816776	7029681	83007.756	11561.472
chr2	20156241	20283167	16564.8752	2444.8808	195	SDC1			chr16	81430751	81593110	33661.3882	4564.6788	185	CMIP			chr11	96253538	96393885	38829.9528	8505.1476	171	MAML2			chr11	10242708	10373584	54613.4688	5211.8688	160	AC080023.2			chr1	94463934	94611012	69105.7962	9114.3008	138	F3			chr12	6816776	7029681	83007.756	11561.472
chr2	20156241	20283167	16564.8752	2444.8808	195	DRG1P1			chr16	81430751	81593110	33661.3882	4564.6788	185	AC092139.1			chr11	96253538	96393885	38829.9528	8505.1476	171	MIR1260B			chr11	10242708	10373584	54613.4688	5211.8688	160	SBF2			chr1	94463934	94611012	69105.7962	9114.3008	138	AC093117.1			chr12	6816776	7029681	83007.756	11561.472
chr2	20156241	20283167	16564.8752	2444.8808	195	RNU7-113P			chr16	81430751	81593110	33661.3882	4564.6788	185	PPIAP51			chr11	96253538	96393885	38829.9528	8505.1476	171	CCDC82			chr11	10242708	10373584	54613.4688	5211.8688	160	AC080023.1			chr20	50660335	50822477	69176.4744	9582.2964	139	RIPOR3			chr12	6816776	7029681	83007.756	11561.472
chr1	221750313	221890772	20079.8017	5967.7025	196	RNU6-403P			chr16	81430751	81593110	33661.3882	4564.6788	185	AC092139.2			chr11	96253538	96393885	38829.9528	8505.1476	171	JRKL			chr11	10242708	10373584	54613.4688	5211.8688	160	ADM			chr20	50660335	50822477	69176.4744	9582.2964	139	PARD6B			chr12	6816776	7029681	83007.756	11561.472
chr1	221750313	221890772	20079.8017	5967.7025	196	LINC01655			chr16	81430751	81593110	33661.3882	4564.6788	185	MIR7854			chr6	113579460	113704967	33633.5302	3545.473	172	RPS27AP11			chr11	10242708	10373584	54613.4688	5211.8688	160	AMPD3			chr20	50660335	50822477	69176.4744	9582.2964	139	BCAS4			chr12	6816776	7029681	83007.756	11561.472
chr1	155069967	155190620	16427.3962	2335.8543	197	EFNA3			chr3	45033036	45196622	31843.8688	2861.37	186	RNU5B-3P			chr6	113579460	113704967	33633.5302	3545.473	172	LINC02541			chr11	61962203	62104730	58032.3442	8662.7499	161	FTH1			chr5	57765089	57895425	62395.0848	3045.7344	140				chr12	6816776	7029681	83007.756	11561.472
chr1	155069967	155190620	16427.3962	2335.8543	197	Y_RNA			chr3	45033036	45196622	31843.8688	2861.37	186	CDCP1			chr1	93630352	93754800	33892.2624	3897.0112	173				chr11	61962203	62104730	58032.3442	8662.7499	161	AP003733.3			chr2	74783503	74945932	68241.1399	8908.6183	141	AC019069.1			chr12	6816776	7029681	83007.756	11561.472
chr1	155069967	155190620	16427.3962	2335.8543	197	EFNA1			chr3	45033036	45196622	31843.8688	2861.37	186	RPS24P8			chr7	116376770	116528715	36340.722	6430.791	174	AC002066.1			chr11	61962203	62104730	58032.3442	8662.7499	161	AP003733.1			chr2	74783503	74945932	68241.1399	8908.6183	141	HK2			chr12	6816776	7029681	83007.756	11561.472
chr1	155069967	155190620	16427.3962	2335.8543	197	SLC50A1			chr12	108753085	108909372	33383.8197	4424.1582	187	AC087893.1			chr7	116376770	116528715	36340.722	6430.791	174	CAV1			chr11	61962203	62104730	58032.3442	8662.7499	161	AP003733.2			chr2	74783503	74945932	68241.1399	8908.6183	141	LINC01291			chr12	6816776	7029681	83007.756	11561.472
chr1	155069967	155190620	16427.3962	2335.8543	197	DPM3			chr12	108753085	108909372	33383.8197	4424.1582	187	AC087893.3			chr9	37956056	38099395	35767.6767	5863.7667	175	AL138752.2			chr11	61962203	62104730	58032.3442	8662.7499	161	LINC02733			chr2	74783503	74945932	68241.1399	8908.6183	141	AC104135.1			chr12	6816776	7029681	83007.756	11561.472
chr1	155069967	155190620	16427.3962	2335.8543	197	HMGN2P18			chr12	108753085	108909372	33383.8197	4424.1582	187	AC087893.2			chr9	37956056	38099395	35767.6767	5863.7667	175	SHB			chr3	171883593	172018256	57973.8675	8690.0141	162	TMEM212-AS1			chr2	74783503	74945932	68241.1399	8908.6183	141	LINC01293			chr12	6816776	7029681	83007.756	11561.472
chr1	155069967	155190620	16427.3962	2335.8543	197	KRTCAP2			chr12	108753085	108909372	33383.8197	4424.1582	187	MIR619			chr18	22763864	22935878	33911.3926	4068.791	176	RBBP8			chr3	171883593	172018256	57973.8675	8690.0141	162	TMEM212-IT1			chr10	52385335	52549861	68726.6426	9511.1324	142	RPL31P44			chr12	6816776	7029681	83007.756	11561.472
chr1	155069967	155190620	16427.3962	2335.8543	197	AL713999.2			chr12	108753085	108909372	33383.8197	4424.1582	187	SSH1			chr18	22763864	22935878	33911.3926	4068.791	176	AC090912.3			chr3	171883593	172018256	57973.8675	8690.0141	162	AC055714.1			chr10	52385335	52549861	68726.6426	9511.1324	142	THAP12P3			chr12	6816776	7029681	83007.756	11561.472
chr1	155069967	155190620	16427.3962	2335.8543	197	TRIM46			chr12	108753085	108909372	33383.8197	4424.1582	187	DAO			chr18	22763864	22935878	33911.3926	4068.791	176	UBE2CP2			chr11	62540786	62673091	58090.851	8828.9565	163	AP001363.2			chr4	11419189	11599984	63892.686	4750.746	143	HS3ST1			chr12	6816776	7029681	83007.756	11561.472
chr6	11084330	11238908	18496.4842	4431.7336	198	SMIM13			chr11	96253359	96393326	34479.5309	5555.413	188	MAML2			chr18	22763864	22935878	33911.3926	4068.791	176	AC090912.2			chr11	62540786	62673091	58090.851	8828.9565	163	AHNAK			chr4	11419189	11599984	63892.686	4750.746	143	AC006230.1			chr12	6816776	7029681	83007.756	11561.472
chr6	11084330	11238908	18496.4842	4431.7336	198	ERVFRD-1			chr11	96253359	96393326	34479.5309	5555.413	188	MIR1260B			chr18	22763864	22935878	33911.3926	4068.791	176	AC090912.1			chr11	62540786	62673091	58090.851	8828.9565	163	MIR6747			chr4	11419189	11599984	63892.686	4750.746	143	AC025539.1			chr12	6816776	7029681	83007.756	11561.472
chr6	11084330	11238908	18496.4842	4431.7336	198	AL136139.1			chr11	96253359	96393326	34479.5309	5555.413	188	CCDC82			chr18	22763864	22935878	33911.3926	4068.791	176	MIR4741			chr11	62540786	62673091	58090.851	8828.9565	163	EEF1G			chr2	9180588	9340741	68562.3894	9889.1532	144	ASAP2			chr12	6816776	7029681	83007.756	11561.472
chr6	11084330	11238908	18496.4842	4431.7336	198	AL139807.1			chr11	96253359	96393326	34479.5309	5555.413	188	JRKL			chr20	47304985	47412248	31367.4444	1562.2713	177	AL031666.2			chr11	62540786	62673091	58090.851	8828.9565	163	AP002990.1			chr2	9180588	9340741	68562.3894	9889.1532	144	EIF1P7			chr12	6816776	7029681	83007.756	11561.472
chr12	50160171	50310183	17954.308	3910.9384	199	CERS5			chr2	36385713	36543697	34506.2784	5781.0048	189	AC007378.1			chr20	47304985	47412248	31367.4444	1562.2713	177	AL031666.3			chr11	62540786	62673091	58090.851	8828.9565	163	TUT1			chr19	17158968	17398949	72356.1789	13774.1304	145	AC020913.1			chr12	6816776	7029681	83007.756	11561.472
chr12	50160171	50310183	17954.308	3910.9384	199	AC008147.2			chr7	73742387	73905519	33024.3492	4337.1684	190	CLDN3			chr20	47304985	47412248	31367.4444	1562.2713	177	ZMYND8			chr11	62540786	62673091	58090.851	8828.9565	163	MTA2			chr19	17158968	17398949	72356.1789	13774.1304	145	AC020913.3			chr12	6816776	7029681	83007.756	11561.472
chr12	50160171	50310183	17954.308	3910.9384	199	AC008147.3			chr7	73742387	73905519	33024.3492	4337.1684	190	CLDN4			chr20	47304985	47412248	31367.4444	1562.2713	177	AL031666.1			chr11	62540786	62673091	58090.851	8828.9565	163	EML3			chr19	17158968	17398949	72356.1789	13774.1304	145	AC020913.2			chr12	6816776	7029681	83007.756	11561.472
chr12	50160171	50310183	17954.308	3910.9384	199	AC008147.1			chr7	73742387	73905519	33024.3492	4337.1684	190	METTL27			chr13	112081089	112202203	32591.5704	2793.3822	178	AL356961.1			chr11	62540786	62673091	58090.851	8828.9565	163	AP001458.1			chr19	17158968	17398949	72356.1789	13774.1304	145	USE1			chr12	6816776	7029681	83007.756	11561.472
chr12	50160171	50310183	17954.308	3910.9384	199	MIR1293			chr7	73742387	73905519	33024.3492	4337.1684	190	TMEM270			chr13	112081089	112202203	32591.5704	2793.3822	178	LINC00404			chr11	62540786	62673091	58090.851	8828.9565	163	ROM1			chr19	17158968	17398949	72356.1789	13774.1304	145	OCEL1			chr12	6816776	7029681	83007.756	11561.472
chr12	50160171	50310183	17954.308	3910.9384	199	RNU6-1093P			chr22	37446862	37621427	33859.9665	5197.1805	191	MFNG			chr13	112081089	112202203	32591.5704	2793.3822	178	LINC01070			chr11	62540786	62673091	58090.851	8828.9565	163	B3GAT3			chr19	17158968	17398949	72356.1789	13774.1304	145	NR2F6			chr12	6816776	7029681	83007.756	11561.472
chr12	50160171	50310183	17954.308	3910.9384	199	LIMA1			chr22	37446862	37621427	33859.9665	5197.1805	191	CARD10			chr8	143884402	144007757	33472.386	3683.0835	179	AC109322.2			chr11	62540786	62673091	58090.851	8828.9565	163	GANAB			chr19	17158968	17398949	72356.1789	13774.1304	145	AC010646.1			chr15	51920182	52194932	90660.3	19746.75
chr12	50160171	50310183	17954.308	3910.9384	199	AC008147.4			chr22	37446862	37621427	33859.9665	5197.1805	191	AL022315.1			chr8	143884402	144007757	33472.386	3683.0835	179	MIR661			chr11	62540786	62673091	58090.851	8828.9565	163	INTS5			chr19	17158968	17398949	72356.1789	13774.1304	145	BABAM1			chr15	51920182	52194932	90660.3	19746.75
chr12	58834215	58973352	17216.3663	3181.8381	200	LRIG3			chr22	37446862	37621427	33859.9665	5197.1805	191	CDC42EP1			chr8	143884402	144007757	33472.386	3683.0835	179	PLEC			chr11	62540786	62673091	58090.851	8828.9565	163	AP001458.2			chr19	17158968	17398949	72356.1789	13774.1304	145	AC010463.1			chr15	51920182	52194932	90660.3	19746.75
chr12	58834215	58973352	17216.3663	3181.8381	200	AC068305.2			chr22	37446862	37621427	33859.9665	5197.1805	191	LGALS2			chr8	143884402	144007757	33472.386	3683.0835	179	GRINA			chr11	62540786	62673091	58090.851	8828.9565	163	C11orf98			chr19	17158968	17398949	72356.1789	13774.1304	145	USHBP1			chr15	51920182	52194932	90660.3	19746.75
chr18	61864585	62005628	17632.0728	3599.4711	201	RNF152			chr22	37446862	37621427	33859.9665	5197.1805	191	Metazoa_SRP			chr5	151009778	151146312	34619.6184	4924.7832	180	GPX3			chr11	62540786	62673091	58090.851	8828.9565	163	CSKMT			chr19	17158968	17398949	72356.1789	13774.1304	145	ANKLE1			chr15	51920182	52194932	90660.3	19746.75
chr18	61864585	62005628	17632.0728	3599.4711	201	RPIAP1			chr22	37446862	37621427	33859.9665	5197.1805	191	GGA1			chr5	151009778	151146312	34619.6184	4924.7832	180	TNIP1			chr11	62540786	62673091	58090.851	8828.9565	163	SNORA57			chr19	17158968	17398949	72356.1789	13774.1304	145	MRPL34			chr15	51920182	52194932	90660.3	19746.75
chr1	10714255	10854968	18088.7859	4071.3	202	CASZ1			chr6	158794289	158924732	30820.4932	2258.8706	192	EZR			chr16	2078185	2214282	34645.9006	4984.9957	181	MIR1225			chr11	62540786	62673091	58090.851	8828.9565	163	LBHD1			chr19	17158968	17398949	72356.1789	13774.1304	145	AC010463.3			chr15	51920182	52194932	90660.3	19746.75
chr8	103184452	103311909	18698.217	4686.9099	203	AC025370.1			chr6	158794289	158924732	30820.4932	2258.8706	192	EZR-AS1			chr16	2078185	2214282	34645.9006	4984.9957	181	AC009065.2			chr11	62540786	62673091	58090.851	8828.9565	163	UQCC3			chr19	17158968	17398949	72356.1789	13774.1304	145	ABHD8			chr15	51920182	52194932	90660.3	19746.75
chr8	103184452	103311909	18698.217	4686.9099	203	BAALC-AS1			chr6	158794289	158924732	30820.4932	2258.8706	192	OSTCP1			chr16	2078185	2214282	34645.9006	4984.9957	181	AC009065.5			chr7	6317014	6454983	59273.4059	10016.2222	164	FAM220A			chr19	17158968	17398949	72356.1789	13774.1304	145	DDA1			chr15	51920182	52194932	90660.3	19746.75
chr8	103184452	103311909	18698.217	4686.9099	203	FZD6			chr6	158794289	158924732	30820.4932	2258.8706	192	AL627422.2			chr16	2078185	2214282	34645.9006	4984.9957	181	MIR6511B1			chr7	6317014	6454983	59273.4059	10016.2222	164	AC009412.1			chr19	17158968	17398949	72356.1789	13774.1304	145	ANO8			chr15	51920182	52194932	90660.3	19746.75
chr20	3733051	3872285	17204.109	3205.4178	204	C20orf27			chr6	158794289	158924732	30820.4932	2258.8706	192	C6orf99			chr16	2078185	2214282	34645.9006	4984.9957	181	AC009065.6			chr7	6317014	6454983	59273.4059	10016.2222	164	RPSAP73			chr19	17158968	17398949	72356.1789	13774.1304	145	GTPBP3			chr15	51920182	52194932	90660.3	19746.75
chr20	3733051	3872285	17204.109	3205.4178	204	SPEF1			chr6	158794289	158924732	30820.4932	2258.8706	192	AL627422.1			chr16	2078185	2214282	34645.9006	4984.9957	181	AC009065.3			chr7	6317014	6454983	59273.4059	10016.2222	164	RAC1			chr19	17158968	17398949	72356.1789	13774.1304	145	AC010463.2			chr15	51920182	52194932	90660.3	19746.75
chr20	3733051	3872285	17204.109	3205.4178	204	CENPB			chr8	42200455	42354947	33550.7244	5062.3068	193	PLAT			chr16	2078185	2214282	34645.9006	4984.9957	181	PKD1			chr3	197317094	197479344	63488.775	14323.725	165	AL121981.1			chr19	17158968	17398949	72356.1789	13774.1304	145	PLVAP			chr15	51920182	52194932	90660.3	19746.75
chr20	3733051	3872285	17204.109	3205.4178	204	CDC25B			chr8	42200455	42354947	33550.7244	5062.3068	193	AC083973.1			chr16	2078185	2214282	34645.9006	4984.9957	181	Y_RNA			chr3	197317094	197479344	63488.775	14323.725	165	AC128709.2			chr19	17158968	17398949	72356.1789	13774.1304	145	CCDC194			chr15	51920182	52194932	90660.3	19746.75
chr20	3733051	3872285	17204.109	3205.4178	204	LINC01730			chr8	42200455	42354947	33550.7244	5062.3068	193	IKBKB			chr16	2078185	2214282	34645.9006	4984.9957	181	MIR4516			chr3	197317094	197479344	63488.775	14323.725	165	AC128709.1			chr7	47501999	47658559	69795.04	11261.096	146	TNS3			chr15	51920182	52194932	90660.3	19746.75
chr20	3733051	3872285	17204.109	3205.4178	204	AL109804.1			chr8	42200455	42354947	33550.7244	5062.3068	193	POLB			chr16	2078185	2214282	34645.9006	4984.9957	181	MIR3180-5			chr3	197317094	197479344	63488.775	14323.725	165	AC128709.3			chr7	47501999	47658559	69795.04	11261.096	146	LINC01447			chr11	65475025	65667177	82817.0024	12117.988
chr20	3733051	3872285	17204.109	3205.4178	204	AP5S1			chr8	42200455	42354947	33550.7244	5062.3068	193	RPL5P23			chr16	2078185	2214282	34645.9006	4984.9957	181	RAB26			chr8	142732713	142846553	53216.184	4156.152	166	SLURP1			chr7	47501999	47658559	69795.04	11261.096	146	C7orf65			chr11	65475025	65667177	82817.0024	12117.988
chr20	3733051	3872285	17204.109	3205.4178	204	MAVS			chr7	101034634	101191601	32089.5111	3708.5517	194	RN7SKP54			chr16	2078185	2214282	34645.9006	4984.9957	181	SNHG19			chr8	142732713	142846553	53216.184	4156.152	166	LYPD2			chr17	82154337	82297869	64031.2188	5619.9812	147	AC129510.2			chr11	65475025	65667177	82817.0024	12117.988
chr3	172164232	172305211	25435.6653	11465.9242	205	RPS27AP8			chr7	101034634	101191601	32089.5111	3708.5517	194	TRIM56			chr16	2078185	2214282	34645.9006	4984.9957	181	SNORD60			chr8	142732713	142846553	53216.184	4156.152	166	AC083841.1			chr17	82154337	82297869	64031.2188	5619.9812	147	CCDC57			chr11	65475025	65667177	82817.0024	12117.988
chr3	172164232	172305211	25435.6653	11465.9242	205	RN7SL141P			chr7	101034634	101191601	32089.5111	3708.5517	194	SERPINE1			chr16	2078185	2214282	34645.9006	4984.9957	181	AC009065.9			chr8	142732713	142846553	53216.184	4156.152	166	SLURP2			chr17	82154337	82297869	64031.2188	5619.9812	147	AC132872.2			chr11	65475025	65667177	82817.0024	12117.988
chr3	172164232	172305211	25435.6653	11465.9242	205	AC092964.1			chr7	101034634	101191601	32089.5111	3708.5517	194	AP1S1			chr16	2078185	2214282	34645.9006	4984.9957	181	TRAF7			chr8	142732713	142846553	53216.184	4156.152	166	LYNX1-SLURP2			chr17	82154337	82297869	64031.2188	5619.9812	147	SLC16A3			chr11	65475025	65667177	82817.0024	12117.988
chr2	108865179	109024907	18515.68	4569.192	206	RPL39P16			chr7	101034634	101191601	32089.5111	3708.5517	194	MIR4653			chr16	2078185	2214282	34645.9006	4984.9957	181	CASKIN1			chr8	142732713	142846553	53216.184	4156.152	166	LYNX1			chr17	82154337	82297869	64031.2188	5619.9812	147	MIR6787			chr11	65475025	65667177	82817.0024	12117.988
chr2	108865179	109024907	18515.68	4569.192	206	EDAR			chr7	101034634	101191601	32089.5111	3708.5517	194	VGF			chr16	2078185	2214282	34645.9006	4984.9957	181	MLST8			chr8	142732713	142846553	53216.184	4156.152	166	LY6D			chr17	82154337	82297869	64031.2188	5619.9812	147	AC132872.3			chr11	65475025	65667177	82817.0024	12117.988
chr17	8103820	8274659	18311.8815	4370.7663	207	ALOXE3			chr7	101034634	101191601	32089.5111	3708.5517	194	NAT16			chr16	2078185	2214282	34645.9006	4984.9957	181	BRICD5			chr8	142732713	142846553	53216.184	4156.152	166	AC083841.2			chr17	82154337	82297869	64031.2188	5619.9812	147	AC132872.4			chr11	65475025	65667177	82817.0024	12117.988
chr17	8103820	8274659	18311.8815	4370.7663	207	HES7			chr15	35645024	35791993	32812.5434	4480.8426	195	AC068867.1			chr16	2078185	2214282	34645.9006	4984.9957	181	AC009065.7			chr8	142732713	142846553	53216.184	4156.152	166	AC083841.4			chr17	82154337	82297869	64031.2188	5619.9812	147	CSNK1D			chr11	65475025	65667177	82817.0024	12117.988
chr17	8103820	8274659	18311.8815	4370.7663	207	PER1			chr2	234900243	235079884	31864.3641	3583.845	196	AC010148.1			chr1	26798278	26950994	37423.0884	7765.0668	182	RN7SL165P			chr8	142732713	142846553	53216.184	4156.152	166	AC083841.3			chr17	82154337	82297869	64031.2188	5619.9812	147	AC132872.5			chr11	65475025	65667177	82817.0024	12117.988
chr17	8103820	8274659	18311.8815	4370.7663	207	MIR6883			chr2	234900243	235079884	31864.3641	3583.845	196	SH3BP4			chr1	26798278	26950994	37423.0884	7765.0668	182	AL034380.2			chr8	142732713	142846553	53216.184	4156.152	166	GML			chr17	82154337	82297869	64031.2188	5619.9812	147	LINC01970			chr11	65475025	65667177	82817.0024	12117.988
chr17	8103820	8274659	18311.8815	4370.7663	207	AC129492.3			chr12	108636485	108786590	32402.9035	4309.03	197	RNU7-169P			chr1	26798278	26950994	37423.0884	7765.0668	182	ZDHHC18			chr2	46112975	46243191	60812.7216	11838.6288	167	AC017006.1			chr17	82154337	82297869	64031.2188	5619.9812	147	AC132872.1			chr11	65475025	65667177	82817.0024	12117.988
chr17	8103820	8274659	18311.8815	4370.7663	207	VAMP2			chr12	108636485	108786590	32402.9035	4309.03	197	CORO1C			chr1	26798278	26950994	37423.0884	7765.0668	182	SFN			chr11	86667569	86794961	56375.4752	7483.4944	168	ME3			chr15	60313129	60494123	65872.4202	7491.945	148	AC087385.1			chr11	65475025	65667177	82817.0024	12117.988
chr17	8103820	8274659	18311.8815	4370.7663	207	SNORD118			chr12	108636485	108786590	32402.9035	4309.03	197	Y_RNA			chr1	26798278	26950994	37423.0884	7765.0668	182	AL034380.1			chr11	86667569	86794961	56375.4752	7483.4944	168	AP003059.1			chr15	60313129	60494123	65872.4202	7491.945	148	ANXA2			chr11	65475025	65667177	82817.0024	12117.988
chr17	8103820	8274659	18311.8815	4370.7663	207	TMEM107			chr12	108636485	108786590	32402.9035	4309.03	197	AC087893.1			chr1	26798278	26950994	37423.0884	7765.0668	182	GPN2			chr11	86667569	86794961	56375.4752	7483.4944	168	AP003059.2			chr15	60313129	60494123	65872.4202	7491.945	148	AC087385.2			chr11	65475025	65667177	82817.0024	12117.988
chr17	8103820	8274659	18311.8815	4370.7663	207	AC129492.4			chr12	108636485	108786590	32402.9035	4309.03	197	AC087893.3			chr1	26798278	26950994	37423.0884	7765.0668	182	GPATCH3			chr11	86667569	86794961	56375.4752	7483.4944	168	PRSS23			chr15	60313129	60494123	65872.4202	7491.945	148	AC087385.3			chr11	65475025	65667177	82817.0024	12117.988
chr17	8103820	8274659	18311.8815	4370.7663	207	MIR4521			chr12	13113648	13273322	33136.9722	5114.0618	198	EMP1			chr1	26798278	26950994	37423.0884	7765.0668	182	NUDC			chr17	78263582	78411120	59926.4028	11214.2142	169	LINC01993			chr15	60313129	60494123	65872.4202	7491.945	148	ICE2			chr11	65475025	65667177	82817.0024	12117.988
chr17	8103820	8274659	18311.8815	4370.7663	207	BORCS6			chr4	94457521	94612700	32009.3379	4066.6923	199				chr1	26798278	26950994	37423.0884	7765.0668	182	NR0B2			chr17	78263582	78411120	59926.4028	11214.2142	169	AC087645.2			chr15	60313129	60494123	65872.4202	7491.945	148	RORA-AS1			chr11	65475025	65667177	82817.0024	12117.988
chr17	8103820	8274659	18311.8815	4370.7663	207	AC129492.6			chr2	47091883	47261857	34770.0806	6892.439	200	STPG4			chr2	160149683	160293160	35798.9618	6343.2943	183	ITGB6			chr17	78263582	78411120	59926.4028	11214.2142	169	SOCS3			chr12	108753269	108908460	65368.2204	7114.1199	149	AC087893.1			chr11	65475025	65667177	82817.0024	12117.988
chr17	8103820	8274659	18311.8815	4370.7663	207	AC129492.5			chr2	47091883	47261857	34770.0806	6892.439	200	AC073283.3			chr2	160149683	160293160	35798.9618	6343.2943	183	AC092153.1			chr17	78263582	78411120	59926.4028	11214.2142	169	AC061992.2			chr12	108753269	108908460	65368.2204	7114.1199	149	AC087893.3			chr11	65475025	65667177	82817.0024	12117.988
chr17	8103820	8274659	18311.8815	4370.7663	207	AURKB			chr2	47091883	47261857	34770.0806	6892.439	200	CALM2			chr2	160149683	160293160	35798.9618	6343.2943	183	LINC02478			chr17	78263582	78411120	59926.4028	11214.2142	169	RN7SL236P			chr12	108753269	108908460	65368.2204	7114.1199	149	AC087893.2			chr11	65475025	65667177	82817.0024	12117.988
chr17	8103820	8274659	18311.8815	4370.7663	207	LINC00324			chr2	47091883	47261857	34770.0806	6892.439	200	AC073283.2			chr1	42881279	43018258	34675.2083	5328.6739	184	AL512353.2			chr17	78263582	78411120	59926.4028	11214.2142	169	PGS1			chr12	108753269	108908460	65368.2204	7114.1199	149	MIR619			chr9	94788964	95005844	89471.64	19121.568
chr17	8103820	8274659	18311.8815	4370.7663	207	CTC1			chr19	14443048	14602355	31575.0468	3736.341	201	AC008569.2			chr1	42881279	43018258	34675.2083	5328.6739	184	MKRN8P			chr17	78263582	78411120	59926.4028	11214.2142	169	AC061992.1			chr12	108753269	108908460	65368.2204	7114.1199	149	SSH1			chr9	94788964	95005844	89471.64	19121.568
chr17	8103820	8274659	18311.8815	4370.7663	207	PFAS			chr19	14443048	14602355	31575.0468	3736.341	201	PTGER1			chr1	42881279	43018258	34675.2083	5328.6739	184	ATP6V1E1P1			chr15	84857386	84987806	51780.924	3084.588	170	SLC28A1			chr12	108753269	108908460	65368.2204	7114.1199	149	DAO			chr9	94788964	95005844	89471.64	19121.568
chr6	113569946	113705157	16999.8708	3126.7368	208	RPS27AP11			chr19	14443048	14602355	31575.0468	3736.341	201	GIPC1			chr1	42881279	43018258	34675.2083	5328.6739	184	ATP6V0CP4			chr15	84857386	84987806	51780.924	3084.588	170	AC087468.2			chr14	68728960	68847911	62832.0405	4627.8342	150	AL132986.1			chr9	94788964	95005844	89471.64	19121.568
chr6	113569946	113705157	16999.8708	3126.7368	208	LINC02541			chr19	14443048	14602355	31575.0468	3736.341	201	SNRPGP15			chr1	42881279	43018258	34675.2083	5328.6739	184	SLC2A1			chr15	84857386	84987806	51780.924	3084.588	170	RNU6-339P			chr14	68728960	68847911	62832.0405	4627.8342	150	RNU6-921P			chr9	94788964	95005844	89471.64	19121.568
chr15	92831700	92976033	17374.1027	3533.3401	209	AC013394.1			chr19	14443048	14602355	31575.0468	3736.341	201	TECR			chr1	42881279	43018258	34675.2083	5328.6739	184	SLC2A1-AS1			chr15	84857386	84987806	51780.924	3084.588	170	RNU6-796P			chr14	68728960	68847911	62832.0405	4627.8342	150	ZFP36L1			chr12	6217260	6396093	79408.4809	9270.7608
chr15	92831700	92976033	17374.1027	3533.3401	209	CHD2			chr19	14443048	14602355	31575.0468	3736.341	201	MIR639			chr1	42881279	43018258	34675.2083	5328.6739	184	AC099795.1			chr15	84857386	84987806	51780.924	3084.588	170	AC087468.1			chr7	23413264	23536673	63108.3231	4934.6172	151	RNU7-143P			chr12	6217260	6396093	79408.4809	9270.7608
chr15	92831700	92976033	17374.1027	3533.3401	209	MIR3175			chr19	14443048	14602355	31575.0468	3736.341	201	DNAJB1			chr1	42881279	43018258	34675.2083	5328.6739	184	RNU6-880P			chr15	84857386	84987806	51780.924	3084.588	170	PDE8A			chr7	23413264	23536673	63108.3231	4934.6172	151	IGF2BP3			chr12	6217260	6396093	79408.4809	9270.7608
chr18	22882721	23037485	18449.9916	4611.1288	210	AC090912.3			chr19	14443048	14602355	31575.0468	3736.341	201	NDUFB7			chr8	10621913	10786724	38439.4041	9138.351	185	MIR4286			chr11	67322166	67452565	62868.1719	14208.4926	171	AP003419.2			chr7	23413264	23536673	63108.3231	4934.6172	151	AC079780.1			chr12	6217260	6396093	79408.4809	9270.7608
chr18	22882721	23037485	18449.9916	4611.1288	210	UBE2CP2			chr19	14443048	14602355	31575.0468	3736.341	201	CLEC17A			chr8	10621913	10786724	38439.4041	9138.351	185	C8orf74			chr11	67322166	67452565	62868.1719	14208.4926	171	POLD4			chr7	23413264	23536673	63108.3231	4934.6172	151	RPS2P32			chr12	6217260	6396093	79408.4809	9270.7608
chr18	22882721	23037485	18449.9916	4611.1288	210	AC090912.2			chr19	14443048	14602355	31575.0468	3736.341	201	RN7SL337P			chr8	10621913	10786724	38439.4041	9138.351	185	RNA5SP252			chr11	67322166	67452565	62868.1719	14208.4926	171	RN7SKP239			chr7	23413264	23536673	63108.3231	4934.6172	151	Y_RNA			chr12	6217260	6396093	79408.4809	9270.7608
chr18	22882721	23037485	18449.9916	4611.1288	210	AC090912.1			chr19	14443048	14602355	31575.0468	3736.341	201	RN7SL842P			chr8	10621913	10786724	38439.4041	9138.351	185	RP1L1			chr11	67322166	67452565	62868.1719	14208.4926	171	AP003419.1			chr7	23413264	23536673	63108.3231	4934.6172	151	TRA2A			chr12	6217260	6396093	79408.4809	9270.7608
chr18	22882721	23037485	18449.9916	4611.1288	210	MIR4741			chr20	44085010	44261606	34031.6028	6319.17	202	JPH2			chr8	10621913	10786724	38439.4041	9138.351	185	SOX7			chr11	67322166	67452565	62868.1719	14208.4926	171	CLCF1			chr19	13093432	13223596	62216.2664	4093.2548	152	LYL1			chr12	6217260	6396093	79408.4809	9270.7608
chr18	22882721	23037485	18449.9916	4611.1288	210	RN7SL745P			chr20	44085010	44261606	34031.6028	6319.17	202	AL035447.1			chr8	10621913	10786724	38439.4041	9138.351	185	AC105001.1			chr11	67322166	67452565	62868.1719	14208.4926	171	AP003419.3			chr19	13093432	13223596	62216.2664	4093.2548	152	TRMT1			chr11	64784734	64976342	82502.1648	12385.4016
chr18	22882721	23037485	18449.9916	4611.1288	210	Y_RNA			chr20	44085010	44261606	34031.6028	6319.17	202	OSER1			chr19	13099644	13223009	33115.2145	3913.6375	186	LYL1			chr11	67322166	67452565	62868.1719	14208.4926	171	RNU6-1238P			chr19	13093432	13223596	62216.2664	4093.2548	152	NACC1			chr11	64784734	64976342	82502.1648	12385.4016
chr3	184248241	184387819	21467.1072	7666.2586	211	ALG3			chr20	44085010	44261606	34031.6028	6319.17	202	OSER1-DT			chr19	13099644	13223009	33115.2145	3913.6375	186	TRMT1			chr11	67322166	67452565	62868.1719	14208.4926	171	TBC1D10C			chr19	13093432	13223596	62216.2664	4093.2548	152	AC005546.1			chr11	64784734	64976342	82502.1648	12385.4016
chr3	184248241	184387819	21467.1072	7666.2586	211	EEF1AKMT4			chr20	44085010	44261606	34031.6028	6319.17	202	GDAP1L1			chr19	13099644	13223009	33115.2145	3913.6375	186	NACC1			chr11	67322166	67452565	62868.1719	14208.4926	171	CARNS1			chr19	13093432	13223596	62216.2664	4093.2548	152	AC011446.1			chr11	64784734	64976342	82502.1648	12385.4016
chr3	184248241	184387819	21467.1072	7666.2586	211	EEF1AKMT4-ECE2			chr2	105315737	105457138	31493.7407	3804.7519	203	TGFBRAP1			chr19	13099644	13223009	33115.2145	3913.6375	186	AC005546.1			chr11	67322166	67452565	62868.1719	14208.4926	171	PPP1CA			chr19	13093432	13223596	62216.2664	4093.2548	152	STX10			chr11	64784734	64976342	82502.1648	12385.4016
chr3	184248241	184387819	21467.1072	7666.2586	211	CAMK2N2			chr2	105315737	105457138	31493.7407	3804.7519	203	AC012360.1			chr19	13099644	13223009	33115.2145	3913.6375	186	AC011446.1			chr11	67322166	67452565	62868.1719	14208.4926	171	RPS6KB2			chr19	13093432	13223596	62216.2664	4093.2548	152	IER2			chr11	64784734	64976342	82502.1648	12385.4016
chr3	184248241	184387819	21467.1072	7666.2586	211	ECE2			chr2	105315737	105457138	31493.7407	3804.7519	203	AC012360.3			chr19	13099644	13223009	33115.2145	3913.6375	186	STX10			chr11	67322166	67452565	62868.1719	14208.4926	171	RPS6KB2-AS1			chr19	13093432	13223596	62216.2664	4093.2548	152	AC011446.3			chr11	64784734	64976342	82502.1648	12385.4016
chr3	184248241	184387819	21467.1072	7666.2586	211	PSMD2			chr2	105315737	105457138	31493.7407	3804.7519	203	C2orf49			chr19	13099644	13223009	33115.2145	3913.6375	186	IER2			chr11	67322166	67452565	62868.1719	14208.4926	171	PTPRCAP			chr19	13093432	13223596	62216.2664	4093.2548	152	AC011446.2			chr11	64784734	64976342	82502.1648	12385.4016
chr3	184248241	184387819	21467.1072	7666.2586	211	EIF4G1			chr2	105315737	105457138	31493.7407	3804.7519	203	AC108058.1			chr19	13099644	13223009	33115.2145	3913.6375	186	AC011446.3			chr11	67322166	67452565	62868.1719	14208.4926	171	CORO1B			chr19	13093432	13223596	62216.2664	4093.2548	152	RPL12P42			chr11	64784734	64976342	82502.1648	12385.4016
chr3	184248241	184387819	21467.1072	7666.2586	211	SNORD66			chr2	105315737	105457138	31493.7407	3804.7519	203	FHL2			chr19	13099644	13223009	33115.2145	3913.6375	186	AC011446.2			chr11	67322166	67452565	62868.1719	14208.4926	171	CABP4			chr12	50135179	50316311	67120.5036	9240.9348	153	CERS5			chr11	64784734	64976342	82502.1648	12385.4016
chr3	184248241	184387819	21467.1072	7666.2586	211	FAM131A			chr2	43368361	43541897	35054.6112	7471.2576	204	RNU6-958P			chr19	13099644	13223009	33115.2145	3913.6375	186	RPL12P42			chr12	6312984	6435612	52816.0148	4172.6032	172	TNFRSF1A			chr12	50135179	50316311	67120.5036	9240.9348	153	AC008147.2			chr11	64784734	64976342	82502.1648	12385.4016
chr3	184248241	184387819	21467.1072	7666.2586	211	CLCN2			chr2	43368361	43541897	35054.6112	7471.2576	204	RN7SL531P			chr8	42199910	42341843	34364.0935	5174.5322	187	PLAT			chr12	6312984	6435612	52816.0148	4172.6032	172	RN7SL391P			chr12	50135179	50316311	67120.5036	9240.9348	153	AC008147.3			chr11	64784734	64976342	82502.1648	12385.4016
chr3	184248241	184387819	21467.1072	7666.2586	211	POLR2H			chr11	69224777	69374017	30976.884	3505.888	205	MYEOV			chr8	42199910	42341843	34364.0935	5174.5322	187	AC083973.1			chr12	6312984	6435612	52816.0148	4172.6032	172	SCNN1A			chr12	50135179	50316311	67120.5036	9240.9348	153	AC008147.1			chr11	64784734	64976342	82502.1648	12385.4016
chr3	184248241	184387819	21467.1072	7666.2586	211	THPO			chr11	69224777	69374017	30976.884	3505.888	205	IFITM9P			chr8	42199910	42341843	34364.0935	5174.5322	187	IKBKB			chr12	6312984	6435612	52816.0148	4172.6032	172	LTBR			chr12	50135179	50316311	67120.5036	9240.9348	153	MIR1293			chr11	64784734	64976342	82502.1648	12385.4016
chr3	184248241	184387819	21467.1072	7666.2586	211	CHRD			chr11	69224777	69374017	30976.884	3505.888	205	AP005233.2			chr8	42199910	42341843	34364.0935	5174.5322	187	POLB			chr12	6312984	6435612	52816.0148	4172.6032	172	AC005840.2			chr12	50135179	50316311	67120.5036	9240.9348	153	RNU6-1093P			chr20	19824308	20046715	84534.2742	14431.7853
chr3	151252618	151373024	16379.8962	2589.5214	212	SETP11			chr2	160143669	160303783	33531.5892	6119.6052	206	ITGB6			chr2	36293089	36440006	34962.5484	5845.8582	188	RPL21P36			chr12	6312984	6435612	52816.0148	4172.6032	172	AC005840.1			chr12	50135179	50316311	67120.5036	9240.9348	153	LIMA1			chr10	79017258	79256708	83976.79	13931.055
chr3	151252618	151373024	16379.8962	2589.5214	212	P2RY14			chr2	160143669	160303783	33531.5892	6119.6052	206	AC092153.1			chr2	36293089	36440006	34962.5484	5845.8582	188	CRIM1-DT			chr1	23478350	23645030	54464.224	6014.536	173	ASAP3			chr12	50135179	50316311	67120.5036	9240.9348	153	AC008147.4			chr10	79017258	79256708	83976.79	13931.055
chr3	151252618	151373024	16379.8962	2589.5214	212	AC078816.1			chr2	160143669	160303783	33531.5892	6119.6052	206	LINC02478			chr2	36293089	36440006	34962.5484	5845.8582	188	CRIM1			chr1	23478350	23645030	54464.224	6014.536	173	E2F2			chr1	206951514	207086158	63679.1364	5806.3344	154	FCAMR			chr14	22905167	23060748	78975.0429	9282.027
chr3	151252618	151373024	16379.8962	2589.5214	212	GPR87			chr20	34284239	34467885	33776.2548	6516.0234	207	AL356299.2			chr17	15894689	16017822	32235.8355	3141.4614	189	ADORA2B			chr1	23478350	23645030	54464.224	6014.536	173	AL021154.1			chr1	206951514	207086158	63679.1364	5806.3344	154	C1orf116			chr14	22905167	23060748	78975.0429	9282.027
chr3	151252618	151373024	16379.8962	2589.5214	212	P2RY13			chr20	34284239	34467885	33776.2548	6516.0234	207	AHCY			chr17	15894689	16017822	32235.8355	3141.4614	189	ZSWIM7			chr1	23478350	23645030	54464.224	6014.536	173	ID3			chr1	206951514	207086158	63679.1364	5806.3344	154	PFKFB2			chr14	22905167	23060748	78975.0429	9282.027
chr10	59807700	59961013	19389.9381	5624.5215	213	CCDC6			chr20	34284239	34467885	33776.2548	6516.0234	207	AL356299.1			chr17	15894689	16017822	32235.8355	3141.4614	189	TTC19			chr1	23478350	23645030	54464.224	6014.536	173	MDS2			chr1	206951514	207086158	63679.1364	5806.3344	154	YOD1			chr14	22905167	23060748	78975.0429	9282.027
[truncated: 9,425 more rows]
[truncated: 9 more columns]
