# Supplementary material for: KLF7 regulates super-enhancer-driven IGF2BP2 overexpression to promote the progression of head and neck squamous cell carcinoma
Source: J Exp Clin Cancer Res. 2024 Mar 5;43:69. doi: 10.1186/s13046-024-02996-y (PMC10913600; doi:10.1186/s13046-024-02996-y)
Supplement: Supplementary file 3 — Supplementary Material 3. [file 13046_2024_2996_MOESM3_ESM.xls]

CAL27 cell-specific SE-associated genes	Detroit562 cell-specific SE-associated genes	HN12 cell-specific SE-associated genes	SCC25 cell-specific SE-associated genes	HNSCC cell-specific SE-associated genes
AC026316.1	DENND3	RNU6-855P	A1BG	WNT7B
AC026316.3	AC040970.1	AC016831.5	A1BG-AS1	AL135934.1
WNT7B	WNT7B	AC016831.2	A3GALT2	FJX1
AL135934.1	RNU7-159P	MICOS10P2	AARS2	AL138812.1
FJX1	MMP13	KPNA2P3	AARSD1	TRIM44
AL138812.1	AP001486.3	AC132812.1	ABCB6	LINC02723
TRIM44	LTBP3	BPTFP1	ABCG4	AC122134.1
LINC02723	RASSF6	ARHGAP27P1-BPTFP1-KPNA2P3	ABHD14B	H1-6
AC122134.1	MMP10	AC103810.3	ABHD16B	H2BC4
AC006482.1	MMP1	MIR6080	ABHD8	H2AC6
AC079906.1	AP000619.2	AC011442.1	AC000078.1	STIP1
AP000902.1	MMP3	SPC24	AC002470.1	FERMT3
RPL15P3	MMP12	KANK2	AC002470.2	TRPT1
LINC02530	BOLA3P1	AC011472.1	AC002472.1	NUDT22
MT1XP1	TMEM212-AS1	AC011472.5	AC002472.2	AP001453.1
AL133230.1	TMEM212-IT1	AC011472.4	AC002472.3	DNAJC4
MIR645	AP001885.3	ANGPTL8	AC002984.1	VEGFB
H1-6	GRK2	AC079922.2	AC003043.2	FKBP2
H2BC4	ANKRD13D	SLC20A1	AC003102.1	AP001453.3
H2AC6	RN7SL253P	AC090023.1	AC004241.1	PPP1R14B
STIP1	AC105285.1	SNRPG	AC004241.2	PPP1R14B-AS1
FERMT3	GALNT7	FAM136A	AC004241.3	AP001453.2
TRPT1	MIR548T	AC022201.2	AC004241.4	PLCB3
NUDT22	RPL13P6	AC011611.6	AC004241.5	FAT2
AP001453.1	AP001362.1	RN7SL734P	AC004466.1	AC011374.3
DNAJC4	ZNRD2-AS1	AC011611.2	AC004466.2	AC011374.1
VEGFB	ZNRD2	AC011611.1	AC004466.3	CLMAT3
FKBP2	FAM89B	RNU6-805P	AC004477.1	SPARC
AP001453.3	EHBP1L1	AL355076.2	AC004477.2	AC020763.4
PPP1R14B	KCNK7	MIR4708	AC004596.1	MTSS2
PPP1R14B-AS1	MAP3K11	H4C3	AC004771.1	AC020763.3
AP001453.2	PCNX3	H1-6	AC004771.2	AC020763.1
PLCB3	AL132642.2	H2BC4	AC004771.3	VAC14-AS1
FAT2	FAM181A-AS1	H2AC6	AC004771.4	U91328.2
AC011374.3	FAM181A	ARHGAP29-AS1	AC004817.2	U91328.1
AC011374.1	AL132642.1	WNT7B	AC004817.3	U91328.3
CLMAT3	MIR4506	PPIAP6	AC004832.1	H3P26
SPARC	ASB2	AL121820.3	AC004832.2	H1-1
AL022328.4	CCDC197	AC026316.1	AC004832.3	H3C1
SELENOO	OTUB2	AC026316.3	AC004832.4	H4C1
AL022328.1	LINC02723	ADAMTS12	AC004832.5	H4C2
AL022328.2	GUCY2EP	RNU6-923P	AC004832.6	H3C2
FO393419.2	AP003119.1	AP005233.1	AC004972.1	H2AC4
AC020763.4	TSKU	AP000439.2	AC005020.2	H2BC3
MTSS2	AP003119.2	EPPK1	AC005262.1	H2AC5P
AC020763.3	AP003119.3	GPS2	AC005262.2	H3C3
AC020763.1	ACER3	AC026954.2	AC005264.1	H1-2
VAC14-AS1	TRAV35	NEURL4	AC005363.1	HFE
AP001407.1	TRAV36DV7	AC026954.1	AC005363.2	H4C3
KCNJ6-AS1	TRAV37	ACAP1	AC005520.1	RNA5SP263
U91328.2	TRAV38-1	KCTD11	AC005606.1	PELATON
U91328.1	TRAV38-2DV8	AC026954.3	AC005606.2	LINC01270
U91328.3	TRAV39	TMEM95	AC005682.1	LINC01271
H3P26	TRAV40	TNK1	AC005682.2	AL121753.2
H1-1	TRAV41	AC079329.1	AC005837.2	MMP24OS
H3C1	AC244502.2	DPP7	AC005837.3	AL121753.1
H4C1	LINC01754	AC010087.1	AC005837.4	EIF6
H4C2	CCND1	DKK3	AC006064.1	FAM83C-AS1
H3C2	LTO1	STIP1	AC006064.2	FAM83C
H2AC4	FGF19	FERMT3	AC006064.3	LTBP3
H2BC3	AL022328.4	TRPT1	AC006064.4	AP001362.1
H2AC5P	SELENOO	NUDT22	AC006064.5	ZNRD2-AS1
H3C3	AL022328.1	AP001453.1	AC007036.1	ZNRD2
H1-2	AL022328.2	DNAJC4	AC007036.2	FAM89B
HFE	AC100872.1	VEGFB	AC007036.3	EHBP1L1
H4C3	AC100872.2	FKBP2	AC007036.4	KCNK7
AC069185.1	LINC01151	AP001453.3	AC007036.5	MAP3K11
CTSB	AP001830.1	PPP1R14B	AC007365.1	PCNX3
AC025857.1	TMEM123	PPP1R14B-AS1	AC007513.1	MIR4690
OR7E158P	AP001830.2	AP001453.2	AC007611.1	SIPA1
OR7E161P	MAP3K2	PLCB3	AC007666.1	AL022326.1
AC107918.5	MAP3K2-DT	AL121753.2	AC007879.1	RNA5SP262
AC107918.6	AC068282.2	MMP24OS	AC007879.2	AP001885.3
RNA5SP263	PROC	AL121753.1	AC007879.3	GRK2
AC015845.2	MIR4783	EIF6	AC007879.4	ANKRD13D
MRPS23	AC010976.1	FAM83C-AS1	AC007879.5	AC079780.1
AC015845.1	RNU4-48P	FAM83C	AC007996.1	RPS2P32
CUEDC1	H3P25	AL035458.2	AC008124.1	LINC02617
PELATON	AC113361.1	LINC02723	AC008443.1	LINC02598
LINC01270	CXXC5	AP003774.1	AC008443.2	KLRK1-AS1
LINC01271	CXXC5-AS1	AC010422.8	AC008443.3	KLRK1
RPL13P6	AC008667.1	DHPS	AC008443.5	KLRC4-KLRK1
ABTB2	RNU6-236P	AC010422.2	AC008443.6	KLRC4
AL035079.1	H4C3	GNG14	AC008443.7	AC068775.1
CIR1P3	H1-6	FBXW9	AC008708.1	KLRC3
CAT	H2BC4	AC018761.4	AC008708.2	KLRC2
AC084030.1	H2AC6	SNORD41	AC008735.1	RETREG3
AL121753.2	RAB3IL1	TNPO2	AC008735.2	AC067852.4
MMP24OS	RNU6-1243P	MOGAT3	AC008735.4	TUBG1
AL121753.1	BEST1	DGAT2L7P	AC008964.1	AL031597.1
EIF6	ALOX15P2	RPSAP46	AC009065.3	RNU6-43P
FAM83C-AS1	FGD3	PLOD3	AC009065.6	AL391121.1
FAM83C	SUSD3	ZNHIT1	AC009065.7	TRIM8
LOXL1-AS1	LINC02042	CLDN15	AC009065.9	MIR6511B1
LOXL1	CD200R1L-AS1	ADORA2B	AC009090.4	AC009065.6
STOML1	CD200R1L	ZSWIM7	AC009090.5	AC009065.3
PML	PIGF	TTC19	AC009090.6	PKD1
AC013486.1	CRIPT	AC002553.2	AC009509.3	MIR4516
LTBP3	AC020604.1	AC002553.1	AC009955.2	MIR3180-5
AP001362.1	LINC01118	RPLP1P11	AC010087.1	RAB26
ZNRD2-AS1	SOCS5	RNF216-IT1	AC010173.1	SNHG19
ZNRD2	CHKA	MIR6874	AC010198.1	SNORD60
FAM89B	AP002992.1	AL669970.1	AC010198.2	AC009065.9
EHBP1L1	AC087516.1	AC111182.1	AC010247.2	TRAF7
KCNK7	SPTSSB	AC111182.2	AC010271.1	CASKIN1
MAP3K11	LINC02067	MIR4316	AC010271.2	MLST8
PCNX3	AC112491.1	KHSRPP1	AC010422.2	BRICD5
MIR4690	RPL23AP42	RN7SL151P	AC010422.8	AC009065.7
SIPA1	U91328.2	RPL23AP58	AC010463.1	RPL21P36
AL671710.1	U91328.1	RNU6-43P	AC010463.2	CELSR1
ALG12	U91328.3	AL391121.1	AC010463.3	AL021392.1
CRELD2	H3P26	TRIM8	AC010494.1	GRAMD4
BX539320.1	H1-1	SBK2	AC010525.1	RAD1P1
PIM3	H3C1	SBK3	AC010525.2	RPS8P4
MIR6821	H4C1	ZNF579	AC010619.1	BAG3
IL17REL	H4C2	FIZ1	AC010619.2	TXNP1
AC135166.1	H3C2	ZNF524	AC010646.1	INPP5F
KLHL38	H2AC4	ZNF865	AC010735.1	LINC01137
ANXA13	H2BC3	AC008735.4	AC010735.2	ZC3H12A
FAM91A1	H2AC5P	ZNF784	AC010883.2	MIR6732
THA1P	H3C3	ZNF580	AC010883.3	MIR5581
AC087645.3	H1-2	ZNF581	AC010997.2	MEAF6
AC109454.3	HFE	CCDC106	AC010997.3	RCE1
RNU6-456P	AC026355.3	U2AF2	AC010997.4	LRFN4
LINC01843	AC026355.1	AC008735.1	AC010997.5	RNU7-23P
RN7SL541P	UGT1A13P	AC008735.2	AC010997.6	MIR3163
AC005355.2	UGT1A9	EPN1	AC011306.1	AC131934.1
JADE2	UGT1A7	AC010525.1	AC011374.1	EPS8L2
LINC01989	UGT1A6	AC010525.2	AC011374.3	TMEM80
CCL2	AC114812.2	AC008749.1	AC011462.1	DEAF1
CCL7	UGT1A5	AC113192.2	AC011462.2	AP006621.4
CCL11	UGT1A4	LINCADL	AC011462.3	RPL23AP19
FUNDC2P4	RPL17P11	LVRN	AC011462.4	RERE
PDGFB	UGT1A3	DDX43P1	AC011462.5	ENO1
AL031590.1	AC114812.3	RNU6-1263P	AC011472.1	MIR6728
AL022326.1	DNAJB3	LINC00973	AC011472.4	ENO1-AS1
PADI4	UGT1A2P	TARS2	AC011472.5	RNU6-304P
AL359095.1	AC114812.4	MIR6878	AC011611.1	HMGN2P17
RNA5SP262	AC114812.1	RHBDF2	AC011611.2	AL139415.1
LIPC	UGT1A1	LTBP3	AC011611.6	AL139415.2
AC084781.1	RPL36AP14	AC087645.4	AC011753.1	CA6
AC084781.2	EPAS1	THA1P	AC011753.2	CDC42P3
ALDH1A2	RN7SL636P	AC087645.3	AC012065.1	LY6E-DT
LIPC-AS1	COX6CP2	GRM4	AC012173.1	LY6E
AC018904.2	RBP3	KRT18P9	AC012313.1	C8orf31
AP001885.3	ZNF488	CYCSP55	AC012313.10	AK3P2
GRK2	AC069421.2	HMGA1	AC012313.2	AC083982.1
ANKRD13D	AC069421.3	MIR6835	AC012313.3	DPH7
AC020907.1	AP000902.1	SMIM29	AC012313.4	ZMYND19
HPN-AS1	AC020763.4	AL354740.1	AC012313.5	ARRDC1
AC020907.6	MTSS2	RPL35P2	AC012313.6	AL590627.2
FXYD3	AC020763.3	U91328.2	AC012313.8	ARRDC1-AS1
MIR6887	AC020763.1	U91328.1	AC012313.9	EHMT1
LGI4	VAC14-AS1	U91328.3	AC012442.1	SETP5
AC020907.5	ZC3H3	H3P26	AC012442.2	AC080023.2
FXYD1	AC067930.9	H1-1	AC012507.2	SBF2
AC020907.2	AC067930.3	H3C1	AC012531.1	AC080023.1
FXYD7	RN7SKP175	H4C1	AC012531.2	ADM
FXYD5	GSDMD	H4C2	AC012531.3	AMPD3
AC108066.1	MROH6	H3C2	AC012531.4	NFE2L3
MIR4776-2	AC067930.4	H2AC4	AC012531.5	HNRNPA2B1
MIR4776-1	NAPRT	H2BC3	AC012531.6	CBX3
AC108066.2	AC067930.5	H2AC5P	AC012531.7	AL583722.2
RRN3P4	AC067930.1	H3C3	AC012645.1	LINC02280
KYNU	EEF1D	H1-2	AC012645.2	MIR4710
RPL5P22	TIGD5	HFE	AC012645.4	INF2
PNOC	PYCR3	AP002761.3	AC013244.1	AL583722.3
AL132642.2	GFUS	ARHGEF17	AC013244.2	ADSS1
FAM181A-AS1	AP005233.1	CDK17	AC013356.4	ANKRD63
FAM181A	AP000439.2	AC125612.1	AC013486.1	AC020658.5
AL132642.1	AP000439.1	RN7SKP11	AC013549.3	PLCB2-AS1
MIR4506	AP000439.3	AC007513.1	AC013549.4	PLCB2
ASB2	LINC02747	CFAP54	AC013701.1	P4HB
CCDC197	LINC01488	STMN3	AC013701.2	AC145207.9
OTUB2	STIP1	RTEL1	AC016027.1	AC145207.2
AC005699.1	FERMT3	RTEL1-TNFRSF6B	AC016027.2	ARHGDIA
AC079780.1	TRPT1	TNFRSF6B	AC016027.3	AC145207.5
RPS2P32	NUDT22	ARFRP1	AC016027.5	AC145207.6
LINC02617	AP001453.1	ZGPAT	AC016405.1	ALYREF
LINC02598	DNAJC4	AL121845.3	AC016405.2	ANAPC11
KLRK1-AS1	VEGFB	AL121845.4	AC016405.3	NPB
KLRK1	FKBP2	LIME1	AC016586.1	PCYT2
KLRC4-KLRK1	AP001453.3	AL121845.2	AC016629.1	SIRT7
KLRC4	PPP1R14B	SLC2A4RG	AC016629.2	MAFG
AC068775.1	PPP1R14B-AS1	AL121845.1	AC016629.3	AC145207.8
KLRC3	AP001453.2	AC087392.2	AC016683.1	MAFG-DT
KLRC2	PLCB3	AC087392.1	AC016722.1	AC145207.4
CNNM3-DT	ZNF707	AC036164.1	AC018521.4	PYCR1
CNNM3	LINC02878	NXN	AC018695.1	MYADML2
ANKRD23	CCDC166	TIMM22	AC018695.2	AC145207.1
ANKRD39	AC105219.2	MIR3183	AC018695.3	NOTUM
SEMA4C	MAPK15	CCDC26	AC018695.4	AC145207.7
AC092636.1	AC105219.1	AC103718.1	AC018695.5	ASPSCR1
AL137071.1	MIR4664	MTRF1LP2	AC018695.6	KDM6B
GLIS3-AS1	IQANK1	AL022328.4	AC018695.9	TMEM88
MED27	FAM83H	SELENOO	AC018761.4	CYB5D1
RETREG3	AC105219.3	AL022328.1	AC018797.3	AC104581.4
AC067852.4	AC007666.1	AL022328.2	AC020658.1	NAA38
TUBG1	ATP6V1E1	PRXL2A	AC020658.2	CHD3
AL031597.1	BCL2L13	TSPAN14	AC020658.5	SCARNA21
RNU6-43P	LINC00709	AC021028.1	AC020763.1	RPL3
AL391121.1	AL138773.1	SH2D4B	AC020763.3	SNORD83B
TRIM8	ATP8B3	HMGB3P20	AC020763.4	SNORD83A
B3GNT5	AC012615.2	SKAP2	AC020907.1	SNORD43
RNA5SP151	MIR1909	AC108134.3	AC020907.2	SYNGR1
AL356961.1	AC012615.6	RNU1-22P	AC020907.5	HLA-DMB
LINC00404	REXO1	ZSCAN10	AC020907.6	AL645941.2
LINC01070	AC012615.3	AC108134.4	AC020978.1	HLA-DMA
MIR1225	KLF16	ZNF205	AC020978.2	BRD2
AC009065.2	AC012615.4	ALOX12B	AC020978.3	AL645941.1
AC009065.5	AC012615.1	AC129492.1	AC020978.4	AL645941.3
MIR6511B1	AC012615.5	MIR4314	AC020978.5	HLA-DOA
AC009065.6	ABHD17A	RPL21P36	AC020978.6	RN7SL636P
AC009065.3	SCAMP4	RNA5SP263	AC020978.7	COX6CP2
PKD1	ADAT3	HS3ST1	AC020978.8	ANP32B
MIR4516	CSNK1G2	AC006230.1	AC020978.9	AL354726.1
MIR3180-5	CSNK1G2-AS1	AC025539.1	AC021016.2	RNU6-918P
RAB26	LINC02298	AC020913.1	AC021028.1	C16orf70
SNHG19	AL512356.4	AC020913.3	AC021072.1	B3GNT9
SNORD60	AL512356.3	AC020913.2	AC021683.3	TRADD
AC009065.9	AL512356.2	USE1	AC022079.1	FBXL8
TRAF7	AL512356.5	OCEL1	AC022079.2	AC074143.1
CASKIN1	C12orf77	NR2F6	AC022167.1	HSF4
MLST8	IRAG2	AC010646.1	AC022167.2	NOL3
BRICD5	IL36B	BABAM1	AC022167.4	KIAA0895L
AC009065.7	IL36RN	AC010463.1	AC022201.2	EXOC3L1
MIR4286	IL1F10	USHBP1	AC022364.1	E2F4
C8orf74	RNU6-1180P	ANKLE1	AC022364.2	ELMO3
RNA5SP252	IL1RN	MRPL34	AC022384.1	MIR328
RP1L1	AC087477.5	AC010463.3	AC022973.5	AC040160.2
SOX7	AC087783.1	ABHD8	AC023043.2	LRRC29
AC105001.1	AC080023.2	DDA1	AC023043.3	TMEM208
RPL21P36	SBF2	ANO8	AC023055.1	SLC9A5
ADORA2B	AC080023.1	GTPBP3	AC023137.1	FHOD1
ZSWIM7	ADM	AC010463.2	AC023794.2	ZP3
TTC19	AMPD3	PLVAP	AC023794.3	SSC4D
LGR4	AC055714.1	CCDC194	AC023813.1	VN1R11P
LGR4-AS1	AC083841.1	LINC01970	AC023813.2	RNU2-62P
AC100771.1	SLURP2	AC132872.1	AC023813.3	AL021807.1
LIN7C	LYNX1-SLURP2	ICE2	AC023813.4	H2BC11
BDNF-AS	LYNX1	RORA-AS1	AC023906.1	H2AC11
MIR8087	LY6D	AC079780.1	AC023906.2	H4C9
RNA5SP339	AC083841.2	RPS2P32	AC023906.5	H2BC12
CELSR1	AC083841.4	TRA2A	AC025162.1	H2AC12
AL021392.1	AC083841.3	AC004597.1	AC025162.2	MIR3143
GRAMD4	GML	AP001885.1	AC025165.2	AC087289.1
RAD1P1	AC017006.1	AP001885.3	AC025165.3	UNC13D
RPS8P4	SLC28A1	GRK2	AC025165.4	WBP2
BAG3	AC087468.2	ANKRD13D	AC025165.5	TRIM47
TXNP1	RNU6-339P	UBE2J2	AC025183.1	AC087289.5
INPP5F	RNU6-796P	LINC01786	AC025183.2	TRIM65
CD93	AC087468.1	SCNN1D	AC025300.1	AC087289.2
LINC00656	PDE8A	ACAP3	AC026401.1	MRPL38
AL118508.2	CABP4	MIR6726	AC026401.2	KRT18P9
RNA5SP478	ASAP3	PUSL1	AC026401.3	CYCSP55
AL118508.1	AC068580.2	INTS11	AC026461.2	HMGA1
LINC01137	RPL36AP39	MIR6727	AC026461.3	MIR6835
ZC3H12A	AC139143.1	AL139287.1	AC026470.2	SMIM29
MIR6732	SYT8	CPTP	AC026471.1	AL354740.1
MIR5581	TNNI2	TAS1R3	AC026471.2	RPL35P2
MEAF6	LSP1	MIR6808	AC026471.3	RAB3IL1
MIR1-1	MIR4298	DVL1	AC026471.4	RNU6-1243P
MIR133A2	AC051649.1	MXRA8	AC026471.5	BEST1
RPL7P3	MIR7847	AURKAIP1	AC026471.6	STMN3
BX640514.1	CYCSP40	NDUFB4P8	AC026894.1	RTEL1
BX640514.2	APLNR	CCNL2	AC027176.2	RTEL1-TNFRSF6B
AL450469.2	AL133163.2	MRPL20-AS1	AC027544.3	AC020658.1
AL450469.1	AL133163.1	MRPL20	AC027601.5	AC020658.2
AL357033.1	NFKBIA	RN7SL657P	AC027808.1	INAFM2
SLCO4A1	LINC02363	MRPL20-DT	AC034102.1	RNA5SP392
AL357033.4	LINC02362	ANKRD65	AC034102.2	CCDC9B
AL357033.3	SNORD79	AL391244.1	AC034102.4	PHGR1
SLCO4A1-AS1	TP53TG1	TMEM88B	AC034102.5	DISP2
LINC00686	AC005045.1	RN7SL636P	AC034102.6	AC013356.4
NTSR1	AC005045.2	COX6CP2	AC034102.7	KNSTRN
SUPT7L	CROT	PTPN1	AC034193.1	EFCAB1
SLC4A1AP	AP001207.2	RN7SL672P	AC036164.1	AL158151.3
RCE1	AC108134.3	AC122134.1	AC036176.1	AL158151.4
LRFN4	RNU1-22P	PPIF	AC037198.1	IER5L
RNU7-23P	ZSCAN10	AL133481.1	AC037198.2	AL158151.1
MIR3163	AC108134.4	AC068533.2	AC037486.1	AL133163.2
DSTYK	AC005306.1	AC068533.1	AC040160.1	AL133163.1
AC131934.1	AC004678.2	ASL	AC040160.2	MIR548AQ
EPS8L2	AC004678.1	AC068533.4	AC040162.2	IGF2BP2
TMEM80	AC007136.1	CRCP	AC040162.3	CCND1
DEAF1	BTBD2	AC068533.3	AC040970.1	LTO1
AP006621.4	MKNK2	TPST1	AC051649.1	BTBD2
FAM110A	MOB3A	PIP4K2B	AC055866.1	MKNK2
RPS10P5	IZUMO4	ZC3H3	AC064843.1	MOB3A
CD47	EIF4G2	AC067930.9	AC067852.4	IZUMO4
LINC01215	AC116535.1	AC067930.3	AC067930.1	ZC3H3
AC004870.2	ZBED5	RN7SKP175	AC067930.2	AC067930.9
AC104521.1	ZBED5-AS1	GSDMD	AC067930.3	AC067930.3
STAP2	AC069360.1	MROH6	AC067930.4	RN7SKP175
MPND	LINC02028	AC067930.4	AC067930.5	GSDMD
AC007292.3	AC024559.2	NAPRT	AC067930.9	MROH6
EIF1P6	RCE1	AC067930.5	AC067931.2	AC067930.4
AC007292.2	LRFN4	AC067930.1	AC068580.2	NAPRT
AC007292.1	RNU7-23P	EEF1D	AC068580.5	AC067930.5
SH3GL1	MIR3163	TIGD5	AC068631.1	AC067930.1
CHAF1A	AC004836.1	PYCR3	AC068775.1	EEF1D
AC011498.3	SYPL1	GFUS	AC068870.1	TIGD5
MIR4746	AC010997.1	LINC01754	AC068870.2	PYCR3
AC011498.2	AC107050.1	NEK6	AC068870.4	GFUS
AC011498.7	FAT1	AL162724.2	AC068946.2	NFKBIA
AL133334.1	AC007998.4	AL162724.1	AC068946.3	DNAJC8P1
MIR6499	AC007998.3	IL37	AC074143.1	AL133163.3
AC005821.2	AC007998.5	CDK8P2	AC078795.1	H3C9P
MARCHF10	AC007998.2	MOK	AC078795.2	AL021917.1
MARCHF10-DT	INO80C	ZNF839	AC078795.3	CHRNE
PRELID3BP3	FAM169A	CINP	AC078802.1	GP1BA
GUCY2EP	AC010501.2	TECPR2	AC079316.2	SLC25A11
AP003119.1	AC010501.1	AC005699.1	AC079329.1	RNF167
TSKU	AC116337.4	AC109454.3	AC079780.1	PFN1
AP003119.2	AC116337.1	RNU6-456P	AC079922.1	ENO3
AP003119.3	AC116337.2	LINC01843	AC079922.2	SPAG7
MRPL14	RPL27AP5	RN7SL541P	AC080023.1	AC004771.3
TMEM63B	AC093259.1	AC005355.2	AC080023.2	MIR6864
AJM1	GPC1	JADE2	AC080037.2	MIR6865
PHPT1	AC110619.1	AL133215.3	AC082651.2	AC004771.1
MAMDC4	MIR149	SEMA4G	AC082651.3	CAMTA2
EDF1	AC079780.1	MRPL43	AC083805.2	AC004771.4
TRAF2	RPS2P32	MIR608	AC083841.1	AC004771.2
MIR4479	AATBC	AL133215.1	AC083841.2	INCA1
AL807752.1	BLCAP	TWNK	AC083855.1	KIF1C
AL807752.5	NNAT	LZTS2	AC083855.2	PRXL2A
FBXW5	AL109614.1	PDZD7	AC083982.1	TSPAN14
C8G	PPIAP3	SFXN3	AC084030.1	NR2F6
LCN12	LINC01746	AL133215.2	AC084117.1	AC010646.1
IL3	GLRXP1	KAZALD1	AC087257.1	BABAM1
CSF2	SLC29A3	AP000439.1	AC087257.2	AC010463.1
AC034216.1	AL359183.1	AP000439.3	AC087289.1	USHBP1
AC063976.3	CDH23	LINC02747	AC087289.2	ANKLE1
RNA5SP89	AC010883.3	LINC01488	AC087289.5	MRPL34
AC082651.3	AC023043.2	PRELID3BP7	AC087301.1	AC010463.3
TAF1B	AC023043.3	STMN1P1	AC087392.1	ABHD8
ACOT9	FHOD3	AMN1	AC087392.2	DDA1
AC131011.1	RNA5SP262	AC023157.2	AC087639.1	SYVN1
SAT1	RNA5SP263	AC023157.1	AC090023.1	HIGD1AP10
RPL9P7	AC093001.2	IFITM3P2	AC090193.1	RNU2-23P
ALDH1A1	AC093001.1	H3-5	AC090206.1	PDCL2P2
ANXA1	CPHL1P	RNU6-1069P	AC090527.2	SPDYC
GRIFIN	SYVN1	AC023050.2	AC090527.3	PGAM1P8
LFNG	HIGD1AP10	SUN3	AC090699.1	AP003068.2
MIR4648	RNU2-23P	RPL12P37	AC090877.1	CAPN1
BRAT1	PDCL2P2	NENFP3	AC090970.1	YIF1A
IQCE	SPDYC	AC016546.1	AC090970.2	TMEM151A
RAMP1	PGAM1P8	SH3D21	AC091053.1	AP001107.3
FHAD1-AS1	AP003068.2	EVA1B	AC091053.2	CD248
AL031283.2	CAPN1	AL591845.1	AC091114.1	RIN1
AL031283.1	SLC22A20P	STK40	AC092069.1	AP001107.6
EFHD2	MIR151A	LSM10	AC093019.1	BRMS1
AC019117.1	STX6	RNU4-27P	AC093019.2	B4GAT1
LTC4S	AC000078.1	SNORA63C	AC093162.1	AP001107.9
MGAT4B	TXNRD2	OSCP1	AC093512.1	SLC29A2
MIR1229	COMT	MRPS15	AC093512.2	BRD9P1
SQSTM1	MIR4761	AC005220.1	AC093520.1	RNU1-84P
RN7SKP150	ARVCF	AC032044.1	AC093577.1	AC068580.2
MRNIP	TANGO2	CRK	AC096638.1	RPL36AP39
AC008393.1	MIR185	MYO1C	AC096644.1	AC139143.1
RBM47	TMEM223	INPP5K	AC096644.2	SYT8
RPL23AP19	AP001160.3	PITPNA-AS1	AC097065.1	TNNI2
RERE	TMEM179B	IGF2	AC097065.2	LSP1
ENO1	MIR6748	AC132217.1	AC098935.1	MIR4298
MIR6728	MIR6514	MIR483	AC098935.2	AC051649.1
ENO1-AS1	NXF1	IGF2-AS	AC099482.2	MIR7847
RNU6-304P	AP001160.4	AC132217.2	AC099518.1	PTPN1
HMGN2P17	RNU6-118P	INS-IGF2	AC099518.2	RN7SL672P
AL139415.1	STX5	INS	AC099518.3	MT4
AL139415.2	AP001160.1	TH	AC099518.4	MT3
CA6	TEX54	MIR4686	AC099518.5	MT2A
CDC42P3	WDR74	ARL14EPL	AC099518.6	AC026461.3
LY6E-DT	RNU2-2P	AC034236.1	AC099568.2	MT1L
LY6E	SNHG1	AC034236.3	AC099850.1	MT1E
C8orf31	SNORD22	AC034236.2	AC099850.2	MT1M
AK3P2	SNORD30	COMMD10	AC099850.3	MT1JP
AC083982.1	SNORD28	AC026477.1	AC100858.2	MT1A
LY6L	SNORD27	RETREG3	AC104461.1	MT1DP
DPH7	SNORD26	AC067852.4	AC104581.2	MT1CP
ZMYND19	SNORD25	TUBG1	AC104581.4	AC026461.2
ARRDC1	SLC3A2	C1QTNF6	AC105219.1	MT1B
AL590627.2	RPS28P8	SSTR3	AC105219.2	MT1F
ARRDC1-AS1	DGKH	Z82188.1	AC105219.3	MT1G
EHMT1	AL157932.1	RAC2	AC108142.1	MT1H
SETP5	MAPK6P3	CYTH4	AC108159.1	MT1IP
AC093627.6	LINC02709	Z94160.1	AC108451.1	ZNF579
AC093627.1	SBF2-AS1	Z94160.2	AC108451.2	FIZ1
AC093627.22	AC011092.2	SRL	AC108673.3	ZNF524
AC093627.5	RNU7-28P	LINC01569	AC108925.1	ZNF865
AC093627.4	RAD1P1	TFAP4	AC109322.1	AC008735.4
AL121912.1	RPS8P4	GLIS2	AC110285.1	ZNF784
AC080023.2	BAG3	GLIS2-AS1	AC110285.2	ZNF580
SBF2	TXNP1	AC012676.1	AC110285.3	ZNF581
AC080023.1	INPP5F	PAM16	AC110285.4	CCDC106
ADM	FAT2	AC012676.5	AC110285.5	U2AF2
AMPD3	AC011374.3	VASN	AC110285.6	AC008735.1
KHSRPP1	AC011374.1	AL135934.1	AC111170.1	AC008735.2
RN7SL151P	CLMAT3	FJX1	AC111170.2	EPN1
AC011294.1	SPARC	AL138812.1	AC111170.3	AC010525.1
EPS15P1	ARAP3	TRIM44	AC111197.1	AC010525.2
UBOX5	AC005753.2	AC087164.1	AC112907.1	ENO2
FASTKD5	ADORA2B	ALKBH5	AC112907.2	ATN1
LZTS3	ZSWIM7	LLGL1	AC112907.3	C12orf57
DDRGK1	TTC19	FLII	AC113189.1	U47924.2
ITPA	MIR5093	MIEF2	AC113189.12	RNU7-1
SLC4A11	AC092377.1	AC127537.1	AC113189.2	PTPN6
AL109976.1	CDC42P3	RPL7AP65	AC113189.3	MIR200CHG
ARHGEF16	LY6E-DT	LINC02580	AC113189.4	MIR200C
AL512413.1	LY6E	AC010883.2	AC114803.1	MIR141
NFE2L3	C8orf31	AC103703.1	AC115284.3	U47924.1
HNRNPA2B1	AK3P2	GPATCH8	AC116667.2	PHB2
CBX3	AC083982.1	FZD2	AC118658.1	SCARNA12
AL583722.2	LY6L	AC091152.3	AC121338.1	EMG1
LINC02280	AL158151.3	AL671710.1	AC122134.1	C1S
MIR4710	AL158151.4	ALG12	AC124852.1	LPCAT3
INF2	IER5L	CRELD2	AC124944.2	ZNF707
AL583722.3	AL158151.1	BX539320.1	AC125611.3	LINC02878
ADSS1	NACC2	PIM3	AC125612.1	CCDC166
STRA8	LINC02846	MIR6821	AC126768.3	AC105219.2
PAK6	TMEM250	IL17REL	AC130343.1	MAPK15
BUB1B-PAK6	AL138781.1	AC131934.1	AC130343.3	AC105219.1
AC020658.4	SRP14	EPS8L2	AC130462.1	MIR4664
AC020658.3	SRP14-AS1	TMEM80	AC131025.2	IQANK1
AC020658.7	AC021755.2	DEAF1	AC131934.1	FAM83H
C15orf56	AC021755.3	AP006621.4	AC132217.1	AC105219.3
AC020658.6	BMF-AS1	RPL7P3	AC132217.2	PRKAG3
ANKRD63	BMF	BX640514.1	AC132872.1	RPL23AP31
AC020658.5	AC021755.1	BX640514.2	AC136475.1	WNT6
PLCB2-AS1	AP001330.5	AL450469.2	AC136475.2	WNT10A
PLCB2	AP001330.1	AL450469.1	AC136475.3	RNU6-642P
MICOS10P2	RNU7-67P	AL357033.1	AC136475.4	LINC01494
KPNA2P3	AP001330.3	SLCO4A1	AC136475.5	KRT8P30
AC132812.1	NACA4P	AL357033.4	AC136475.6	CDK5R2
BPTFP1	DUXAP2	AL357033.3	AC136475.7	MIR4312
AC145207.3	RPL32P33	SLCO4A1-AS1	AC136475.8	ANP32A
P4HB	LINC00511	LINC00686	AC136475.9	SPESP1
AC145207.9	AC080037.2	NTSR1	AC137932.1	AC087639.1
AC145207.2	RN7SKP180	AC005529.1	AC137932.2	ANO8
ARHGDIA	TFPI	AL451070.1	AC137932.3	GTPBP3
AC145207.5	VEGFC	FABP3	AC138035.1	AC010463.2
AC145207.6	AL671710.1	SERINC2	AC138696.1	PLVAP
ALYREF	ALG12	PLCB4	AC138696.2	DVL1
ANAPC11	CRELD2	C11orf86	AC139143.1	MXRA8
NPB	BX539320.1	LINC02212	AC139149.1	AURKAIP1
PCYT2	PIM3	LINC02213	AC145098.1	NDUFB4P8
SIRT7	MIR6821	AC112200.2	AC145098.2	CCNL2
MAFG	IL17REL	AC112200.1	AC145207.1	MRPL20-AS1
AC145207.8	EGLN3-AS1	ANKRD33B	AC145207.2	CDCA5
MAFG-DT	MMS19	ANKRD33B-AS1	AC145207.3	ZFPL1
AC145207.4	UBTD1	AC106760.1	AC145207.4	TMEM262
PYCR1	ANKRD2	AP001362.1	AC145207.5	VPS51
MYADML2	HOGA1	ZNRD2-AS1	AC145207.6	AP003068.1
AC145207.1	AL355315.1	ZNRD2	AC145207.7	TM7SF2
NOTUM	C10orf62	FAM89B	AC145207.8	ZNHIT2
AC145207.7	MORN4	EHBP1L1	AC145207.9	AP003068.3
ASPSCR1	ARHGAP18	KCNK7	AC231657.1	AP003068.4
KDM6B	AC027702.1	MAP3K11	AC231657.2	FAU
TMEM88	RN7SL149P	PCNX3	AC242426.2	MRPL49
CYB5D1	LTC4S	MIR4690	AC243732.1	MIR6751
AC104581.4	MGAT4B	SIPA1	AC245036.1	SPSB2
NAA38	MIR1229	RAB40C	AC245140.1	DSTNP2
CHD3	SQSTM1	WFIKKN1	AC245140.2	U47924.3
SCARNA21	RN7SKP150	METTL26	AC245140.3	WNT7A
AC009054.1	MRNIP	MCRIP2	AC245884.1	LINC02298
RPL3	AC008393.1	AL022341.1	AC245884.10	AL512356.4
SNORD83B	AC011626.1	WDR90	AC245884.3	AL512356.3
SNORD83A	AL135934.1	AL022341.2	AC245884.8	AL512356.2
SNORD43	FJX1	RHOT2	AC245884.9	AL512356.5
SYNGR1	AL138812.1	RHBDL1	ACAP3	NEK6
STX6	TRIM44	LINC02867	ACHE	AL162724.2
AC062015.1	CMSS1	Z92544.2	ACTG1	AL162724.1
MOK	MIR3921	STUB1	ACTL7A	AC007666.1
ZNF839	AC109454.3	JMJD8	ACTL7B	ATP6V1E1
TNFSF14	RNU6-456P	WDR24	ACTRT3	BCL2L13
C3	LINC01843	Z92544.1	ACY1	TMEM223
AC008760.2	RN7SL541P	FBXL16	AD000813.1	AP001160.3
GPR108	AC005355.2	Z97653.2	AD001527.1	TMEM179B
MIR6791	JADE2	Z97653.1	AD001527.2	MIR6748
TRIP10	AL133230.1	METRN	ADAMTS13	MIR6514
AC008760.1	MIR645	ANTKMT	ADCY4	NXF1
SH2D3A	AP006287.2	CCDC78	ADI1P2	AP001160.4
VAV1	PACS1	HAGHL	ADK	RNU6-118P
ATP8B3	CLEC1A	CIAO3	ADM	STX5
AC012615.2	HNRNPABP1	CLMAT3	ADSS1	AP001160.1
MIR1909	NIFKP9	SPARC	AF124730.1	TEX54
AC012615.6	CYP27C1	MIR648	AF186190.1	WDR74
REXO1	WBP11P2	AC016027.3	AF196969.1	RNU2-2P
AC012615.3	AC096659.1	AC016027.2	AF196972.1	SNHG1
KLF16	AL022342.1	RHEBP3	AGAP2	SNORD22
AC012615.4	MIR3616	MICAL3	AGAP2-AS1	SNORD30
AC012615.1	GADD45B	LINC01634	AGER	SNORD28
AC012615.5	RNU6-993P	AC016027.1	AGO2	SNORD27
ABHD17A	ELOCP28	PEX26	AGPAT1	SNORD26
SCAMP4	RN7SL121P	AC016027.5	AIF1	SNORD25
ADAT3	AC092068.2	AC016027.4	AIFM3	SLC3A2
CSNK1G2	AL358944.1	ARL2BPP10	AK3P2	LINC01119
CSNK1G2-AS1	ARL14EP	TUBA8	AKAP5	AC016722.1
HLA-DMB	RPL12P30	RAD1P1	AKT1	AC110285.4
AL645941.2	AL353699.1	RPS8P4	AL021392.1	DOC2A
HLA-DMA	MIR133A2	BAG3	AL021807.1	C16orf92
BRD2	RPL7P3	TXNP1	AL021917.1	TLCD3B
AL645941.1	BX640514.1	INPP5F	AL022326.1	AC093512.2
AL645941.3	BX640514.2	AL109840.2	AL022724.1	ALDOA
HLA-DOA	AL450469.2	NELFCD	AL023775.1	AC093512.1
PRKCH	AL450469.1	CTSZ	AL023807.1	PPP4C
RN7SL636P	AL357033.1	TUBB1	AL031320.1	TBX6
COX6CP2	SLCO4A1	ATP5F1E	AL031591.1	YPEL3
ANP32B	AL357033.4	PRELID3B	AL031591.2	AC012645.1
AL354726.1	AL357033.3	MRPS16P2	AL031597.1	GDPD3
RNU6-918P	SLCO4A1-AS1	ZNF831	AL031848.1	AC012645.2
RNU6-731P	LINC00686	AL391056.1	AL035252.3	AC012645.4
AL591866.1	MIR548AQ	NTMT1	AL035252.4	MAPK3
NOL9	IGF2BP2	C9orf50	AL035252.5	RNU1-134P
TAS1R1	ZNRF2	ASB6	AL049775.1	MIR941-1
ZBTB48	MIR550B1	AL590369.1	AL049775.2	MIR941-2
KLHL21	MIR550A1	PRRX2	AL049775.3	MIR941-3
PHF13	AC006978.2	CHRNE	AL049795.1	MIR941-4
THAP3	AC006978.1	GP1BA	AL049795.2	MIR941-5
AC004975.1	RNU6-43P	SLC25A11	AL049829.1	MIR1914
AC004975.2	AL391121.1	RNF167	AL049830.4	MIR647
DNAJB6	TRIM8	PFN1	AL049869.2	UCKL1
IL22RA2	UBXN1	ENO3	AL049869.3	UCKL1-AS1
IFNGR1	LRRN4CL	SPAG7	AL050402.1	AL161785.1
LINC01970	BSCL2	AC004771.3	AL050402.2	C9orf106
AC132872.1	GNG3	MIR6864	AL079303.1	AL353803.5
C16orf70	HNRNPUL2-BSCL2	MIR6865	AL096865.1	LINC01503
B3GNT9	HNRNPUL2	AC004771.1	AL096870.1	RN7SL159P
TRADD	TTC9C	CAMTA2	AL109614.1	AL353803.3
FBXL8	FO393419.2	AC004771.4	AL109767.1	ACAP3
AC074143.1	EXT1	AC004771.2	AL109809.1	MIR6726
HSF4	NEK6	INCA1	AL109809.4	PUSL1
NOL3	AL162724.2	KIF1C	AL109920.1	INTS11
KIAA0895L	AL162724.1	AC008115.4	AL117351.1	MIR6727
EXOC3L1	CDCA5	RPL21P75	AL117351.2	AL139287.1
E2F4	ZFPL1	KDM6B	AL117379.1	CPTP
ELMO3	TMEM262	TMEM88	AL118506.1	TAS1R3
MIR328	VPS51	CYB5D1	AL118508.1	MIR6808
AC040160.2	AP003068.1	AC104581.4	AL118508.2	IL2RB
LRRC29	TM7SF2	NAA38	AL121753.1	Z82188.2
TMEM208	ZNHIT2	CHD3	AL121753.2	C1QTNF6
SLC9A5	AP003068.3	SCARNA21	AL121772.1	SSTR3
FHOD1	AP003068.4	TERT	AL121772.2	Z82188.1
AL355922.2	FAU	MIR4457	AL121772.3	RAC2
METTL17	MRPL49	CLPTM1L	AL121845.1	AC099518.4
SLC39A2	MIR6751	AC026748.7	AL121845.2	AC099518.2
AL161668.3	AC133540.1	MTCO2P32	AL121845.3	COQ7
MIR6717	AC012020.1	LINC01511	AL121845.4	AC099518.1
TPPP2	PRPF8	AC026748.3	AL121972.1	AC099518.6
AL161668.4	AC130343.3	GNB1L	AL132719.1	ITPRIPL2
AL161668.2	TLCD2	RTL10	AL132800.1	AC099518.3
RNASE13	MIR22HG	AC000078.1	AL133163.1	AC099518.5
RNASE7	MIR22	TXNRD2	AL133163.2	SYT17
RNASE8	WDR81	COMT	AL133163.3	AC010494.1
NDRG2	AC130343.1	RNH1	AL133215.1	ERO1A
ARHGEF40	SERPINF2	AC137894.4	AL133215.2	PSMC6
RNU6-1098P	SERPINF1	AC137894.1	AL133415.1	STYX
TEP1	AP001189.2	HRAS	AL135818.1	RAPGEF3
RNA5SP382	AP001189.5	LRRC56	AL135818.2	AC004241.4
KLHL33	LINC02757	LMNTD2	AL135818.3	AC004466.1
AL355075.5	AP001266.2	LMNTD2-AS1	AL135934.1	AC004466.3
OSGEP	AP5B1	RASSF7	AL136116.1	AC004466.2
AL355075.2	OVOL1	MIR210HG	AL136116.2	HDAC7
APEX1	OVOL1-AS1	MIR210	AL136116.3	LINC02354
PIP4P1	AP001266.1	PHRF1	AL136131.1	AC121338.1
PNP	SNX32	IRF7	AL136131.2	TRIM7
AL355075.3	AL121753.2	CDHR5	AL136131.3	TRIM7-AS1
RNASE10	MMP24OS	SCT	AL136528.1	AC008443.3
TOMM7	AL121753.1	MIR95	AL137159.1	AC008443.7
AC005682.2	EIF6	AC097381.3	AL137224.1	TRIM41
SNHG26	FAM83C-AS1	TPTEP2-CSNK1E	AL138787.1	MIR4638
SNORD93	FAM83C	TPTEP2	AL138812.1	AC008443.1
AC005682.1	AP001615.1	Z98749.1	AL138976.2	RACK1
RPL12P10	MIR6814	AC005306.1	AL139158.1	SNORD96A
ZP3	RIPK4	AC004678.2	AL139254.2	SNORD95
SSC4D	ADI1P2	AC004678.1	AL139254.3	CTC-338M12.4
DTX2	LINC02617	AC007136.1	AL139287.1	TRIM52
FDPSP2	LINC02598	BTBD2	AL139289.1	TRIM52-AS1
AC005522.1	KLRK1-AS1	MKNK2	AL139289.2	AC008443.6
UPK3B	KLRK1	MOB3A	AL139415.1	AC008443.2
AC004980.4	KLRC4-KLRK1	IZUMO4	AL139415.2	AC008443.5
AC004980.3	KLRC4	C16orf70	AL139421.1	RNU6-705P
FST	AC068775.1	B3GNT9	AL157373.1	AC138035.1
AP005273.2	KLRC3	TRADD	AL157373.2	MOGAT3
AP005273.1	KLRC2	FBXL8	AL157823.1	DGAT2L7P
AP006288.1	MIR4503	AC074143.1	AL157823.2	RPSAP46
SLC22A11	AC135166.1	HSF4	AL157829.1	RNY4P36
SLC22A12	KLHL38	NOL3	AL157904.1	AC005837.4
MBNL1	ANXA13	KIAA0895L	AL158151.1	MXRA7
MBNL1-AS1	PLAAT4	EXOC3L1	AL158151.2	AC005837.3
AC008532.1	PLAAT2	E2F4	AL158151.3	JMJD6
CCDC9	PLAAT3	ELMO3	AL158151.4	METTL23
INAFM1	AP000753.1	MIR328	AL158212.2	AC005837.2
C5AR1	IMMP1LP1	AC040160.2	AL160271.1	SRSF2
AC015813.4	B3GNT5	LRRC29	AL161668.1	MFSD11
VEZF1	RNA5SP151	TMEM208	AL161785.1	MIR636
AC015813.7	AL596223.2	SLC9A5	AL162424.1	RNU6-97P
AC015813.1	HK1	FHOD1	AL162724.1	HIPK4
VN1R11P	RPS15AP28	AC040160.1	AL162724.2	PRX
RNU2-62P	MIR1915HG	PLEKHG4	AL162742.1	SERTAD1
AL021807.1	MIR1915	BNC1	AL162742.2	AC010271.2
H2BC11	SKIDA1	H3C9P	AL353588.1	SERTAD3
H2AC11	MLLT10	AL021917.1	AL353803.3	AC010271.1
H4C9	AL358780.1	BTN3A2	AL353803.5	BLVRB
H2BC12	RNU6-306P	BTN2A2	AL354726.1	SPTBN4
H2AC12	AL079303.1	BTN3A1	AL354740.1	HOGA1
MIR3143	PAX9	AC007956.2	AL355075.2	AL355315.1
AC087289.1	AC063949.1	AREL1	AL355075.3	C10orf62
UNC13D	CFAP300	AC007956.1	AL355075.5	PTMA
WBP2	RNA5SP535	FCF1	AL355102.1	MIR1244-1
TRIM47	AC245140.1	TIE1	AL355102.2	AC108925.1
AC087289.5	FLNA	MPL	AL355102.3	SNX32
TRIM65	AC245140.3	AL139289.2	AL355102.4	SMPD5
AC087289.2	EMD	AL139289.1	AL355102.5	OPLAH
MRPL38	RPL10	CDC20	AL355297.1	MIR6846
KRT18P9	AC245140.2	ELOVL1	AL355297.2	AC109322.1
CYCSP55	DNASE1L1	MIR6734	AL355297.3	EXOSC4
HMGA1	TAZ	MED8	AL355312.1	MIR6847
MIR6835	CH17-340M24.3	MED8-AS1	AL355312.2	GPAA1
SMIM29	ATP6AP1	SZT2	AL355312.3	CYC1
AL354740.1	GDI1	AC087301.1	AL355312.4	SHARPIN
RPL35P2	FAM50A	CPSF4L	AL355312.5	MAF1
RAB3IL1	MIR6858	CDC42EP4	AL355315.1	WDR97
RNU6-1243P	PLXNA3	EREG	AL355490.2	HGH1
BEST1	AC131934.1	AC021180.1	AL355497.3	TSSK5P
WWTR1	EPS8L2	AREG	AL355994.1	MROH1
COMMD2	TMEM80	WNT7A	AL355994.3	MIR6878
RNU6-507P	DEAF1	HDAC3	AL355994.5	DPH2
RNF13	AP006621.4	RELL2	AL357079.2	ATP6V0B
RN7SL328P	LSINCT5	FCHSD1	AL357140.2	AL357079.2
RAPGEF1	AC091891.1	ARAP3	AL357140.4	B4GALT2
EIF4A1P3	IRX2	AC005753.2	AL358215.1	CCDC24
AL160271.1	C5orf38	RN7SKP80	AL358215.2	SEC14L2
AC087854.1	AC116359.1	RNU6-513P	AL358215.3	RNF215
SORBS3	DPH7	RRP7BP	AL358780.1	AC004832.3
AC037459.4	ZMYND19	POLDIP3	AL359636.1	AC004832.5
AC037459.3	ARRDC1	RNU12	AL359636.2	RNU6-564P
PDLIM2	AL590627.2	Z93241.1	AL359692.1	AC004832.4
AC037459.1	ARRDC1-AS1	ATP5MGL	AL359771.1	MTFP1
C8orf58	EHMT1	CYB5R3	AL365181.1	AC004832.6
CCAR2	SETP5	A4GALT	AL391121.1	AC004832.2
AC037459.2	OAT	ZNF707	AL449283.1	SEC14L3
STMN3	NKX1-2	LINC02878	AL451070.1	AC004832.1
RTEL1	AL445237.1	CCDC166	AL500527.1	UBXN1
RTEL1-TNFRSF6B	LHPP	AC105219.2	AL500527.2	LRRN4CL
TNFRSF6B	RPS10P18	MAPK15	AL512356.2	BSCL2
ARFRP1	GAPDHP54	AC105219.1	AL512356.3	GNG3
ZGPAT	AC098799.1	MIR4664	AL512356.4	HNRNPUL2-BSCL2
AL121845.3	AC098799.2	IQANK1	AL512356.5	HNRNPUL2
AL121845.4	APOOP4	FAM83H	AL513320.1	TTC9C
LIME1	YTHDC1	AC105219.3	AL513327.1	RNU6-343P
AL121845.2	MT2P1	AC025188.1	AL513477.2	BAZ2A
SLC2A4RG	AL031597.1	AC025188.2	AL583722.1	ATP5F1B
AL121845.1	CELSR1	AC025188.3	AL583722.2	SNORD59A
AC020658.1	AL021392.1	F2R	AL583722.3	RN7SL809P
AC020658.2	GRAMD4	F2RL1	AL589666.2	PTGES3
INAFM2	AC005392.1	RN7SL208P	AL590627.2	MRPL43
RNA5SP392	PSG5	S100Z	AL590822.1	AL133215.1
CCDC9B	PSG4	RNU6-131P	AL591866.1	TWNK
PHGR1	CEACAMP10	HROB	AL603910.1	LZTS2
DISP2	NECAB3	ASB16	AL606490.2	PDZD7
AC013356.4	AL121906.1	ASB16-AS1	AL606490.4	SFXN3
KNSTRN	E2F1	TMUB2	AL606490.5	AL133215.2
RNU1-22P	PXMP4	ATXN7L3	AL606490.8	KAZALD1
PPFIBP1	AL050349.1	AC004596.1	AL645504.1	MRPL51
AC087257.1	ZNF341	MIR6782	AL645941.1	NCAPD2
AC087257.2	RPL31P2	UBTF	AL645941.2	SCARNA10
AC009509.3	RASAL1	AC003102.1	AL645941.3	AC006064.5
AL354977.1	CFAP73	SHC1P2	AL662884.1	AC006064.3
ZBED5	MIR7106	SLC4A1	AL662884.3	GAPDH
ZBED5-AS1	U73166.1	AC080023.2	AL662884.4	AC006064.4
AC069360.1	SEMA3B-AS1	SBF2	AL663070.1	AC006064.1
AC096659.1	SEMA3B	AC080023.1	AL669918.1	IFFO1
FGF17	MIR6872	ADM	AL772161.1	NOP2
DMTN	LSMEM2	AMPD3	AL928654.1	AC006064.2
FAM160B2	IFRD2	RNA5SP262	AL928654.2	SCARNA11
NUDT18	HYAL3	PRPF8	AL928654.3	PRPF8
PIAS4	NAA80	AC130343.3	ALDH16A1	AC130343.3
AC016586.1	HYAL1	TLCD2	ALDH4A1	TLCD2
ZBTB7A	HYAL2	MIR22HG	ALDOA	MIR22HG
MAP2K2	TUSC2	MIR22	ALG1L9P	MIR22
AC026355.3	RASSF1	WDR81	ALYREF	WDR81
AC026355.1	RASSF1-AS1	AC130343.1	AMPD3	AC130343.1
EFCAB1	ZMYND10-AS1	SERPINF2	ANAPC11	SERPINF2
AATBC	ZMYND10	SERPINF1	ANAPC15	SERPINF1
GUCA1B	NPRL2	LYPLA1	ANKLE1	B4GALNT4
MRPS10	CYB561D2	MRPL15	ANKRD13D	HPS6
AL158151.3	Z84492.2	RNU6ATAC32P	ANKRD63	AL500527.1
AL158151.4	TMEM115	AC060764.1	ANKRD9	AL500527.2
IER5L	Z84492.1	RN7SL693P	ANKZF1	LDB1
AL158151.1	RPAP3	AC012313.9	ANO1	PPRC1
AL133163.2	AC004241.1	SLC27A5	ANO1-AS1	NOLC1
AL133163.1	ENDOU	ZBTB45	ANO8	LSM14B
MIR548AQ	AC004241.5	RN7SL525P	ANO9	PSMA7
IGF2BP2	AC004241.2	TRIM28	ANP32A	SS18L1
IL20	SLC48A1	MIR6807	ANP32B	MTG2
IL24	RAPGEF3	CHMP2A	ANPEP	C11orf86
AC098935.2	AC004241.4	UBE2M	AP000436.1	ERBB3
AC098935.1	AC004466.1	MZF1-AS1	AP000487.1	AC034102.2
FCMR	AC004466.3	MZF1	AP000487.2	PA2G4
PIGR	AC004466.2	CENPBD1P1	AP000593.2	AC034102.4
KRT6C	HDAC7	AC016629.3	AP000593.4	RPL41
KRT6A	LINC02354	AC016629.1	AP000721.1	ESYT1
KRT5	MIR6499	AC016629.2	AP000721.2	ZC3H10
KRT71	LRP5	PELATON	AP000763.3	AC034102.7
KRT74	ARL4AP1	LINC01270	AP000763.4	AC034102.6
CCND1	ANK3	LINC01271	AP000812.1	AC034102.5
LTO1	ANK3-DT	ALDH1A1	AP000812.2	MYL6B
MMADHCP2	CDK1	ANXA1	AP000812.3	MYL6
AC005306.1	RBM5	DPH7	AP000812.4	AD000813.1
AC004678.2	RBM5-AS1	ZMYND19	AP000879.1	OVOL3
AC004678.1	SEMA3F-AS1	ARRDC1	AP000879.2	POLR2I
AC007136.1	SEMA3F	AL590627.2	AP001037.1	TBCB
BTBD2	AC104450.1	ARRDC1-AS1	AP001107.1	AD001527.2
MKNK2	GNAT1	EHMT1	AP001107.2	CAPNS1
MOB3A	SLC38A3	SETP5	AP001107.3	AD001527.1
IZUMO4	AC108925.1	AL355512.1	AP001107.6	COX7A1
AC098680.2	AP3M1	DUSP5	AP001107.9	AC002984.1
AC098680.1	ADK	RPL7P35	AP001160.1	RNF227
LINC02513	SNORA59A	SMC3	AP001160.3	KCNAB3
ZC3H3	SMPD5	GNA11	AP001160.4	AC104581.2
AC067930.9	OPLAH	AC005262.2	AP001207.2	TRAPPC1
AC067930.3	MIR6846	KF456478.1	AP001350.1	CNTROB
RN7SKP175	AC109322.1	AC005262.1	AP001350.2	NOXO1
GSDMD	EXOSC4	GNA15	AP001362.1	GFER
MROH6	MIR6847	AC005264.1	AP001437.1	AC005606.2
AC067930.4	GPAA1	S1PR4	AP001437.2	SYNGR3
NAPRT	CYC1	NCLN	AP001453.1	AC005606.1
AC067930.5	SHARPIN	CELF5	AP001453.2	ZNF598
AC067930.1	MAF1	ATP6V1H	AP001453.3	NPW
EEF1D	WDR97	RGS20	AP001885.3	RN7SL219P
TIGD5	HGH1	AC113194.1	AP002008.1	SLC9A3R2
PYCR3	TSSK5P	RPS27AP13	AP002008.4	CASC11
GFUS	MROH1	RNU6-1331P	AP002336.2	MYC
NFKBIA	IL22RA2	AC005180.2	AP002381.2	RN7SL750P
DNAJC8P1	IFNGR1	AC005180.1	AP002490.2	SLC12A9
AL133163.3	AL161785.1	GJC1	AP002495.1	EPHB4
RNA5SP292	C9orf106	HIGD1B	AP002770.1	SLC12A9-AS1
ZNF462	AL353803.5	AC015845.2	AP002851.1	TRIP6
AC010997.1	LINC01503	MRPS23	AP002956.1	MIR6875
H3C9P	RN7SL159P	AC015845.1	AP003065.1	SRRT
AL021917.1	AL353803.3	ANKRD63	AP003068.1	UFSP1
CHRNE	AC108865.1	AC020658.5	AP003068.2	ACHE
GP1BA	AC108865.2	PLCB2-AS1	AP003068.3	RN7SL549P
SLC25A11	MRPS36P2	PLCB2	AP003068.4	GNB1L
RNF167	MIR4690	AC020658.1	AP003108.2	RTL10
PFN1	SIPA1	AC020658.2	AP003108.3	AC000078.1
ENO3	MIR4489	INAFM2	AP003108.4	TXNRD2
SPAG7	RELA	RNA5SP392	AP003392.3	COMT
AC004771.3	RELA-DT	CCDC9B	AP003392.4	MIR193BHG
MIR6864	RN7SL309P	PHGR1	AP003392.5	MIR193B
MIR6865	KAT5	DISP2	AP003396.1	MIR365A
AC004771.1	AC104521.1	AC013356.4	AP003396.3	AC067930.2
CAMTA2	STAP2	KNSTRN	AP003498.2	ZNF623
AC004771.4	MPND	IVD	AP003555.1	HS3ST6
AC004771.2	AC007292.3	PIGT	AP003555.2	MSRB1
INCA1	EIF1P6	C16orf96	AP006621.4	RPL3L
KIF1C	AC007292.2	SFTA2	AP007216.1	NDUFB10
IRS1	AC007292.1	HCG21	AP007216.2	RPS2
AC010735.2	SH3GL1	NAPGP2	AP3M1	SNORA10
AC010735.1	CHAF1A	PTBP1	AP3S2	SNORA64
RHBDD1	AC011498.3	MIR4745	AP4S1	AC005363.1
PRXL2A	MIR4746	MIR3187	APEX1	SNHG9
TSPAN14	AC011498.2	PLPPR3	APLNR	SNORA78
AL513320.1	AC011498.7	AZU1	ARAP1	RNF151
TPRG1L	TNFSF14	PRTN3	ARAP1-AS1	AC005363.2
WRAP73	C3	ELANE	ARAP1-AS2	TBL3
TP73	AC008760.2	CFD	ARFRP1	PKP3
TP73-AS3	GPR108	MED16	ARHGAP21	SIGIRR
TP73-AS2	MIR6791	RNU6-9	ARHGAP29-AS1	ANO9
TP73-AS1	TRIP10	R3HDM4	ARHGDIA	RN7SL838P
AL136528.1	AC008760.1	KISS1R	ARHGEF17	AC090023.1
CCDC27	SH2D3A	ARID3A	ARHGEF40
AC020913.1	VAV1	AC005379.1	ARID1B
AC020913.3	AC140481.1	AC005391.1	ARID2
AC020913.2	AMER3	WDR18	ARL2
USE1	CYCSP8	AC004528.1	ARL2BP
OCEL1	AC133785.1	GRIN3B	ARL2-SNX15
NR2F6	ARHGEF4	RNU6-539P	ARMC12
AC010646.1	AC026316.1	MMS19	ARMC5
BABAM1	AC026316.3	UBTD1	ARNTL
AC010463.1	NEDD9	ANKRD2	ARRDC1
USHBP1	AL445430.2	HOGA1	ARRDC1-AS1
ANKLE1	AL445430.1	AL355315.1	ASB16
MRPL34	RARS1P1	C10orf62	ASB16-AS1
AC010463.3	PPFIBP1	MORN4	ASPSCR1
ABHD8	AC087257.1	PI4K2A	ATAT1
DDA1	AC087257.2	RPL23AP19	ATF1
SYVN1	TPT1P10	RERE	ATF6B
HIGD1AP10	IPMK	ENO1	ATG16L2
RNU2-23P	CISD1	MIR6728	ATG7
PDCL2P2	AC016396.1	ENO1-AS1	ATG9A
SPDYC	AC016396.2	RNU6-304P	ATN1
PGAM1P8	AC087518.1	HMGN2P17	ATP5F1B
AP003068.2	LINC02866	AL139415.1	ATP5MC1P1
CAPN1	TCIM	AL139415.2	ATP6AP1
SLC22A20P	AC022733.1	CA6	ATP6V0B
YIF1A	RRN3P4	AL714022.1	ATP6V1D
TMEM151A	KYNU	HSP90B3P	ATP6V1E1
AP001107.3	RPL21P36	PPBPP2	ATXN7L3
CD248	PRKAG3	AC093677.3	AURKAIP1
RIN1	RPL23AP31	AC093677.1	AVIL
AP001107.6	WNT6	CXCL2	AVPI1
BRMS1	WNT10A	MTHFD2L	B3GNT5
B4GAT1	RNU6-642P	AC093677.2	B3GNT8
AP001107.9	LINC01494	CCND1	B3GNT9
SLC29A2	KRT8P30	LTO1	B4GALNT4
BRD9P1	CDK5R2	LINC01770	B4GALT2
RNU1-84P	AC099518.4	VWA1	B4GAT1
AC068580.2	AC099518.2	ATAD3C	B9D2
RPL36AP39	COQ7	ATAD3B	BABAM1
AC139143.1	AC099518.1	GGNBP1	BACH1
SYT8	AC099518.6	RN7SL26P	BAG3
TNNI2	ITPRIPL2	BAK1	BAHCC1
LSP1	AC099518.3	LINC00336	BANF1P3
MIR4298	AC099518.5	ITPR3	BANK1
AC051649.1	SYT17	MAD1L1	BATF2
MIR7847	AC010494.1	AC069288.1	BAZ2A
AC091435.1	HS6ST1	MRM2	BCAM
AC091435.2	AC104634.1	NUDT1	BCKDHA
PTPN1	TEX44	MIR6836	BCL11B
RN7SL672P	RN7SL499P	IMMP1LP3	BCL2L13
AC083841.1	PTMA	RNA5SP179	BDKRB1
SLURP2	MIR1244-1	RPS26P28	BDKRB2
LYNX1-SLURP2	MIR95	MYO10	BEST1
LYNX1	AC097381.3	RNU6-660P	BLCAP
LY6D	KHSRPP1	AL158151.3	BLID
AC083841.2	RN7SL151P	AL158151.4	BLOC1S6
AC083841.4	CP	IER5L	BLVRB
AC083841.3	THNSL1	AL158151.1	BNC1
GML	ENKUR	AC008753.3	BRD2
IL37	LINC01516	MIR373	BRD9P1
CDK8P2	NR2F6	AC008753.2	BRICD5
MT4	AC010646.1	NLRP12	BRK1
MT3	BABAM1	MYADM-AS1	BRMS1
MT2A	AC010463.1	MYADM	BRWD1P1
AC026461.3	USHBP1	AC008440.1	BSCL2
MT1L	ANKLE1	PRKCG	BTBD10P2
MT1E	MRPL34	CACNG7	BTBD2
MT1M	AC010463.3	RNU6-110P	BTG4
MT1JP	ABHD8	AJAP1	BTN2A2
MT1A	DDA1	Z98886.1	BTN3A2
MT1DP	ANO8	AL133230.1	BX679664.1
MT1CP	GTPBP3	MIR645	C10orf62
AC026461.2	AC010463.2	AC025268.1	C11orf86
MT1B	PLVAP	SNCG	C12orf57
MT1F	PRSS33	MMRN2	C16orf70
MT1G	SNORA3C	ADIRF-AS1	C16orf74
MT1H	PRSS41	ADIRF	C16orf92
MT1IP	PRSS21	AL136982.7	C1QTNF5
MT1X	EIF1P4	AGAP11	C1QTNF6
AC026461.1	ZG16B	BMS1P3	C1S
DPPA2P4	PRSS30P	AL136982.1	C20orf181
MIR1268B	PRSS22	AL136982.6	C2CD2L
GAA	AC003965.2	AL136982.4	C6orf136
EIF4A3	AC003965.1	AL136982.2	C8orf31
AC087741.3	FLYWCH2	FAM25A	C9orf106
AC087741.2	FLYWCH1	AL136982.5	C9orf152
CARD14	C11orf86	DNMT1	CA6
AC087741.1	PELATON	S1PR2	CAB39
SGSH	LINC01270	MIR4322	CABP4
SLC26A11	LINC01271	MRPL4	CACNA1F
ZNF579	LINC01559	AC011511.3	CALHM6
FIZ1	RNA5SP353	ICAM1	CALHM6-AS1
ZNF524	NDRG1	AC011511.2	CALR
ZNF865	KC877373.1	AC011511.5	CAMK2N1
AC008735.4	AF186190.1	ICAM4	CAMTA2
ZNF784	ST13P6	ICAM5	CAP1
ZNF580	AP001885.1	ZGLP1	CAPN1
ZNF581	Z84478.1	AC011511.1	CAPNS1
CCDC106	CD47	FDX2	CAPRIN2
U2AF2	LINC01215	AC011511.4	CARHSP1
AC008735.1	B3GNTL1	RAVER1	CARM1
AC008735.2	METRNL	AC114271.1	CARMN
EPN1	AC130371.2	ICAM3	CASC11
AC010525.1	AC144831.1	AL133232.1	CASC8
AC010525.2	AC139099.3	RNU6-929P	CASKIN1
AC133540.1	AC139099.2	HRH1	CATIP
ENO2	AC023232.1	AC083855.2	CATIP-AS1
ATN1	PTPRJ	CHCHD4P4	CATIP-AS2
C12orf57	MIR1225	ATG7	CBLN3
U47924.2	AC009065.2	AC083855.1	CBX1
RNU7-1	AC009065.5	AC100821.1	CBX3
PTPN6	MIR6511B1	DPH2	CBX3P5
MIR200CHG	AC009065.6	ATP6V0B	CBX3P9
MIR200C	AC009065.3	AL357079.2	CCDC106
MIR141	PKD1	B4GALT2	CCDC157
U47924.1	MIR4516	CCDC24	CCDC166
PHB2	MIR3180-5	AC068580.2	CCDC18-AS1
SCARNA12	RAB26	RPL36AP39	CCDC22
EMG1	SNHG19	AC139143.1	CCDC24
C1S	SNORD60	SYT8	CCDC27
LPCAT3	AC009065.9	TNNI2	CCDC28B
ZNF707	TRAF7	LSP1	CCDC91
LINC02878	CASKIN1	MIR4298	CCDC97
CCDC166	MLST8	AC051649.1	CCDC9B
AC105219.2	BRICD5	MIR7847	CCND1
MAPK15	AC009065.7	AC010883.3	CCNL2
AC105219.1	QTRT1	TMEM105	CCT7P1
MIR4664	DNM2	AC027601.5	CCT8P1
IQANK1	MIR638	AC110285.3	CD248
FAM83H	MIR4748	AC110285.1	CD7
AC105219.3	CDCA3	AC110285.5	CD93
EVX2	USP5	AC110285.2	CDC20
HOXD13	TPI1	BAHCC1	CDC42EP4
HOXD12	RPL13P5	AC110285.6	CDC42EP5
HOXD11	LRRC23	MIR4740	CDC42P3
HOXD10	SPSB2	MIR3186	CDCA5
HOXD9	DSTNP2	AC110285.4	CDK17
HOXD-AS2	U47924.3	MIR548AQ	CDK2
HOXD8	ENO2	IGF2BP2	CDK4
HOXD3	ATN1	PFDN1	CDK5P1
MIR10B	C12orf57	HBEGF	CDK5R2
HOXD4	U47924.2	AC008438.2	CDK5RAP3
AC090197.1	RNU7-1	SLC4A9	CDK6
AC004836.1	PTPN6	RNU4-14P	CDK6-AS1
SYPL1	MIR200CHG	VN1R11P	CDK8P2
GADD45B	MIR200C	RNU2-62P	CELF5
RNU6-993P	MIR141	AL021807.1	CELSR1
ELOCP28	U47924.1	H2BC11	CELSR2
RN7SL121P	PHB2	H2AC11	CELSR3
AL512343.2	SCARNA12	H4C9	CENPBD1P1
H3-3A	EMG1	H2BC12	CENPT
LINC01703	C1S	H2AC12	CFAP161
AL512343.1	AC022413.1	MIR3143	CFAP43
ACBD3-AS1	MGAT1	RPL10P2	CFAP54
SCRN1	HEIH	HIGD1AP17	CFAP58
FKBP14-AS1	LINC00847	MIR624	CFAP58-DT
FKBP14	AC022413.2	AL049830.4	CH17-340M24.3
PLEKHA8	ZFP62	AP4S1	CHCHD2P5
ELOB	GPS1	GUCY2EP	CHCHD4P4
AC092117.1	RFNG	AP003119.1	CHCHD5
PRSS33	DUS1L	TSKU	CHD3
SNORA3C	FASN	AP003119.2	CHMP2A
PRSS41	AC129510.1	AP003119.3	CHRNB1
PRSS21	AC009509.3	ACER3	CHRNE
EIF1P4	RPL34P20	KCNQ2	CHST3
ZG16B	AL355490.2	EEF1A2	CHTF8
PRSS30P	RRP12	AL121829.1	CIAPIN1P
PRSS22	PGAM1	PPDPF	CINP
AC003965.2	EXOSC1	PTK6	CISD2
AC003965.1	ZDHHC16	SRMS	CKAP2LP1
FLYWCH2	AP003071.5	AL121829.2	CKAP2P1
FLYWCH1	MIR3164	FNDC11	CKS1BP1
LINC02836	AP003071.1	HELZ2	CLCNKA
PRKAG3	SMIM38	AC020558.5	CLMAT3
RPL23AP31	AP003071.2	FST	CLPSL1
WNT6	AC079061.1	PWWP2B	CLPSL2
WNT10A	SYBU	AL451069.2	CNBP
RNU6-642P	AP006287.1	AL451069.3	CNIH2
LINC01494	EIF1AD	LINC02870	CNTF
KRT8P30	BANF1	RPL12P9	CNTROB
CDK5R2	CST6	AF124730.1	COL7A1
AC032044.1	CATSPER1	LINC00189	COMT
CRK	AP006287.3	BACH1	COPZ2
MYO1C	GAL3ST3	GAPDHP14	COQ7
INPP5K	SF3B2	RNU6-72P	COX4I1
PITPNA-AS1	AP002754.2	MIR3165	COX6A2
AF165147.1	DAGLA	NUMA1	COX6CP2
MIR4312	ABCC2	AP000812.4	COX6CP7
ANP32A	NANOGP6	LRTOMT	COX7A1
SPESP1	POU5F1P2	LAMTOR1	COX8A
AC087639.1	KLF10	AP000812.3	CPSF4L
ANO8	AP002851.1	ANAPC15	CPSF7
GTPBP3	SRL	FOLR3	CPTP
AC010463.2	LINC01569	RPEP6	CRAT
PLVAP	TFAP4	FOLR1P1	CRIP1
APIP	GLIS2	AJM1	CRIP2
PDHX	GLIS2-AS1	PHPT1	CSAD
MIR1343	AC012676.1	MAMDC4	CT62
DVL1	PAM16	EDF1	CTC-338M12.4
MXRA8	AC012676.5	TRAF2	CTD-2194D22.4
AURKAIP1	VASN	MIR4479	CTDSP1
NDUFB4P8	ENO1P1	AL807752.1	CTNNBIP1
CCNL2	LGALS8	AL807752.5	CTTN
MRPL20-AS1	LGALS8-AS1	FBXW5	CXCR1
MRPL20	AL359921.2	C8G	CYB561A3
RN7SL657P	AL359921.1	LCN12	CYB561D2
MRPL20-DT	LINC01137	PIAS4	CYB5D1
ANKRD65	ZC3H12A	AC016586.1	CYC1
AL391244.1	MIR6732	ZBTB7A	CYCSP55
TMEM88B	MIR5581	MAP2K2	CYMP
LINC01770	MEAF6	IL20	CYMP-AS1
VWA1	FTH1P1	IL24	CYP27B1
ATAD3C	LINC01728	AC098935.2	DBN1
ATAD3B	TOX2	AC098935.1	DCDC2B
CTRC	PSD4	FCMR	DDA1
CELA2A	AC016683.1	PIGR	DDB1
CELA2B	PAX8-AS1	LINC02053	DDX41
AC026477.1	DPF2	GRIK5	DEAF1
AC007036.4	TIGD3	ZNF574	DEFB108B
AC007036.5	RPL23AP19	AC010247.1	DEFB131B
MTURN	RERE	MIR4323	DENND3
AC007036.2	ENO1	AC010247.2	DERPC
AC007036.3	MIR6728	RNU4-50P	DGAT2L7P
RPS27P16	ENO1-AS1	ABCC2	DGKA
AC007036.1	RNU6-304P	NANOGP6	DHPS
AC021860.1	HMGN2P17	AC145207.3	DHRS11
KLF3-AS1	AL139415.1	P4HB	DIDO1
KLF3	AL139415.2	AC145207.9	DIPK1A
GPS1	CA6	AC145207.2	DISP2
RFNG	PWWP2B	ARHGDIA	DKK3
DUS1L	AL451069.2	AC145207.5	DMAC2
FASN	AL451069.3	AC145207.6	DNAJB2
AC129510.1	LINC02870	ALYREF	DNAJB6P3
CDCA5	WDR59	ANAPC11	DNAJC14
ZFPL1	ZNRF1	NPB	DNAJC4
TMEM262	MMP20	PCYT2	DNAJC5
VPS51	AP000851.2	SIRT7	DNAJC8P1
AP003068.1	VN1R11P	MAFG	DNASE1L1
TM7SF2	RNU2-62P	AC145207.8	DOC2A
ZNHIT2	AL021807.1	MAFG-DT	DOK3
AP003068.3	H2BC11	AC145207.4	DPAGT1
AP003068.4	H2AC11	PYCR1	DPF2
FAU	H4C9	MYADML2	DPH2
MRPL49	H2BC12	AC145207.1	DPH7
MIR6751	H2AC12	NOTUM	DPYD-IT1
RBP3	MIR3143	AC145207.7	DR1
ZNF488	RPL10P2	ASPSCR1	DSTNP2
TMEM156	AC005256.1	ZMIZ2	DUSP7
KLHL5	ONECUT3	AC013436.1	DUTP5
LINC02709	AC025268.1	PPIA	DVL1
SBF2-AS1	SNCG	MIR9-1HG	DYRK1A
AC005220.1	MMRN2	MEF2D	E2F4
SPSB2	ADIRF-AS1	AL365181.1	EBP
DSTNP2	ADIRF	AC098799.2	EDC4
U47924.3	AL136982.7	APOOP4	EEF1A1
AP003472.2	AGAP11	YTHDC1	EEF1AKMT3
AP003472.1	BMS1P3	MT2P1	EEF1D
AP000424.1	AL136982.1	AL133163.2	EFCAB1
AP000424.2	AL136982.6	AL133163.1	EFEMP1
ANKRD46	AL136982.4	NFKBIA	EFNB1
GAPDHP62	AL136982.2	DNAJC8P1	EGFL8
NECAB3	FAM25A	AL133163.3	EHBP1L1
AL121906.1	NUDT8	RPS3AP4	EHMT1
E2F1	TBX10	GNA12	EIF2S1
PXMP4	ACY3	AC006028.1	EIF3I
AL050349.1	AP003385.1	MIGA2	EIF4A1P3
ZNF341	ALDH3B2	AL592211.2	EIF4A2
RPL31P2	RPL37P2	DOLPP1	EIF5
CPA5	UNC93B5	AL158151.2	EIF6
CPA1	OR7E145P	CRAT	ELMO3
RN7SKP155	AP003385.5	PTPA	ELOA
AC007879.5	AP003385.2	FO393419.2	ELOA-AS1
AC007879.3	FOXQ1	AL121929.3	ELOVL1
AC007879.2	LINC01394	AL121929.2	EMC8
AC007879.4	AL034346.1	OLA1P3	EMD
LINC01802	TKT	GSTP1P1	EMG1
MIR1302-4	PTPRJ-AS1	PYM1	ENDOU
SLC28A1	MIR3161	DGKA	ENKUR
AC087468.2	EGFL7	AC025162.2	ENO1
RNU6-339P	AL590226.1	CDK2	ENO1-AS1
RNU6-796P	MIR126	AC025162.1	ENO2
AC087468.1	COX6CP4	PMEL	ENO3
PDE8A	CDIN1	RAB5B	ENTPD6
PAMR1	AC103988.1	AC034102.1	EPAS1
FAM136BP	LARP4P	AC004080.1	EPHB4
SERPINB8P1	TPST2P1	EVX1	EPN1
MMP20	FBXO32	PDGFB	EPPK1
MAD1L1	AC090193.1	AL031590.1	EPS8L2
AC069288.1	RN7SKP155	AL022326.1	ERBB3
MRM2	LPCAT3	RPL3	ERICD
NUDT1	PTPN1	SNORD83B	ERICH4
MIR6836	RN7SL672P	SNORD83A	ERO1A
IMMP1LP3	GNB1L	SNORD43	ESPL1
TNC	RTL10	SYNGR1	ESRP2
AL162425.1	IL2RB	BLID	ESYT1
AP001437.2	Z82188.2	MIRLET7A2	EVX2
AP001437.1	C1QTNF6	MIR100	EXOC3L1
DYRK1A	SSTR3	IGF2BP2-AS1	EXOSC1
GPC1	Z82188.1	TRAPPC12-AS1	EXOSC4
AC110619.1	RAC2	AC114810.1	EXOSC5
MIR149	GPR152	ADI1	EXT1
TMEM212-AS1	TMEM134	AC231981.1	FAAP100
TMEM212-IT1	AIP	AC108488.1	FAAP20
REV1	MIR6752	AC108488.2	FABP3
HDAC3	PITPNM1	RNASEH1	FADD
RELL2	CDK2AP2	RNASEH1-AS1	FAM136A
FCHSD1	CABP2	AC108488.3	FAM167B
ARAP3	LINC01820	RPS7	FAM200A
AC111182.1	LINC02583	COLEC11	FAM50A
AC111182.2	AC016912.2	AC010907.2	FAM83C
MIR4316	AC016912.1	TMSB4XP2	FAM83C-AS1
AC111170.3	RN7SL817P	CD274	FAM83H
AC111170.2	AC008906.1	PDCD1LG2	FAM86C1P
AC111170.1	ERAP1	RPL36P16	FAM89B
AC108451.1	AC008906.2	RN7SL718P	FAM9C
AC108451.2	MRFAP1	CYP2S1	FARSA
MIR5572	AC093323.4	AXL	FARSA-AS1
WNT7A	AC093323.1	AC011510.1	FAT2
RAB40C	LINC02482	HNRNPUL1	FAU
WFIKKN1	LINC02481	RNU5D-1	FBXL8
METTL26	AC093323.2	KIF2C	FBXO32
MCRIP2	S100P	LARP6	FBXW9
AL022341.1	AC093323.3	LRRC49	FCGRT
WDR90	MRFAP1L1	KRT8P9	FCMR
AL022341.2	BLOC1S4	RPAP3	FERMT3
RHOT2	AC106045.1	AC004241.3	FGF11
RHBDL1	RPS6P22	AC004241.1	FHL3
LINC02867	AC068305.1	ENDOU	FHOD1
Z92544.2	AC046129.1	AC004241.5	FHOD3
STUB1	HPN	AC004241.2	FIZ1
JMJD8	AC020907.1	SLC48A1	FJX1
WDR24	HPN-AS1	RAPGEF3	FKBP2
Z92544.1	AC020907.6	AC004241.4	FKBP5
MISP	FXYD3	AC004466.1	FKBPL
AC006273.1	MIR6887	AC004466.3	FLJ12825
LINC01836	LGI4	AC004466.2	FLJ20021
PTBP1	AC020907.5	HDAC7	FLNA
MIR4745	FXYD1	LINC02354	FLRT2
MIR3187	AC020907.2	RPL5P3	FLT3LG
PLPPR3	FXYD7	THSD4	FNDC3B
AZU1	FXYD5	CT62	FO393415.1
PRTN3	TECPR1	HMGB1P6	FO393415.2
DUBR	BRI3	MIR6880	FOLR1
LINC00882	AC093799.1	AC073916.1	FOLR1P1
AL162742.1	AL928654.1	TOMM7	FOLR2
AL162742.2	MTA1	AC005682.2	FOLR3
ITPRIP-AS1	AL928654.2	SNHG26	FSCN2
ITPRIP	CRIP2	SNORD93	FTSJ1
CFAP58-DT	CRIP1	AC005682.1	FXYD1
CFAP58	AL928654.3	RPL12P10	FXYD3
CERK	TEDC1	CENPF	FXYD5
AL118516.1	TMEM121	ABHD17AP3	FXYD7
TBC1D22A	ATP5MC1P1	UBE2V1P13	GALE
AC004869.2	IDH2	TTYH1	GAPDH
AC004869.1	IDH2-DT	AC245884.1	GAPDHP14
ZNRF2P1	KRT18P9	AC245884.9	GCDH
MIR550B2	CYCSP55	AC245884.10	GDI1
MIR550A2	HMGA1	AC245884.8	GDPD3
STARD3NL	MIR6835	LENG8-AS1	GFER
PROM2	SMIM29	AC245884.3	GFUS
KCNIP3	AL354740.1	LENG8	GFY
LINC02298	RPL35P2	LENG9	GGCX
AL512356.4	AC122134.1	CDC42EP5	GGNBP2
AL512356.3	PLD4	LAIR2	GID8
AL512356.2	AC073346.2	AC245036.1	GLB1L
AL512356.5	GPR85	CTNNBIP1	GLI4
RNU7-30P	AC073346.1	AL357140.4	GNA11
SNORA11B	SMIM30	LZIC	GNA15
NEK6	C16orf70	AL357140.2	GNB1L
AL162724.2	B3GNT9	NMNAT1	GNG14
AL162724.1	TRADD	RN7SKP269	GNG3
ZBED6CL	FBXL8	TMEM274P	GP1BA
ACTR3C	AC074143.1	SHISA7	GPAA1
LRRC61	HSF4	ISOC2	GPKOW
AC005586.1	NOL3	C19orf85	GPR152
RARRES2	KIAA0895L	AC008735.5	GPR68
REPIN1	EXOC3L1	AC008735.3	GPR84
ZNF775	E2F4	ZNF628	GPS2P2
REPIN1-AS1	ELMO3	NAT14	GPSM2
LINC00973	MIR328	SSC5D	GPSM3
AC007666.1	AC040160.2	LTC4S	GRAMD4
ATP6V1E1	LRRC29	MGAT4B	GRK2
BCL2L13	TMEM208	MIR1229	GSDMC
AL136361.1	SLC9A5	SQSTM1	GSDMD
BTF3P7	FHOD1	RN7SKP150	GSTO1
TIPARP-AS1	AL583722.2	MRNIP	GSTO2
TIPARP	LINC02280	AC008393.1	GSTP1P1
AC026470.2	MIR4710	DUTP5	GTPBP3
RPS2P44	INF2	TPT1P6	GTSF1
AC023813.2	AL583722.3	NT5E	GUCA1B
N4BP1	ADSS1	AL589666.2	H1-1
AC023813.1	CDK6	GPR152	H1-2
AC007611.1	CDK6-AS1	CABP4	H1-6
AC023813.3	AC004975.1	RNU6-1098P	H2AC11
AC023813.4	AC004975.2	CMSS1	H2AC12
ACOT7	DNAJB6	MIR1343	H2AC17
AL031848.2	RPP30	SMPD5	H2AC4
HES2	ANKRD1	OPLAH	H2AC5P
ESPN	RNU6-740P	MIR6846	H2AC6
MIR4252	RNA5SP211	AC109322.1	H2AX
TMEM223	AL109920.1	EXOSC4	H2BC11
AP001160.3	BX324167.2	MIR6847	H2BC12
TMEM179B	BX324167.1	GPAA1	H2BC17
MIR6748	AC000061.1	CYC1	H2BC3
MIR6514	AC063960.1	SHARPIN	H2BC4
NXF1	AC063960.2	MAF1	H3-3B
AP001160.4	AC011092.1	WDR97	H3C1
RNU6-118P	AC067930.2	HGH1	H3C12
STX5	ZNF623	TSSK5P	H3C2
AP001160.1	LINC01962	MROH1	H3C3
TEX54	AC008443.4	SH3PXD2A-AS1	H3C9P
WDR74	TRIM7	PDE4C	H3P26
RNU2-2P	TRIM7-AS1	AC008397.2	H4C1
SNHG1	AC008443.3	AC008397.1	H4C2
SNORD22	AC008443.7	IQCN	H4C3
SNORD30	TRIM41	JUND	H4C9
SNORD28	MIR4638	MIR3188	HAS3
SNORD27	AC008443.1	RPL39P38	HDAC1
SNORD26	RACK1	AC111170.3	HDAC7
SNORD25	SNORD96A	AC111170.2	HFE
SLC3A2	SNORD95	AC111170.1	HGH1
AC093627.7	CTC-338M12.4	AC021683.3	HIGD1AP10
AC093627.2	TRIM52	SERPINB9	HINFP
AC093627.3	TRIM52-AS1	FAM136BP	HIPK2
FAM20C	AC008443.6	SERPINB8P1	HIPK4
AC145676.1	AC008443.2	AL031963.2	HIVEP1
FOXL3	AC008443.5	RIPK1	HLA-DMA
GMEB2	RNU6-705P	AL031963.3	HLA-DMB
MHENCR	AC138035.1	RCE1	HLA-DOA
AP3D1	RN7SL750P	LRFN4	HLA-DOB
DOT1L	SLC12A9	RNU7-23P	HLA-Z
AC004490.1	EPHB4	MIR3163	HMBS
LINC01119	SLC12A9-AS1	GRIFIN	HMGA1
AC016722.1	TRIP6	LFNG	HMGB1P6
SNX8	MIR6875	MIR4648	HMGB1P9
EIF3B	SRRT	BRAT1	HMGB3P10
AC004840.1	UFSP1	IQCE	HMGB3P26
AC004840.2	ACHE	LHX1-DT	HMGCL
CHST12	RN7SL549P	LHX1	HMGN2P17
MARK3P1	RNU6-343P	AC243773.1	HNRNPA2B1
AC135050.1	BAZ2A	AATF	HNRNPUL2
ZNF668	ATP5F1B	AC243773.2	HNRNPUL2-BSCL2
AC135050.4	SNORD59A	AC244093.4	HOATZ
ZNF646	RN7SL809P	CHCHD5	HOGA1
PRSS53	PTGES3	AC012442.2	HOTAIR
AC135050.2	MIR6851	AC012442.1	HOXC10
VKORC1	NOL6	AC079922.1	HOXC11
AC135050.7	SUGT1P1	AC087854.1	HOXC12
BCKDK	AL139008.2	SORBS3	HOXC13
KAT8	ANKRD18B	AC037459.4	HOXC13-AS
AC135050.5	AL139008.1	AC037459.3	HOXC4
AC135050.6	DVL1	PDLIM2	HOXC5
AC009088.3	MXRA8	AC037459.1	HOXC6
PRSS8	AURKAIP1	C8orf58	HOXC8
PRSS36	NDUFB4P8	CCAR2	HOXC9
AC009088.4	CCNL2	AC037459.2	HOXC-AS1
NDUFA3P6	MRPL20-AS1	RN7SL827P	HOXC-AS2
FUS	MRPL20	EEF1A1	HOXC-AS3
AC009088.2	RN7SL657P	AL121972.1	HOXD10
LINC02742	MRPL20-DT	AL603910.1	HOXD11
AC110285.4	ANKRD65	ZP3	HOXD12
LINC01971	AL391244.1	SSC4D	HOXD13
ACTG1	TMEM88B	PLSCR3	HOXD3
AC139149.1	LINC01770	TMEM256-PLSCR3	HOXD4
FSCN2	VWA1	TMEM256	HOXD8
FAAP100	ATAD3C	NLGN2	HOXD9
AC007220.2	ATAD3B	AC113189.2	HOXD-AS2
AC007220.1	WNT7A	SPEM1	HPN-AS1
HNRNPCP4	TMEM156	SPEM2	HPS6
RMI2	KLHL5	SPEM3	HRH1
SOCS1	CHMP1A	AC113189.12	HROB
F2RL1	SPATA33	TMEM102	HS3ST6
RN7SL208P	AC010538.1	AC113189.1	HSD11B1-AS1
S100Z	CDK10	FGF11	HSF4
MIR6880	LINC02166	AC113189.3	HSP90AB1
AC073916.1	SPATA2L	AC113189.4	HSPA2
AL035252.5	VPS9D1-AS1	CHRNB1	HSPB1P2
ENTPD6	VPS9D1	ZBTB4	HSPB7
AL035252.4	ZNF276	SLC35G6	HTATIP2
AL035252.3	ZNF394	POLR2A	HYAL1
AL121772.1	ZKSCAN5	SLC22A20P	HYAL2
PYGB	FAM200A	AP000944.6	HYAL3
AL121772.2	ZNF655	POLA2	HYOU1
AL121772.3	AC005020.2	AP000944.5	IATPR
LYN	TMEM225B	AP000944.7	IDI1P2
AC018607.1	AC099066.2	CDC42EP2	IER5L
SNORA1B	AC099066.1	DPF2	IFFO1
RN7SL798P	RNU6-1304P	TIGD3	IFI35
AC021028.1	SRP9	HLA-DMB	IFITM1
SH2D4B	AC099066.3	AL645941.2	IFITM2
DOC2A	EPHX1	HLA-DMA	IFITM3
C16orf92	AAAS	BRD2	IFITM5
TLCD3B	SP7	AL645941.1	IFNGR2
AC093512.2	SP1	AL645941.3	IFRD2
ALDOA	AMHR2	HLA-DOA	IGF1R
AC093512.1	AP002336.2	ATAT1	IGF2
PPP4C	AP000487.2	PTMAP1	IGF2-AS
TBX6	AP000487.1	C6orf136	IGF2BP2
YPEL3	CTTN	AL049759.1	IGF2BP2-AS1
AC012645.1	AC091925.2	AP006287.1	IGFBP7
GDPD3	AC091925.1	EIF1AD	IGFBP7-AS1
AC012645.2	NR3C1	BANF1	IL17B
AC012645.4	C11orf24	CST6	IL1F10
MAPK3	AP002813.1	CATSPER1	IL1RAP
RNA5SP218	GNLY	AP006287.3	IL1RN
AL355881.1	GPR160P1	GAL3ST3	IL20
KRT8P42	RNU1-38P	SF3B2	IL20RB
RIN3	ATOH8	AP006287.2	IL20RB-AS1
RHBDF2	MIR6071	PACS1	IL24
SHISA7	MIR607	S100A7	IL2RB
ISOC2	LCOR	AC091167.1	IL36RN
C19orf85	LINC00322	AC091167.3	IL37
AC008735.5	LINC01679	AC091167.5	INAFM2
AC008735.3	AP001046.1	AC091167.4	INCA1
ZNF628	AL138825.1	MAEA	INF2
NAT14	RNU6-263P	UVSSA	INPP5B
SSC5D	DDX18P3	AC078852.2	INPP5F
SBK2	IMPDH1P9	AC078852.1	INPPL1
CYP1A2	RNF144B	LUARIS	INS
CSK	AL355312.2	NFE2L3	INS-IGF2
MIR4513	AL355312.4	HNRNPA2B1	INTS11
LMAN1L	LRP11	CBX3	IPO9
AC091230.1	AL355312.3	AGAP5	IPO9-AS1
CPLX3	RAET1E-AS1	RNA5SP320	IQANK1
MIR6882	CCT7P1	AC022400.4	IQCC
ULK3	AL355312.5	BMS1P4-AGAP5	IRAIN
ABHD15	RAET1E	BMS1P4	IRAK2
ABHD15-AS1	AL355312.1	GLUD1P3	IRS1
TP53I13	WTAPP1	DUSP8P5	IRX4
AC104564.3	AP000619.1	AC022400.3	IRX4-AS1
GIT1	AP000619.3	AC022400.6	ISY1
ANKRD13B	AL137139.2	SEC24C	ISY1-RAB43
AC104564.4	ZIC5	AC022400.7	ITGA5
AC104564.2	AL355338.1	FUT11	ITGAD
CORO6	ZIC2	CHCHD1	ITGB7
RNU1-134P	LINC00554	ZSWIM8	ITPRIP
MIR941-1	NDUFA12P1	AC022400.8	ITPRIP-AS1
MIR941-2	PGAP3	ZSWIM8-AS1	ITPRIPL2
MIR941-3	ERBB2	AC022400.5	IZUMO4
MIR941-4	MIR4728	NDST2	JMJD6
MIR941-5	MIEN1	AC022400.1	KANK2
MIR1914	GRB7	CPA5	KAZALD1
MIR647	MTPAP	CPA1	KC877373.1
UCKL1	GOLGA2P6	NACC2	KCNA10
UCKL1-AS1	MIR7162	LINC02846	KCNAB3
ZNF512B	NIFKP1	TMEM250	KCNIP3
SAMD10	AL161651.1	AL138781.1	KCNK7
PRPF6	CCND3P1	RSL24D1P3	KDM6B
AL161785.1	MAP3K8	AC092685.1	KDSR
C9orf106	RNU4-53P	ZNF92	KF456478.1
AL353803.5	GNE	AC114501.3	KHNYN
LINC01503	HMGB3P24	AC114501.1	KIAA0895L
RN7SL159P	FST	DCBLD2	KIF13A
AL353803.3	RETREG3	AC091212.1	KIF1C
UBE2J2	TUBG1	FHAD1-AS1	KLF1
LINC01786	ATP5MGP7	AL031283.2	KLF10
SCNN1D	HMGB3P27	AL031283.1	KLF13
ACAP3	TUBG2	EFHD2	KLF7
MIR6726	PLEKHH3	RPL29	KLF7-IT1
PUSL1	AC100793.2	AC115284.3	KLF9
INTS11	CCR10	DUSP7	KLHL21
MIR6727	CNTNAP1	RPL5P34	KLHL33
AL139287.1	AC100793.3	GOLGA2P4	KLRC2
CPTP	MIR6780A	AL049757.1	KLRC3
TAS1R3	AC100793.1	RN7SL45P	KLRC4
MIR6808	CASC8	AC003101.3	KLRC4-KLRK1
EXD3	AC092127.2	MIR4724	KLRK1
NOXA1	AC092127.1	MIR193A	KLRK1-AS1
ENTPD8	AL139352.1	AC003101.2	KNSTRN
NSMF	CCN5	RNU6ATAC7P	KRT18P22
MIR7114	KCNK15-AS1	AC003101.1	KRT18P9
SPATS2L	KCNK15	MIR4725	KRT5
AL162591.1	AL118522.1	MIR365B	KRT6A
RPSAP17	AC093281.2	AC007923.3	KRT6B
IL6R-AS1	RNU4-90P	AC004972.1	KRT6C
IL6R	AC123595.1	MMP10	KRT71
PSMD8P1	AC123595.2	MMP1	KRT74
AL162591.2	LUCAT1	AP000619.2	KRT8P30
IL2RB	AC012363.1	MMP3	LAIR2
Z82188.2	MTATP6P26	MMP12	LAMTOR1
C1QTNF6	MTCO3P43	BOLA3P1	LAYN
SSTR3	MTND3P10	RNU7-159P	LCK
Z82188.1	MTND4LP14	MMP13	LCN1P2
RAC2	MTND4P26	AC093390.2	LDB1
SP3	MTND5P28	TMEM259	LDHA
AC016737.1	TMEM185B	RNU6-2	LDHAL6A
AC016737.2	RALB	CNN2	LDHC
LINC01960	MARK3P1	AC011558.1	LENG8
AC099518.4	AC069281.1	ABCA7	LENG8-AS1
AC099518.2	RN7SL416P	ARHGAP45	LENG9
COQ7	AGFG2	POLR2E	LEO1
AC099518.1	IRS3P	GPX4	LGI4
AC099518.6	SAP25	LINC02535	LHFPL3-AS2
ITPRIPL2	AC069281.2	PHETA1	LIME1
AC099518.3	LRCH4	LINC02356	LINC00189
AC099518.5	FBXO24	HSPA8P14	LINC00254
SYT17	TRIM62	SH2B3	LINC00482
AC010494.1	AL662907.3	C6orf52	LINC00511
TIMM13	ZNF362	PAK1IP1	LINC00656
MIR7108	AL513327.2	TMEM14C	LINC00862
LMNB2	AL513327.1	AL024498.1	LINC00911
LINC01775	CRK	TMEM14B	LINC00941
EHMT2	MYO1C	AL024498.2	LINC00964
C2	INPP5K	RNA5SP203	LINC01119
ZBTB12	PITPNA-AS1	MAJIN	LINC01137
AL645922.1	LINC01119	BATF2	LINC01150
C2-AS1	AC016722.1	ARL2	LINC01151
CFB	AC121338.1	ARL2-SNX15	LINC01154
NELFE	PRXL2A	MIR6879	LINC01270
MIR1236	TSPAN14	AP000436.1	LINC01271
SKIV2L	AC025578.1	SNX15	LINC01494
DXO	DNAJC8P1	SAC3D1	LINC01503
STK19	AL133163.3	NAALADL1	LINC01516
C4A	LINC00910	CDCA5	LINC01634
C4A-AS1	RNU2-4P	ZFPL1	LINC01637
CYP21A1P	RNU6-1137P	TMEM262	LINC01708
TNXA	ARL4D	VPS51	LINC01746
STK19B	RNU6-470P	RNU6-24P	LINC01802
C4B	MIR2117HG	AC090699.1	LINC01907
AL390719.3	MIR2117	SPHK1	LINC01926
C1orf159	RNU6-406P	PRPSAP1	LINC01970
LINC01342	RNU6-971P	RPL7P49	LINC01971
MIR200B	AC087650.1	LOXL1-AS1	LINC02043
MIR200A	DHX8	LOXL1	LINC02116
MIR429	VHL	STOML1	LINC02124
AL390719.2	AC034193.1	PML	LINC02225
TTLL10-AS1	IRAK2	AC013486.1	LINC02280
TTLL10	TATDN2	AF165147.1	LINC02298
TNFRSF18	AC022384.1	GMEB2	LINC02329
TNFRSF4	DNAH5	MHENCR	LINC02354
ERO1A	UBE2CP3	SNHG20	LINC02560
PSMC6	IGFBP7	SEC14L1	LINC02579
STYX	IGFBP7-AS1	SCARNA16	LINC02580
AP001207.2	AC111197.1	MIR6516	LINC02584
RAPGEF3	ARL6IP1P3	RNU4-47P	LINC02585
AC004241.4	CCN4	DST-AS1	LINC02598
AC004466.1	ALDH1A1	RPL17P26	LINC02617
AC004466.3	ANXA1	MIR1225	LINC02709
AC004466.2	RN7SL182P	AC009065.2	LINC02723
HDAC7	QRICH1	AC009065.5	LINC02753
LINC02354	MIR6890	MIR6511B1	LINC02832
AC121338.1	QARS1	AC009065.6	LINC02878
LLGL1	USP19	AC009065.3	LINC02880
FLII	LAMB2	PKD1	LITAFD
MIEF2	LAMB2P1	MIR4516	LOXL1
AC127537.1	CCDC71	MIR3180-5	LOXL1-AS1
RPL7AP65	KLHDC8B	RAB26	LPCAT3
ZMIZ2	C3orf84	SNHG19	LPXN
AC013436.1	PAK6	SNORD60	LRFN4
PPIA	BUB1B-PAK6	AC009065.9	LRMDA
ADGRF1	AC020658.4	TRAF7	LRP11
RPL15P20	AC020658.3	CASKIN1	LRRC29
ABCC1	AC020658.7	MLST8	LRRC34
AC130462.1	C15orf56	BRICD5	LRRC74B
AC020978.6	AC020658.6	PGP	LRRC8D
AC020978.8	ANKRD63	AC009065.7	LRRIQ4
RPS12P27	AC020658.5	E4F1	LRRN4CL
AC020978.3	PLCB2-AS1	RPS27P15	LRTOMT
AC020978.7	PLCB2	SLC17A5	LSM14B
AC020978.5	AC020658.1	RPL13P6	LSMEM2
ESRP2	AC020658.2	AC108174.1	LSP1
MIR6773	AL513328.1	AC027338.2	LTBP3
AC020978.4	AP003327.1	ST13P12	LTBP4
PLA2G15	AP003327.2	AC027338.1	LTO1
AC020978.2	TMEM45B	AC104118.1	LUARIS
SLC7A6	NFRKB	H3-3B	LY6D
RNU6-1262P	AKAP5	MIR4738	LY6E
AC020978.9	ZBTB1	UNK	LY6E-DT
SLC7A6OS	ZBTB25	AC087289.1	LYNX1
PRMT7	AL049869.3	LINC02617	LYNX1-SLURP2
AC003070.1	HSPA2	LINC02598	LYPLA2
ARHGAP27	AL049869.2	KLRK1-AS1	LZIC
TRIM7	PPP1R36	KLRK1	LZTR1
TRIM7-AS1	RPL35AP	KLRC4-KLRK1	LZTS2
AC008443.3	RNU6-497P	KLRC4	MAF1
AC008443.7	RNU6-563P	AC068775.1	MAFG
TRIM41	NCOA3	KLRC3	MAFG-DT
MIR4638	CPA5	KLRC2	MAGIX
AC008443.1	CPA1	RNU2-52P	MAJIN
RACK1	REV1	TOP1	MAP2K2
SNORD96A	JMJD1C-AS1	AL354984.2	MAP3K11
SNORD95	AC022022.1	AL354984.3	MAPK15
CTC-338M12.4	JMJD1C	C20orf85	MAPK3
TRIM52	REEP3	RNY4P36	MAPK6
TRIM52-AS1	AQP7	AC005837.4	MAPK6-DT
AC008443.6	AL356218.2	MXRA7	MARCHF9
AC008443.2	AQP3	AC005837.3	MARCKS
AC008443.5	AL356218.1	JMJD6	MARF1
RNU6-705P	B4GALNT4	METTL23	MARK3
AC138035.1	PKP3	AC005837.2	MAT2A
DST-AS1	SIGIRR	SRSF2	MCAM
RPL17P26	ANO9	MFSD11	MCRIP1
MOGAT3	RN7SL838P	MIR636	MEAF6
DGAT2L7P	PTDSS2	RNU6-97P	MED22
RPSAP46	AC138230.1	SLAMF8	MED8
RNY4P36	RBM4B	AC109326.1	MED8-AS1
AC005837.4	RN7SL12P	LINC00910	MEF2D
MXRA7	SPTBN2	RNU2-4P	MEIOB
AC005837.3	C11orf80	RNU6-1137P	MESD
JMJD6	C1QBPP2	ARL4D	METTL1
METTL23	FTLP6	RNU6-470P	METTL15P1
AC005837.2	TTLL1	AC025183.1	METTL23
SRSF2	AL022237.1	LINC02116	MFRP
MFSD11	BIK	AC025183.2	MFSD11
MIR636	MCAT	IRX4-AS1	MFSD14A
RNU6-97P	TSPO	IRX4	MFSD2A
HIPK4	CDC6	CTD-2194D22.4	MFSD5
PRX	RARA	AC124852.1	MGME1
SERTAD1	AC080112.4	AC126768.3	MICAL3
AC010271.2	RARA-AS1	GBE1	MINCR
SERTAD3	AC080112.3	AC017015.2	MIR100
AC010271.1	GJD3	ASAP3	MIR10B
BLVRB	AC080112.1	TSR1	MIR1231
SPTBN4	PPIAP54	SGSM2	MIR1244-1
AL031121.1	AP001486.1	EXD3	MIR1248
CAHM	AP001486.2	NOXA1	MIR1255A
QKI	DCUN1D5	ENTPD8	MIR125B1
MMS19	DYNC2H1	NSMF	MIR1290
UBTD1	HLA-DMB	MIR7114	MIR1302-4
ANKRD2	AL645941.2	GSAP	MIR1305
HOGA1	HLA-DMA	AC004921.1	MIR141
AL355315.1	BRD2	GCNT1P5	MIR143
C10orf62	AL645941.1	FOXQ1	MIR145
ASS1P7	AL645941.3	LINC01394	MIR150
AC117465.1	HLA-DOA	AL034346.1	MIR151A
ABCC2	ANP32B	METTL21EP	MIR152
NANOGP6	AL354726.1	AL137246.1	MIR153-1
TKFC	RNU6-918P	AL137246.2	MIR1910
DDB1	USP31	KHDRBS1	MIR1914
AP003108.3	SCNN1G	AC233964.1	MIR1915
CYB561A3	AC099482.2	MIR1255A	MIR1915HG
TMEM138	MRPL43	PPP3CA	MIR193B
TMEM216	AL133215.1	FLJ20021	MIR193BHG
CPSF7	TWNK	BANK1	MIR196A2
AP003108.4	LZTS2	AC004975.1	MIR200C
AP003108.2	PDZD7	AC004975.2	MIR200CHG
SDHAF2	SFXN3	DNAJB6	MIR22
APOL4	AL133215.2	AP001107.4	MIR22HG
APOL2	KAZALD1	AP001107.8	MIR2355
APOL1	CSAD	AP001107.7	MIR26A2
AC063949.1	ZNF740	RAB1B	MIR26B
CAMSAP1	ITGB7	AP001107.1	MIR301A
AL355574.1	RARG	AP001107.2	MIR3143
SPA17P1	AC021072.1	CNIH2	MIR3159
AC010997.3	MFSD5	YIF1A	MIR3163
ZNF503	ESPL1	TMEM151A	MIR3165
ZNF503-AS2	AC005050.3	AP001107.3	MIR3180-5
AC010997.5	CTSB	CD248	MIR3199-1
AC010997.4	AC025857.1	RIN1	MIR3199-2
AC010997.2	OR7E158P	AP001107.6	MIR328
LRMDA	OR7E161P	BRMS1	MIR34B
AC010997.6	AC107918.5	B4GAT1	MIR34C
PTMA	AC107918.6	AP001107.9	MIR3605
MIR1244-1	SF3A1	SLC29A2	MIR3659HG
AL390037.1	CCDC157	BRD9P1	MIR365A
NXT1-AS1	SEC14L2	RNU1-84P	MIR3922
NXT1	RNF215	LINC01141	MIR4298
LINC01431	AC004832.3	AL139254.2	MIR4309
GZF1	AC004832.5	AL139254.3	MIR4312
RNA5SP479	RNU6-564P	CAMK2N1	MIR4466
WDR18	AC004832.4	MUL1	MIR4482
AC004528.1	MTFP1	RPS4XP4	MIR4514
GRIN3B	AC004832.6	AL627313.1	MIR4516
AC004528.2	AC004832.2	RNU6-679P	MIR454
TMEM259	SEC14L3	MIR4698	MIR4638
RNU6-2	AC004832.1	ASPH	MIR4647
CNN2	LPAR1	MIR4470	MIR4662A
AC011558.1	RHOA	AC091173.1	MIR4662B
ABCA7	TCTA	LINC02842	MIR4664
ARHGAP45	AC104452.1	AC025524.1	MIR4686
SOX12	AMT	AC067930.2	MIR4690
NRSN2-AS1	NICN1	ZNF623	MIR4692
NRSN2	RNA5SP130	ENO2	MIR4695
TRIB3	DAG1	ATN1	MIR4710
RBCK1	SLBP	C12orf57	MIR4738
LINC01173	AC016773.1	U47924.2	MIR4740
AC104394.1	TACC3	RNU7-1	MIR4754
AC108925.1	TMEM129	PTPN6	MIR4793
PLEKHF1	FGFR3	MIR200CHG	MIR483
C19orf12	IRAIN	MIR200C	MIR484
ATAT1	IGF1R	MIR141	MIR5009
PTMAP1	AC118658.1	U47924.1	MIR5094
C6orf136	FNDC3B	PHB2	MIR5191
SNX32	RN7SL328P	SCARNA12	MIR548AQ
SMPD5	RAPGEF1	EMG1	MIR548H1
OPLAH	EIF4A1P3	C1S	MIR5572
MIR6846	AL160271.1	LPCAT3	MIR5581
AC109322.1	PI4K2A	AVPI1	MIR5694
EXOSC4	AVPI1	MARVELD1	MIR5695
MIR6847	RPS27AP7	ZFYVE27	MIR609
GPAA1	FBXO11	SFRP5	MIR615
CYC1	AC079807.1	H3C12	MIR624
SHARPIN	PPIAP62	H2AC17	MIR636
MAF1	AFAP1L2	H2BC17	MIR647
WDR97	RN7SL384P	RNU7-26P	MIR648
HGH1	AL133384.2	OR2B2	MIR649
TSSK5P	ZNF827	PRKAG3	MIR6499
MROH1	RN7SKP241	RPL23AP31	MIR6506
AC022413.1	PRTFDC1	WNT6	MIR6511B1
MGAT1	AL512598.2	WNT10A	MIR6514
HEIH	AL512598.1	RNU6-642P	MIR6515
LINC00847	ITGAV	LINC01494	MIR6721
AC022413.2	MIR4312	KRT8P30	MIR6726
ZFP62	ANP32A	CDK5R2	MIR6727
RNU6-1137P	SPESP1	GPRIN2	MIR6728
ARL4D	AC087639.1	SYT15	MIR6732
RNU6-470P	CASC11	LINC02742	MIR6734
MIR2117HG	MYC	SFXN4	MIR6748
MIR2117	RN7SL321P	PRDX3	MIR6751
RNU6-406P	PLXNB1	GRK5	MIR6756
RNU6-971P	CCDC51	GRK5-IT1	MIR6759
AC087650.1	TMA7	RN7SL749P	MIR6773
DHX8	AC134772.1	CDO1	MIR6782
AL354855.1	ATRIP	ATG12	MIR6806
PRRC2B	TREX1	AP3S1	MIR6807
HLA-DOB	PLLP	ERCC6	MIR6808
AL669918.1	RPL23AP91	HMGB1P50	MIR6823
TAP2	AC108081.1	INSRR	MIR6824
PSMB8	CCL22	PEAR1	MIR6832
PSMB8-AS1	CX3CL1	LRRC71	MIR6833
PSMB9	MOGAT3	MIR765	MIR6835
TAP1	DGAT2L7P	BCAR3	MIR6846
PPP1R2P1	RPSAP46	MIR760	MIR6847
HLA-Z	AP001324.3	AL049796.1	MIR6850
AC009021.2	MIR4696	AL022724.1	MIR6858
AC009021.1	CHRDL2	GNB3	MIR6864
AC090469.1	AP001324.2	CDCA3	MIR6865
CAPRIN1	AP001324.1	USP5	MIR6872
MIR6878	RNF169	TPI1	MIR6875
DPH2	AC008771.1	RPL13P5	MIR6878
ATP6V0B	FAM151B	LRRC23	MIR6879
AL357079.2	RPS27AP9	SPSB2	MIR6887
B4GALT2	RPL7P24	DSTNP2	MIR711
CCDC24	CTAGE1	U47924.3	MIR7845
AL139350.1	ATP7BP1	UBE2CP3	MIR7847
AL121781.1	LINC02075	IGFBP7	MIR8057
PDE1C	NGFR	IGFBP7-AS1	MIR9-1HG
AC018637.1	AC015656.1	AC111197.1	MIR941-1
AC018641.1	MIR6165	AC084026.3	MIR941-2
SLC25A5P5	AC006487.1	RPL17P33	MIR941-3
LSM5	C4orf19	AC103796.1	MIR941-4
AVL9	AC022463.1	HSP90AA2P	MIR941-5
SEC14L2	MIR548A1HG	AL354984.1	MIRLET7A2
RNF215	AC005071.1	LINC01742	MKNK2
AC004832.3	ZCWPW1	AL049536.1	MLLT10
AC004832.5	MEPCE	AL050402.2	MLST8
RNU6-564P	AC092849.1	AL050402.1	MMP19
AC004832.4	PPP1R35	SHOC1	MMP24OS
MTFP1	PPP1R35-AS1	AL354877.1	MOB3A
AC004832.6	C7orf61	CUEDC1	MOGAT3
AC004832.2	TSC22D4	AC015813.4	MOK
SEC14L3	AC092849.2	VEZF1	MORN1
AC004832.1	NYAP1	AC015813.7	MORN4
RN7SL430P	AL079304.1	AC015813.1	MPL
HSPE1P28	SLC25A21	FIGN	MROCKI
PTBP3	SLC25A21-AS1	AL137139.2	MROH1
AL359073.1	LNX2	ZIC5	MROH6
HSDL2	POLR1D	AL355338.1	MRPL14
AC072061.1	AL136439.1	ZIC2	MRPL20-AS1
CDK13	CNGB1	LINC00554	MRPL34
UBXN1	TEPP	NDUFA12P1	MRPL38
LRRN4CL	ZNF319	AC020659.1	MRPL43
BSCL2	USB1	SPTBN5	MRPL48
GNG3	MMP15	AC039056.2	MRPL49
HNRNPUL2-BSCL2	AL355304.1	EHD4-AS1	MRPL51
HNRNPUL2	HIVEP2	EHD4	MRPS10
TTC9C	MAJIN	PLA2G4E-AS1	MRPS18A
AL355974.1	BATF2	TFPI	MRPS36P3
AL355974.2	ARL2	B4GALNT4	MSRB1
LINC00396	ARL2-SNX15	PKP3	MT1A
SLC6A9	MIR6879	SIGIRR	MT1B
AL139220.2	AP000436.1	ANO9	MT1CP
SUSD3	SNX15	RN7SL838P	MT1DP
AL451065.1	SAC3D1	PTDSS2	MT1E
CARD19	NAALADL1	AC138230.1	MT1F
NINJ1	AC116337.3	AL035252.5	MT1G
AL390760.1	GCNT4	ENTPD6	MT1H
WNK2	ZP3	AL035252.4	MT1IP
RNU6-343P	SSC4D	AL035252.3	MT1JP
BAZ2A	MYL3	AL121772.1	MT1L
ATP5F1B	AC109583.3	PYGB	MT1M
SNORD59A	CCDC12	AL121772.2	MT2A
RN7SL809P	NBEAL2	AL121772.3	MT3
PTGES3	NRADDP	NBPF13P	MT4
EGFL7	MRPL57P3	PRKAB2	MTA1
AL590226.1	AL354855.1	PDIA3P1	MTATP6P13
MIR126	PRRC2B	AC242426.2	MTCO1P21
AC104472.3	TRIOBP	CCT8P1	MTCO2P21
SLC33A1	AC124862.1	RPL7AP15	MTCO3P21
AC104472.4	DUSP28	AL662889.1	MTFP1
GMPS	RNPEPL1	AKT3-IT1	MTG2
AC104472.5	ANKMY1	DOC2A	MTMR9LP
AC092112.1	CAPN10-DT	C16orf92	MTND3P21
MRPS18CP4	CAPN10	TLCD3B	MTND4P11
RNU6-491P	GPR35	AC093512.2	MTSS2
GNAI2P1	SPINT4	ALDOA	MTURN
MRPL43	HNRNPA1P3	AC093512.1	MUL1
AL133215.1	SPINT5P	PPP4C	MXRA7
TWNK	WFDC3	TBX6	MXRA8
LZTS2	RNU6ATAC38P	YPEL3	MYADML2
PDZD7	DNTTIP1	AC012645.1	MYBPHL
SFXN3	UBE2C	GDPD3	MYC
AL133215.2	TNNC2	AC012645.2	MYCL
KAZALD1	SNX21	AC012645.4	MYCL-AS1
FKBP4P6	AC115102.1	MAPK3	MYL6
SDR42E1P2	SEC11A	MRPL51	MYL6B
ATP5F1AP1	AC012291.3	NCAPD2	MYMX
LINC02579	ZNF592	SCARNA10	MYNN
AC007365.1	AC012291.2	AC006064.5	MYO19
RPS10P9	AL117379.1	AC006064.3	MYOSLID
ZBTB38	DIDO1	GAPDH	MZF1
MRPL51	GID8	AC006064.4	MZF1-AS1
NCAPD2	SLC17A9	AC006064.1	N4BP1
SCARNA10	EML4-AS1	IFFO1	NAA38
AC006064.5	EML4	NOP2	NAA40
AC006064.3	SHOC1	AC006064.2	NAA80
GAPDH	AL354877.1	SCARNA11	NAALADL1
AC006064.4	RNU6-1013P	SLC35F6	NAPRT
AC006064.1	TKFC	CENPA	NAV2-AS2
IFFO1	DDB1	RICTOR	NAV2-AS3
NOP2	AP003108.3	AC008964.1	NBPF13P
AC006064.2	CYB561A3	TRIM37	NCAPD2
SCARNA11	TMEM138	AC099850.1	NCLN
ZNFX1	TMEM216	RNU2-58P	NDE1
ZFAS1	CPSF7	MIR454	NDRG1
AL049766.2	AP003108.4	SKA2	NDRG2
SNORD12C	AP003108.2	MIR301A	NDUFA4P1
AL049766.1	SDHAF2	PRR11	NDUFB10
SNORD12B	TRIB1	SPDYE22P	NDUFB4P8
AL049766.3	AC091114.1	AC099850.2	NEK6
SNORD12	AC011294.1	AC099850.3	NFATC4
AL035685.1	EPS15P1	SMG8	NFE2L1
SPIRE1	SPC24	IL2RB	NFE2L1-DT
PSMG2	KANK2	Z82188.2	NFE2L3
FABP3	AC011472.1	DNAJC5	NFKBIA
SERINC2	AC011472.5	RNU1-134P	NFKBIE
RN7SL499P	AC108066.1	MIR941-1	NLGN2
AC087273.1	MIR4776-2	MIR941-2	NLRP6
AC087273.2	MIR4776-1	MIR941-3	NMNAT1
PRPF8	AC108066.2	MIR941-4	NMNAT1P3
AC130343.3	AC018521.4	MIR941-5	NNAT
TLCD2	MIR152	MIR1914	NOL3
MIR22HG	COPZ2	MIR647	NOL9
MIR22	NFE2L1-DT	UCKL1	NOLC1
WDR81	NFE2L1	UCKL1-AS1	NOP2
AC130343.1	AC004477.1	ZNF512B	NOTCH4
SERPINF2	AC004477.2	SAMD10	NOTUM
SERPINF1	CBX1	PRPF6	NOXO1
NLRP6	RNU6-1201P	RNA5SP97	NPB
AC136475.3	SNX11	DGUOK-AS1	NPRL2
PGGHG	YIF1A	AC073046.1	NPW
IFITM5	TMEM151A	TET3	NR2F6
AC136475.6	AP001107.3	AC110801.1	NRN1L
IFITM2	CD248	MCRIP1	NT5E
AC136475.2	RIN1	PPP1R27	NUDT22
IFITM1	AP001107.6	REV1	NUMA1
AC136475.1	BRMS1	UTF1	NUTF2
IFITM3	B4GAT1	VENTX	NXF1
AC136475.4	AP001107.9	MIR202HG	NXN
AC136475.8	SLC29A2	MIR202	NYNRIN
AC136475.7	BRD9P1	AL592071.1	OLA1P3
AC136475.5	RNU1-84P	ADAM8	OPLAH
AC136475.9	RPS4XP18	AL360181.2	OR2B2
B4GALNT4	PIK3R3	TUBGCP2	OR2W6P
BBOX1-AS1	AL358075.2	ZNF511	OR7E126P
TRIOBP	P3R3URF-PIK3R3	ZNF511-PRAP1	OR7E128P
H1-0	TSPAN1	CALY	OR7E28P
GCAT	P3R3URF	AL031597.1	OR7E89P
PGLYRP3	LURAP1	CELSR1	OR7E90P
RNU6-160P	POMGNT1	AL021392.1	ORM1
PGLYRP4	RAD54L	GRAMD4	ORM2
S100A9	UTS2B	SF3A1	ORMDL2
S100A12	CCDC50	CCDC157	OSGEP
LAPTM4BP1	SPA17P1	SEC14L2	OTUB1
S100A8	AC010997.3	RNF215	OVOL3
S100A15A	ZNF503	AC004832.3	P2RX6
S100A7A	ZNF503-AS2	AC004832.5	P2RX6P
S100A7P1	AC010997.5	RNU6-564P	P3H2
S100A7L2	AC010997.4	AC004832.4	P3H2-AS1
MIR3176	AC010997.2	MTFP1	P4HB
Z97986.1	LRMDA	AC004832.6	PA2G4
PRR35	AC010997.6	AC004832.2	PAK2
PIGQ	LINC00393	SEC14L3	PALMD
NHLRC4	CHRNE	AC004832.1	PARTICL
Z98883.1	GP1BA	SDC4P	PAX8
AC009955.2	SLC25A11	LINC01137	PAX8-AS1
DNAJB6P3	RNF167	ZC3H12A	PAX9
LINC02832	PFN1	MIR6732	PBX2
RPL23P4	ENO3	MIR5581	PC
AC016292.2	SPAG7	MEAF6	PCNX3
TIE1	AC004771.3	CNOT3	PCYT2
MPL	MIR6864	LENG1	PDCL2P2
AL139289.2	MIR6865	TMC4	PDE2A
AL139289.1	AC004771.1	MBOAT7	PDIA3P1
CDC20	CAMTA2	TSEN34	PDLIM7
ELOVL1	AC004771.4	AC245052.1	PDPN
MIR6734	AC004771.2	RPS9	PDZD7
MED8	INCA1	AC245052.2	PEBP1P2
MED8-AS1	KIF1C	LILRB3	PELATON
SZT2	ASS1P7	AC245052.7	PEX10
AC110790.1	AC117465.1	AC245052.3	PEX26
AL050402.2	LINC02836	LILRA6	PFKFB4
AL050402.1	Z97206.1	AC245052.6	PFN1
ARHGEF10L	MIR4722	AL590428.1	PGAM1
EGLN3-AS1	AC138028.4	CD109	PGAM1P8
AC018648.1	AC138028.2	AL031848.1	PGGHG
KBTBD2	AC138028.5	TNFRSF25	PHB2
RP9P	AC138028.1	PLEKHG5	PHC2-AS1
AC083863.1	PIEZO1	RNU6-731P	PHF13
RN7SL693P	CDT1	AL591866.1	PHGR1
AC012313.9	APRT	AC009054.1	PHOX2A
SLC27A5	PRELID1P3	ZNF251	PI4K2A
ZBTB45	DPH2	RN7SL395P	PIAS4
RN7SL525P	ATP6V0B	ZNF34	PIGR
TRIM28	AL357079.2	RPL8	PIGW
MIR6807	B4GALT2	MIR6850	PIH1D1
CHMP2A	CCDC24	ZNF517	PIP4P1
UBE2M	SLC6A9	ZNF7	PITHD1
MZF1-AS1	AL139220.2	AC106772.2	PITPNB
MZF1	YIPF2	SLC9A3	PKD1
CENPBD1P1	TIMM29	MIR4456	PKP3
AC016629.3	SMARCA4	MOB4P2	PLA2G15
AC016629.1	RN7SL192P	OR7E13P	PLCB2
AC016629.2	MIR6878	AP000654.1	PLCB2-AS1
CTNNBIP1	HSPE1P18	OR7E2P	PLCB3
AL357140.4	JAML	AP001615.1	PLCH2
LZIC	MPZL3	MIR6814	PLD4
AL357140.2	MPZL2	RIPK4	PLEK2
NMNAT1	AP002800.1	AC017116.2	PLEKHG4
RN7SKP269	CD3E	LINC00957	PLEKHG5
TMEM274P	AP001582.1	RASA4CP	PLP2
AC008771.1	RFC5	DBNL	PLSCR3
FAM151B	AC131159.2	MIR6837	PLVAP
RPS27AP9	AC131159.1	PGAM2	PLXNA3
RPL7P24	WSB2	AC017116.1	PMEL
HPS6	AC131238.1	POLM	PML
AL500527.1	KRT6C	MIR6838	PNP
AL500527.2	KRT6A	AEBP1	POLR2A
LDB1	KRT5	MIR4649	POLR2I
PPRC1	KRT71	POLD2	PORCN
NOLC1	KRT74	RNA5SP230	POU3F1
MCRIP1	USP4	SKAP1-AS1	POU5F1P2
PPP1R27	GPX1	RNU6-1152P	PPARD
AC109326.1	RHOA-IT1	THRA1/BTR	PPFIA1P1
LINC00910	MIR3176	ATP8B3	PPFIBP1
RNU2-4P	Z97986.1	AC012615.2	PPIAP3
MMP10	PRR35	MIR1909	PPP1R14B
MMP1	PIGQ	AC012615.6	PPP1R14B-AS1
AP000619.2	NHLRC4	REXO1	PPP1R14C
MMP3	Z98883.1	AC012615.3	PPP1R27
MMP12	RAB40C	KLF16	PPP1R2P1
BOLA3P1	WFIKKN1	AC012615.4	PPP1R36
RNU7-159P	METTL26	AC012615.1	PPP3CA
FIGN	MCRIP2	AC012615.5	PPP4C
RNF213	AP003472.2	ABHD17A	PPRC1
FUZ	AP003472.1	SCAMP4	PPT1
MED25	AP000424.1	ADAT3	PPT2
MIR6800	AP000424.2	CSNK1G2	PPT2-EGFL8
PTOV1-AS1	ANKRD46	CSNK1G2-AS1	PRELID3BP7
PTOV1	GAPDHP62	AC027763.2	PRICKLE3
AC018766.1	AF165147.1	AC040977.1	PRKAB2
MIR4749	SLC1A6	ALOX12	PRKAG3
PTOV1-AS2	CASP14	ALOX12-AS1	PRKCH
PNKP	OR1I1	AC040977.2	PRKCZ-AS1
AKT1S1	SYDE1	RNASEK	PRMT3
TBC1D17	ILVBL	RNASEK-C17orf49	PRMT7
MIR4750	AC003956.1	C17orf49	PROK1
AL391056.1	AC025031.3	MIR497HG	PROM2
NTMT1	SLC38A1	MIR195	PRPF8
C9orf50	ABLIM2	MIR497	PRPH
MIR4695	GMPSP1	BCL6B	PRPSAP1
ALDH4A1	SH3TC1	SLC16A13	PRR11
MIR1290	CERK	SLC16A11	PRR15L
AC091153.2	AL118516.1	AC120057.1	PRR33
PELP1	TBC1D22A	CLEC10A	PRR7
AC091153.3	CDK5P1	PRECSIT	PRR7-AS1
AC091153.1	AC016405.3	LINC00661	PRRC2A
ARRB2	AC016405.2	RN7SKP179	PRRT1
MED11	ZHX2	AC006460.2	PRX
AC091153.4	AC016405.1	NAB1	PRXL2A
CXCL16	AP000759.1	RNU7-28P	PSD4
ZMYND15	KLC2	AC011092.1	PSKH1
TM4SF5	AP001107.4	AL050327.1	PSMA7
LSM14B	AP001107.8	LINC01711	PSMB8
PSMA7	AP001107.7	STX16	PSMB8-AS1
SS18L1	RAB1B	STX16-NPEPL1	PSMB9
MTG2	AP001107.1	NPEPL1	PSMC6
C11orf86	AP001107.2	PTGDS	PSMD10P2
NPM1P51	CNIH2	AL807752.7	PSME3IP1
AL035588.1	H3C12	LCNL1	PSRC1
TFEB	H2AC17	PAXX	PTGES3
PGC	H2BC17	CLIC3	PTGES3L
AL365205.4	RNU7-26P	ABCA2	PTGES3L-AARSD1
AL365205.1	OR2B2	C9orf139	PTGFRN
PRICKLE4	RNA5SP112	FUT7	PTGR2
AL355297.2	IRF2	AL807752.6	PTGS1
ARID1B	AC099343.2	NPDC1	PTH2
AL355297.3	IRF2-DT	ENTPD2	PTMA
MIR4466	AC099343.3	AL807752.4	PTMAP1
AL355297.1	ZFC3H1	AL807752.2	PTMAP3
LSINCT5	THAP2	AL807752.3	PTPA
AC091891.1	AC073612.1	SAPCD2	PTPN1
IRX2	TMEM19	UAP1L1	PTPN6
C5orf38	AC011601.1	MAN1B1-DT	PTTG4P
AC116359.1	RAB21	MAN1B1	PUSL1
AL512444.1	MTMR2	SNORD62	PYCR1
MIR4253	AP000870.1	AC096736.1	PYCR3
AC114550.2	GCNAP1	AC108451.1	PYGB
AC114550.3	KLRF1	AC108451.2	PYM1
AC114550.1	CLEC2B	MIR5572	QRICH2
RN7SL178P	AC091814.1	MIR4312	RAB26
AC087269.3	KLRF2	ANP32A	RAB3IL1
AL133232.1	CLEC2A	SPESP1	RAB5B
RNU6-929P	RNA5SP497	AC087639.1	RAB6A
ERBB3	AP001184.1	DTX2	RAC2
AC034102.2	GSTP1	FDPSP2	RACK1
PA2G4	C11orf72	AC005522.1	RAD1P1
AC034102.4	AP003385.3	UPK3B	RAD1P2
RPL41	NDUFV1	RN7SL452P	RAET1E
ESYT1	DOC2GP	AL606834.1	RAET1E-AS1
ZC3H10	AC011383.1	TMEM223	RANBP10
AC034102.7	AC008453.2	AP001160.3	RAPGEF1
AC034102.6	MYOZ3	TMEM179B	RAPGEF3
AC034102.5	AC008453.1	MIR6748	RARG
MYL6B	RBM22	MIR6514	RARS1P1
MYL6	LINC02048	NXF1	RASSF1
AD000813.1	AC117469.1	AP001160.4	RASSF1-AS1
OVOL3	LINC00887	RNU6-118P	RCC2
POLR2I	CPN2	STX5	RCC2-AS1
TBCB	LRRC15	AP001160.1	RCE1
AD001527.2	MRPS18A	TEX54	RCN3
CAPNS1	AL136131.1	WDR74	RCOR2
AD001527.1	AL136131.2	RNU2-2P	RELT
COX7A1	VEGFA	SNHG1	RER1
AC002984.1	AL136131.3	SNORD22	RERE
TPT1P10	SUGP1	SNORD30	RETREG3
IPMK	MAU2	SNORD28	REXO4
CISD1	GATAD2A	SNORD27	RFC4
AC016396.1	AC092067.1	SNORD26	RHBDD1
AC016396.2	MIR640	SNORD25	RHBDF2
STK25	TIMM13	SLC3A2	RHEBP3
BOK-AS1	MIR7108	RN7SL811P	RHOB
BOK	LMNB2	MYMX	RICTOR
AC133528.1	LINC01775	SLC29A1	RIN1
RNA5SP122	RNU2-52P	HSP90AB1	RIPK3
AC010087.1	TOP1	SLC35B2	RN7SKP11
RNF227	GMEB2	MIR4647	RN7SKP155
KCNAB3	MHENCR	NFKBIE	RN7SKP16
AC104581.2	STMN3	TMEM151B	RN7SKP175
TRAPPC1	RTEL1	AL353588.1	RN7SKP180
CNTROB	RTEL1-TNFRSF6B	TCTE1	RN7SKP208
AL035467.2	SLC35D2	AARS2	RN7SKP243
AC027601.5	ZNF367	ARHGEF16	RN7SKP269
AC110285.3	NSA2P7	AL512413.1	RN7SL126P
AC110285.1	AL133477.1	MIR551A	RN7SL159P
AC110285.5	AL133477.2	AC004223.2	RN7SL192P
AC110285.2	HABP4	AC004223.1	RN7SL219P
BAHCC1	AL160408.3	RFFL	RN7SL262P
AC110285.6	AL160408.6	RNU6-840P	RN7SL328P
MIR4740	LINC01132	AC004223.3	RN7SL395P
LIX1L	PP2672	RAD51D	RN7SL525P
ANKRD34A	BBOX1-AS1	FNDC8	RN7SL549P
AC243547.2	ZNF251	NLE1	RN7SL636P
POLR3GL	RN7SL395P	UNC45B	RN7SL672P
TXNIP	ZNF34	AC022916.4	RN7SL692P
HJV	RPL8	AL031121.2	RN7SL693P
AC239799.2	MIR6850	AL031121.3	RN7SL734P
RNVU1-6	ZNF517	AL031121.1	RN7SL750P
LINC01719	ZNF7	CAHM	RN7SL809P
AC073111.2	MEIOB	QKI	RN7SL811P
ZNF775-AS1	LINC00254	MEIOB	RN7SL827P
AC073111.3	LINC02124	LINC00254	RN7SL838P
AC012363.1	HS3ST6	LINC02124	RN7SL8P
MTATP6P26	MSRB1	HS3ST6	RNA5SP151
MTCO3P43	RPL3L	MSRB1	RNA5SP211
MTND3P10	NDUFB10	RPL3L	RNA5SP262
MTND4LP14	RPS2	NDUFB10	RNA5SP263
MTND4P26	SNORA10	RPS2	RNA5SP292
MTND5P28	SNORA64	SNORA10	RNA5SP330
TMEM185B	AC005363.1	SNORA64	RNA5SP382
RALB	SNHG9	AC005363.1	RNA5SP384
RPL29	SNORA78	SNHG9	RNA5SP392
AC115284.3	RNF151	SNORA78	RNA5SP41
DUSP7	AC005363.2	RNF151	RNA5SP439
RNF166	TBL3	AC005363.2	RNA5SP473
CTU2	NOXO1	TBL3	RNA5SP478
AC138028.6	GFER	NOXO1	RNA5SP531
MIR4722	AC005606.2	GFER	RNA5SP55
AC138028.4	SYNGR3	AC005606.2	RNA5SP86
AC138028.2	AC005606.1	SYNGR3	RNASE10
AC138028.5	ZNF598	AC005606.1	RNASE8
AC138028.1	NPW	ZNF598	RND2
PIEZO1	RN7SL219P	NPW	RNF121
CDT1	SLC9A3R2	RN7SL219P	RNF151
APRT	MIR3680-1	SLC9A3R2	RNF167
PTH2	AC005632.6	LINC00501	RNF181
GFY	SMG1P3	ASS1P7	RNF212B
SLC17A7	SLC7A5P2	AC117465.1	RNF215
PIH1D1	AC005632.5	RNF152P1	RNF225
ALDH16A1	AC005632.4	PLGRKT	RNF227
AC010619.1	AC005632.2	LINC01962	RNF26
FLT3LG	FO393415.2	AC008443.4	RNF5
AC010619.2	FO393415.1	TRIM7	RNU1-103P
RPL13A	MARCKS	TRIM7-AS1	RNU1-134P
SNORD32A	MROCKI	AC008443.3	RNU1-84P
SNORD33	LINC02880	AC008443.7	RNU2-21P
SNORD34	AC006547.1	TRIM41	RNU2-23P
SNORD35A	DGCR8	MIR4638	RNU2-2P
RPS11	MIR3618	AC008443.1	RNU2-52P
SNORD35B	MIR1306	RACK1	RNU2-58P
MIR150	AC006547.2	SNORD96A	RNU2-62P
COX6CP7	TRMT2A	SNORD95	RNU4-73P
FCGRT	MIR6816	CTC-338M12.4	RNU4-89P
RCN3	RANBP1	TRIM52	RNU6-1083P
NOXO1	SNORA77B	TRIM52-AS1	RNU6-1105P
GFER	ZDHHC8	AC008443.6	RNU6-1109P
AC005606.2	CCDC188	AC008443.2	RNU6-110P
SYNGR3	AC107884.2	AC008443.5	RNU6-1111P
AC005606.1	MBNL1	RNU6-705P	RNU6-1138P
ZNF598	MBNL1-AS1	AC138035.1	RNU6-1175P
NPW	HOXC13-AS	MIR762HG	RNU6-1180P
RN7SL219P	HOXC13	MIR4519	RNU6-118P
SLC9A3R2	HOXC12	BCL7C	RNU6-1201P
NTHL1	AC012531.5	AC135048.2	RNU6-1243P
TSC2	AC012531.7	MIR762	RNU6-1262P
MIR3680-1	AC012531.4	CTF1	RNU6-1318P
AC005632.6	AC012531.6	CTF2P	RNU6-131P
SMG1P3	HOTAIR	FBXL19-AS1	RNU6-210P
[truncated: 1,571 more rows]
