# Supplementary material for: KLF7 regulates super-enhancer-driven IGF2BP2 overexpression to promote the progression of head and neck squamous cell carcinoma
Source: J Exp Clin Cancer Res. 2024 Mar 5;43:69. doi: 10.1186/s13046-024-02996-y (PMC10913600; doi:10.1186/s13046-024-02996-y)
Supplement: Supplementary file 5 — Supplementary Material 5. [file 13046_2024_2996_MOESM5_ESM.xls]

Gene list of TCGA-HNSCC green module				Gene list of GSE30784 turquoise module				Gene list of GSE42743 black module
ACTN1				MMP1				MMP1
ADA				MMP3				MMP10
ADAMTS15				MMP10				PTHLH
ADTRP				KRT19				SPP1
AFAP1L2				PTHLH				INHBA
AGRN				SERPINE1				MMP13
AJAP1				CLDN10				MMP3
AJUBA				FAM3B				MMP12
ALDH7A1				ANKRD20A1				MMP7
AMIGO2				S100A7A				LAMC2
ANGPTL4				GABRP				HMGA2
ANO1				CXCL5				WDR66
ANXA3				NEFL				TNC
ANXA8				PLAC8				LAMA3
APCDD1L				LAMC2				CXCL1
APLN				DAPL1				SERPINE1
ARSI				HMGA2				LAMB3
ARSJ				CYP4B1				CDH3
BASP1				KRT75				COL4A6
BCAR3				SCIN				KANK4
BMP2				IL24				RBP1
BPGM				FLRT3				DCBLD1
C12orf75				KRT16				PDPN
C6orf141				WDR66				PLAU
CAMK2N1				ALDH1A1				SLC7A8
CARD10				CXCL6				SNX10
CAV1				PAX1				SERPINE2
CAVIN3				PLAU				AMIGO2
CBR3				TENM2				IL24
CCNA1				PTGS2				IGF2BP2
CCND1				SIM2				SCG5
CD276				PAX9				PI15
CDH13				IL6				DCBLD2
CDH3				LEPREL1				MFAP2
CDHR1				COL4A6				MYO1B
CDK18				POPDC3				EIF5A2
CDK6				RGS20				MICAL2
CFD				CA2				IL7R
CHST11				PTN				SOCS3
CHST2				GALNT6				VEGFC
CLCF1				CYP2E1				IGFBP3
CNGB1				SNX31				CHST2
COL17A1				HLF				FSCN1
COL27A1				IL1B				FST
COL4A6				CYP4X1				TGFBI
COL7A1				HOXD10				PMEPA1
CREG2				GALNT12				MICB
CSF2				SEMA3C				GALNT6
CSF3				ANO1				ALDH1L2
CSPG4				TNFRSF12A				DFNA5
CSRP2				JUP				LIPG
CTNNAL1				LAMA3				SLC16A1
CTSC				ARHGEF26				SERPINH1
CTSV				CXCL3				SEMA3C
CTTN				BNC1				ITGB6
CXCL3				KRT15				INPP4B
CXCL8				PI15				CXCL3
CXCR1				CDH3				FBXO2
CYP26B1				FOSL1				MATN3
CYP27B1				GPD1L				RHPN2
CYP27C1				PLS1				NT5E
CYP39A1				HAS3				COTL1
DCBLD1				SOX2				PHLDB2
DFNA5				MYO5C				FEZ1
DHCR7				COL17A1				ITGB4
DHRS2				SUSD4				CYP27B1
DKK1				CXCL2				NFE2L3
DKK3				TREM1				MET
DLK2				CLU				PRSS23
DLL1				MIR31HG				PROCR
DLX2				EYA2				CCNA1
DNAH17				RBP1				IRS1
DNER				SLC16A1				OSR2
DUSP6				STC1				BEND6
EFNB2				TNC				LINC00152
ELAVL2				SLC38A5				PLEK2
EMP3				ITGB6				SULF2
ERRFI1				PDPN				FZD2
EVA1A				COL4A5				GPX8
F2RL1				CTSV				EXT1
F3				DFNA5				COL4A1
FADD				FAM89A				TNFRSF12A
FADS3				FST				C12orf75
FAM178B				LIFR				SERINC2
FBLIM1				IL11				SLC39A14
FBXO2				VEGFC
FEZ1				PLEK2
FJX1				PLAUR
FLNA				TCEA3
FLRT2				SLC28A3
FLRT3				TGFBI
FOXD1				PFN2
FSCN1				EPHX2
FST				KIAA1211L
FSTL3				THBS1
FXYD5				CYP27B1
GALNT18				FOXA1
GALNT6				KCNJ15
GJA1				SERPINE2
GJB3				F2RL1
GJB4				CLGN
GPR153				PLLP
GPR39				PTPRZ1
GPR68				SLC16A14
HMGA2				FRZB
HOXC13				BMP2
HOXD10				CYP27C1
HOXD11				PPP1R14C
HOXD9				SLC2A1
HSPA12A				MYO1B
HSPA2				LIPG
HTR7				NANOS1
IGF2BP2				LARP6
IL11				CYP4F12
IL13RA2				FEZ1
IL1A				FSTL3
IL1B				LAMB3
IL20				B3GALT5
IL24				GPR68
INHBA				MANSC1
INPP4B				ALDH5A1
IRS1				NETO2
IRX1				TREM2
IRX2				GATM
IRX4				DCBLD1
ITGA3				SH2D5
ITGA5				RP11-747H7.3
ITGA6				LDOC1
ITGB4				RRAGD
ITGB6				EPB41L4B
KCNJ15				C4orf19
KIAA1644				FLRT2
KLF7				ARSJ
L1CAM				MEIS1
LAMA3				BMPR1B
LAMB3				LINC01315
LAMC2				AL833181
LARGE2				TGFB1
LGALS1				COLCA2
LHX5				EIF5A2
LIPG				LOC101928274
LPAR3				ITGA3
LPCAT1				FBXL16
LTBP1				C6orf141
MAF				ENAH
MAGEA4				COL13A1
MARVELD1				TNS4
MET				GCNT2
MICALCL				DSG2
MISP				AMIGO2
MMP1				MET
MMP10				SLC39A14
MMP3				DCBLD2
MN1				AX746755
MRGPRX3				IRS1
MSN				SVIP
MYO1B				CYP26B1
NDRG1				SLC1A1
NEFL				ITGA5
NEFM				METTL7A
NELL2				HOMER3
NGF				FBLIM1
NOXA1				FOXD1
NRG1				BMP7
NT5E				AFAP1L1
ORAOV1				NT5E
P3H2				LPIN1
P4HA2				C1orf115
PCDH7				GALNT18
PCDHGC5				STRIP2
PDLIM4				LINC01116
PDPN				IGF2BP2
PHLDA1				EPB41L4A
PHLDB2				FJX1
PLAC1				CAV1
PLAU				CSPG4
PLEK2				IQCJ-SCHIP1
PPFIA1				IGFBP3
PPP1R14C				PHLDB2
PPP4R4				NCRNA00185
PROC				ACKR3
PROCR				TCP11L1
PRSS23				TNFRSF11A
PTGS2				MECOM
PTHLH				ECHDC2
PYGL				LPAR3
RAB31				TEAD4
RASGEF1A				GFRA1
RBP1				CARD10
RDH16				FAM221A
SCG5				NAV1
SEC14L2				TTC7B
SEMA3A				FSCN1
SEMA3C				LTBP1
SERINC2				ZNF114
SERPINE1				BCL11A
SERPINE2				CHPT1
SHANK2				SNAI2
SIRPA				SDK2
SLC16A1				MICALCL
SLC16A2				ARTN
SLC22A1				SLC39A4
SLC22A3				SLC25A23
SLC35F3				PBX1
SLC38A5				PYGL
SLC6A11				KRT6B
SLC6A15				MIR29B2
SLC6A2				DNMT3B
SLC7A5				MTCL1
SLCO1B3				KIAA1644
SLITRK6				GPR39
SMIM3				PDGFA
SMOX				KRT14
SNAI2				SIK1
SORCS2				VMP1
SPANXC				LOC100996732
STON2				SMTN
SUGCT				CYP2R1
SULF2				FAT1
SYT12				MEX3D
SYT7				ANGPT2
TAGLN3				COL27A1
TENM2				LINC00537
TFPI2				LPCAT1
TGFA				NEK6
TGFBI				LOC100506990
THSD1				SLC7A8
TLL1				KLF3-AS1
TMEM92				PROCR
TNC				PDLIM7
TNFRSF12A				COL7A1
TNFSF9				PTPLA
TNS4				CD1C
TOR4A				GJA1
TREM1				STON2
TSTD1				RHOB
TUBB3				RTKN
UCN2				OGFRL1
ULBP2				CDC42EP3
VAV2				C3orf52
VEGFC				ANKRD6
WDR66				AFAP1L2
WISP3				STC2
WNT10A				ZNF493
WNT3A				GPR153
WNT7A				EPHX1
XDH				PCDH17
ZFP42				NFIL3
ZNF114				LOC100131262
				RNF217
				SPRY4
				DLX1
				MYB
				MSANTD3
				PLEC
				GNE
				ITGB4
				ADM
				MYO10
				CDK6
				WDR54
				HTR7
				RTTN
				HMGN5
				LOC101927705
				ERRFI1
				IDNK
				TC2N
				BOP1
				HMGB3
				SPHK1
				FMNL2
				ABL2
				AGRN
				AJUBA
				ITGA6
				ALDH6A1
				TLR5
				CX3CR1
				LINC00342
				MT2A
				KLF7
				TGIF1
				GNAI1
				GOLGA7B
				DENND2D
				SLC29A1
				SIRPA
				PFKFB4
				SLC27A2
				RAB31
				TTPAL
				LRRK2
				CD276
				CAV2
				FERMT1
				ACP6
				PXN
				FAM117B
				MAGI3
				MAN1C1
				XPR1
				DCUN1D5
				TPBG
				ILDR1
				AK055981
				SPATA18
				UBASH3B
				FADS3
				ACTN1
				FHL2
				ROBO2
				GKAP1
				DUSP6
				FXYD5
				KRT6A
				GOLGA2P5
				RP11-532F12.5
				TMEM2
				CTSL
				RAB32
				NSUN6
				GMDS
				TSTD1
				IKBIP
				NDRG1
				TMTC2
				MT1F
				USB1
				ATP6V0E2
				MT1X
				MYLIP
				PPM1L
				CCRN4L
				SMOX
				SNAPC1
				TOP1MT
				MMD
				SLC9A9
				LOC101930578
				DUSP10
				CLYBL
				PANX1
				MB21D2
				CHCHD10
				CDKN1A
