# Supplementary material for: KLF7 regulates super-enhancer-driven IGF2BP2 overexpression to promote the progression of head and neck squamous cell carcinoma
Source: J Exp Clin Cancer Res. 2024 Mar 5;43:69. doi: 10.1186/s13046-024-02996-y (PMC10913600; doi:10.1186/s13046-024-02996-y)
Supplement: Supplementary file 6 — Supplementary Material 6. [file 13046_2024_2996_MOESM6_ESM.xls]

TCGA-HNSCC
ID	setSize	enrichmentScore	NES	pvalue	FDR	rank	leading_edge	core_enrichment
HALLMARK_EPITHELIAL_MESENCHYMAL_TRANSITION	198	0.617202774	1.789449975	1.00E-10	1.63E-09	3399	tags=53%, list=18%, signal=43%	3918/5744/3909/5054/22943/4907/7057/3371/3624/3678/7980/5217/374/6695/3673/3576/4312/2335/3688/8076/7045/1303/6535/7424/4017/5352/1282/4638/2201/51330/960/1284/7052/4314/10272/5270/871/7128/3915/3569/813/6591/7078/10085/2191/2026/2817/1289/7422/79709/4232/1809/5654/667/22795/284217/8985/50509/7168/7058/10979/5817/4148/1290/6696/2316/4323/6385/388/1293/1294/5351/1314/800/56937/7171/11167/8572/1009…
HALLMARK_MITOTIC_SPINDLE	198	0.609600297	1.767408187	1.00E-10	1.63E-09	4165	tags=65%, list=22%, signal=51%	3797/10051/1894/4628/5829/54443/6711/7204/7414/9462/55785/7153/699/9793/6093/3619/4763/9411/6624/5347/64411/9787/9564/11064/394/6790/22974/667/4627/8936/9113/7272/1062/1778/24137/4739/1063/55704/9126/51199/9493/2316/1739/23332/10128/55125/2017/996/23365/81/4643/85464/23637/9585/7840/324/10403/6780/23607/2317/23012/5311/23022/9771/9702/357/9055/10435/25/3996/9371/253260/8243/9700/5921/8476/11214/5…
HALLMARK_G2M_CHECKPOINT	194	0.576362199	1.671459041	1.00E-10	1.63E-09	5970	tags=76%, list=32%, signal=52%	8140/10051/595/4953/9462/3159/3091/10951/7153/699/3619/4088/81539/5347/4288/4928/6790/22974/7150/10419/10274/4609/7272/1062/4957/24137/1063/6713/3837/3161/10592/9493/9221/3838/996/51776/1874/23594/10721/1736/57082/9585/7514/1019/4331/10403/9994/6558/990/5885/4171/5558/890/4691/1111/7027/9055/904/3980/25/1058/5976/7486/10146/546/1871/10492/3149/8243/9700/29127/6491/10926/7040/4751/8065/2935/4853/3…
HALLMARK_GLYCOLYSIS	198	0.535257771	1.551867627	1.21E-08	1.48E-07	4783	tags=49%, list=26%, signal=37%	4907/10331/9048/4233/1956/7045/8614/6781/5352/2719/205/960/7039/5033/5318/5834/6662/5836/136/7162/2239/90161/2131/8702/3099/54541/2132/2729/5091/5214/8660/2026/2817/1289/7422/6790/30001/638/3309/53836/5373/3161/9123/8460/2673/10165/9276/11015/8870/64132/5066/5351/79586/3939/8974/10570/10112/23036/55635/1058/375790/6120/5230/2288/10461/1491/5223/51129/2530/10776/9653/5768/726/1462/2806/23443/983/5…
HALLMARK_E2F_TARGETS	198	0.528982728	1.533674458	3.42E-08	3.35E-07	6646	tags=73%, list=36%, signal=47%	10051/7037/3159/7153/10527/9918/5347/9319/4288/10635/9787/6790/5591/10797/79677/10274/701/4609/55143/1062/24137/146909/3161/4436/10606/9126/9972/9221/3838/11051/57122/23594/7913/1786/29028/5411/7514/1019/23165/9183/5885/4171/5558/672/5395/1111/1434/4361/4173/55635/6749/9738/81624/10492/3149/8243/9700/10615/3070/29127/253714/1965/9833/2935/4683/7083/11113/332/6117/3609/10664/81611/84312/8914/5983/…
HALLMARK_MTORC1_SIGNALING	196	0.517912774	1.501619005	1.28E-07	1.04E-06	6088	tags=66%, list=33%, signal=45%	8140/7296/586/6781/5352/7037/4074/205/5033/871/10962/699/8833/3099/54541/3949/2729/6513/5347/120/47/2932/6790/6309/10797/30001/488/3309/1717/1595/3992/6713/10963/3329/928/6319/10097/26136/60481/57761/23657/3251/56902/908/23165/3939/6917/7184/1075/440/79071/4171/79602/6515/821/2181/134429/10197/4173/26747/27346/51109/31/2936/6652/5230/29968/80777/3157/6117/9695/51569/29110/1491/10989/5718/8615/270…
HALLMARK_MYC_TARGETS_V1	195	0.520102669	1.508216546	3.03E-07	1.86E-06	7295	tags=72%, list=39%, signal=44%	9188/4953/22916/8886/790/4609/6418/3837/11260/23196/3326/3329/9221/6059/3838/3251/6732/6741/7913/5093/22948/7514/1019/1017/3939/4171/890/4686/5984/7027/821/1207/4173/1982/23450/8761/10146/10492/10576/5687/10054/5230/1478/1965/10291/2935/7458/6240/5713/10935/3192/4176/10236/991/5887/1503/2806/328/10575/8669/6599/6434/26986/5709/26156/3183/11335/7965/4999/54107/3181/6950/10921/10728/2079/5706/9184/…
HALLMARK_TNFA_SIGNALING_VIA_NFKB	198	0.516507431	1.497504949	2.90E-07	1.86E-06	2580	tags=34%, list=14%, signal=29%	5054/3371/3624/1437/374/2152/2150/5328/3914/595/490/25976/960/8061/9334/3552/10725/7128/3976/3553/3569/24145/22822/182/4088/3949/23529/23135/8660/5743/7422/19/23258/4609/50486/1839/6385/7050/7097/3606/388/24147/8870/1942/56937/3383/5791/9021/6515/329/604/5966/3433/11182/5209/6446/7071/57007/1906/4780/3164/10611/7124/5329/2526/8767/8877
HALLMARK_HYPOXIA	197	0.505160016	1.464363692	1.02E-06	5.54E-06	3912	tags=40%, list=21%, signal=32%	5054/857/2152/8406/1956/7045/8614/8609/6781/25976/2719/5155/205/5033/7052/9469/7128/771/136/7162/2239/3569/133/2131/3099/284119/54541/5578/6513/5214/8660/2026/2817/1289/7422/4627/30001/2908/3309/6478/9590/230/6385/26136/55818/11015/8870/5066/54206/3939/1942/8974/10570/6515/23036/54800/3219/5209/3423/2309/57007/2113/5230/5329/23327/51129/3098/4493/7511/10397/5317/302/6533/949/23764/3069/9672/2821
HALLMARK_APICAL_JUNCTION	199	0.499176827	1.447082234	2.18E-06	1.07E-05	5898	tags=52%, list=32%, signal=36%	3918/3909/1956/3673/87/3688/347902/3667/7045/3914/1308/3691/4628/3675/51474/8910/70/7414/4763/1272/58/999/8754/2318/7410/6624/143903/10290/7087/4627/794/4478/1500/1001/91624/1739/6464/1002/51776/81/6714/80381/88/5747/3383/1825/357/1009/55742/5921/51148/5818/10487/649/1024/5089/8449/3636/2037/1462/7248/4892/57555/4313/3881/71/10000/5522/5871/7082/2683/8935/149461/9672/8976/2770/10458/1006/2886/907…
HALLMARK_UV_RESPONSE_DN	141	0.529260951	1.52033299	2.42E-06	1.08E-05	4923	tags=54%, list=27%, signal=40%	5054/857/2152/4233/3667/3480/490/4052/4363/3915/136/8821/6591/23469/4088/3949/5578/7410/9112/120/3037/8455/4609/323/7048/2202/2908/27032/1290/1739/26037/4131/10401/57178/140609/493/25836/22828/2869/546/10486/8476/2535/10611/8871/1281/1902/5922/6310/4853/2274/3690/2650/23576/4493/6541/1277/23116/302/10000/8829/5159/7049/8621/7082/5581/2697/861/11099/8405/91746/1301/1278/5332/657/307
HALLMARK_UNFOLDED_PROTEIN_RESPONSE	108	0.544963867	1.545852354	1.47E-05	6.00E-05	6542	tags=68%, list=35%, signal=44%	8140/8614/10525/10954/10130/54541/1981/1974/7422/23644/55033/10797/30001/3309/9531/1662/11260/9221/6464/8570/1736/11015/9451/7184/440/23404/1639/55153/50628/5832/1965/29968/10605/22872/9695/5073/5611/4800/7534/6734/55770/55062/2081/3799/811/22926/3434/7466/6745/4869/4850/55466/9775/1054/1973/8815/2521/23478/8602/10528/27230/1938/10897/58477/60559/6509/9136/9570/55802/3313/1163/4801/5394
HALLMARK_MYOGENESIS	198	0.491155412	1.424002088	1.63E-05	6.16E-05	4592	tags=43%, list=25%, signal=33%	10468/1012/3688/2273/6535/8614/3691/4638/1674/1284/70/58/7140/1158/1974/5091/4608/10290/351/4627/6588/5621/4632/1839/25937/4619/6319/26287/5213/8048/4842/7138/1293/1728/4633/88/7134/688/5925/4620/7136/1152/4656/845/4205/6840/375790/7135/4618/1281/7040/8877/58529/7164/115/1140/4684/1489/2314/3693/7004/8038/6678/4641/1306/1277/6016/2281/4621/8912/2934/6709/7125/23654/3316/6300/65055/7170/3983/1134/…
HALLMARK_PROTEIN_SECRETION	95	0.542739854	1.532622691	2.84E-05	9.94E-05	5333	tags=62%, list=29%, signal=44%	1956/9805/4074/858/664/3875/163/3482/19/667/81542/10059/372/1315/1213/6197/9276/5594/102/1173/9871/5066/10972/9183/1075/10040/10564/259230/164/10565/8729/2803/22872/81611/5538/4952/8615/57403/8774/8027/8773/8675/23095/9522/2778/10959/476/23041/26286/3920/9554/8546/10652/1176/51552/286451/3998/538/10282
HALLMARK_HEDGEHOG_SIGNALING	36	0.674701297	1.748000346	3.77E-05	0.00012318	3577	tags=53%, list=19%, signal=43%	1021/3897/8828/9620/2735/4763/8851/7422/4627/9289/23462/5921/4897/1400/5727/8861/7088/4983/8829
HALLMARK_WNT_BETA_CATENIN_SIGNALING	42	0.618555991	1.624233844	0.000304257	0.000931789	4768	tags=57%, list=26%, signal=43%	22943/6868/894/182/3714/4609/6502/8650/23462/1856/1499/8312/9612/5467/2648/5727/23385/9794/28514/1454/2770/3066/51176/8321
HALLMARK_TGF_BETA_SIGNALING	54	0.584028707	1.578567232	0.000325821	0.000939132	2578	tags=48%, list=14%, signal=42%	5054/7057/8412/6711/4053/57154/999/4088/64750/6574/7046/90/11031/25937/7050/6498/324/56937/4086/28996/659/1499/7071/9612/7040/6885
HALLMARK_ANGIOGENESIS	36	0.63806402	1.653081346	0.000410581	0.001117693	3577	tags=50%, list=19%, signal=40%	6781/894/5154/182/7410/7422/3714/351/1290/6696/5747/11167/1281/4973/3685/1462/10631/8829
HALLMARK_MYC_TARGETS_V2	57	0.573153799	1.55452942	0.000443155	0.001142873	6440	tags=79%, list=35%, signal=52%	3099/5347/8886/27340/23160/4609/10514/10196/3329/9221/51388/4839/1019/23082/4173/27346/6652/64216/10733/23223/11335/6949/7965/7374/705/10244/92856/79077/10199/80324/3177/54663/9238/4869/6573/6832/2193/10528/5036/3336/23481/51154/26354/9136/10171
HALLMARK_ESTROGEN_RESPONSE_LATE	196	0.460172408	1.334208516	0.000526638	0.001290263	2855	tags=34%, list=15%, signal=29%	3918/8900/7980/374/857/8140/26509/57834/595/960/6566/9231/5655/7358/771/7153/7162/23596/3880/999/10761/2030/120/10551/4232/7869/51083/5932/55806/11031/1717/56603/6478/8204/928/60481/3251/4277/5174/11098/27075/493/9547/2317/2707/7134/4665/990/10610/10112/3705/1152/2289/9135/51599/6446/11057/29887/6652/9612/6491/11012/56339/7164/2444/1952/2288
HALLMARK_P53_PATHWAY	195	0.447549543	1.297823807	0.002349394	0.005481919	4048	tags=34%, list=22%, signal=27%	1012/10544/18/3691/8626/2877/10057/894/7039/3552/9635/8812/3976/5154/8851/54541/9883/3714/5784/351/5268/3625/3945/6236/3872/6520/1839/8518/91/100/57761/23657/317/2149/11202/8870/6281/7062/10904/5791/5925/1606/5912/22891/55270/9738/7135/2309/4071/55240/7040/8877/5900/81566/7164/55035/29948/10397/6667/3654/79651/677/6382/2258/9538/23654/10458
HALLMARK_ESTROGEN_RESPONSE_EARLY	197	0.442288337	1.282110544	0.004796351	0.010682783	4220	tags=39%, list=23%, signal=31%	3856/374/8140/26509/18/3480/8614/595/25976/960/7052/9620/6566/79875/5655/91683/771/7162/23596/3875/3880/6513/120/7869/3625/794/4609/5932/10514/8165/23052/2194/55806/11031/1717/56603/6478/8204/1997/25987/60481/4277/5174/11098/5914/22836/2317/23389/3705/124583/2289/6840/7071/11057/9612/84187/7164/115/2444/1952/2274/2288/23286/4299/29984/23541/23223/949/10160/267/2683/81875/64919/65055/23329/2697/39…
HALLMARK_CHOLESTEROL_HOMEOSTASIS	73	0.500357341	1.386613108	0.007391072	0.015746197	3508	tags=37%, list=19%, signal=30%	214/51330/182/3949/6309/7869/2194/5359/1717/1595/6713/928/230/6319/118429/57761/54206/134429/27346/1499/5329/308/3157/493869/6311/2946/71
HALLMARK_NOTCH_SIGNALING	32	0.568625305	1.456706511	0.009634448	0.01893237	3485	tags=47%, list=19%, signal=38%	595/3955/182/5578/84441/8324/6934/5467/2648/4853/7855/26508/23220/4854/28514
HALLMARK_ANDROGEN_RESPONSE	98	0.480252826	1.357748443	0.009659372	0.01893237	4367	tags=47%, list=24%, signal=36%	3856/1021/87/595/8821/3880/9510/6611/8916/54407/3992/9590/6197/6319/60481/57178/207/5238/2185/9871/56937/9053/2181/2289/6446/55839/11057/2936/6652/10611/10257/3157/10461/3685/10513/10397/9218/6675/23223/84159/2683/10645/27347/11099/220/658
HALLMARK_KRAS_SIGNALING_UP	198	0.428154936	1.241345424	0.01262919	0.023801165	3744	tags=32%, list=20%, signal=26%	4319/3624/1437/2150/3673/7476/10103/55107/2591/5328/131566/2118/6868/2119/25907/894/7851/6662/867/7128/1848/3976/3553/10253/26499/4674/5743/23268/80201/7869/5327/30001/51193/50486/1839/9590/2048/51199/6696/2069/27075/9053/51704/6801/3783/2113/669/23080/5329/51012/9734/9949/51129/2162/28951/5936/7813/2012/8829/3575/25960/23531/6447
HALLMARK_COAGULATION	138	0.448006487	1.285579898	0.013824839	0.025089523	4575	tags=30%, list=25%, signal=23%	4319/5054/7057/7980/2152/3673/4312/2335/5328/8609/1515/5155/4314/1848/7078/8754/1803/5654/5327/928/4323/11098/11202/5550/4035/8237/824/649/4973/3690/726/6678/4313/2934/23764/4320/10411/5045/4324/11072/3920
HALLMARK_APOPTOSIS	160	0.428331495	1.235400416	0.024975025	0.043706294	4813	tags=41%, list=26%, signal=30%	8900/857/9638/595/5058/894/51330/960/3489/3552/7153/3553/3569/6093/3875/7078/3482/2026/351/6574/6309/5327/638/10059/4739/1387/2069/3606/388/2149/8870/5914/1017/5747/5663/672/1499/599/7042/2936/952/7124/1491/8915/637/5611/5538/7465/4313/841/2012/5159/2934/7049/6709/56616/331/1611/4170/840/51176/5970/598/1649/994
TCGA-HNSCC
ID	setSize	enrichmentScore	NES	pvalue	FDR	rank	leading_edge	core_enrichment
KEGG_AUTOIMMUNE_THYROID_DISEASE	50	-0.790985513	-3.269360413	1.00E-10	4.64E-09	1159	tags=38%, list=6%, signal=36%	355/5551/3112/940/1493/3113/3119/356/959/3111/3117/3127/3123/3122/3109/3108/3002/3115/3118
KEGG_ALLOGRAFT_REJECTION	35	-0.768145738	-2.941641715	1.00E-10	4.64E-09	1302	tags=57%, list=7%, signal=53%	3593/355/5551/3112/3458/940/3113/3119/356/959/3111/3117/3127/3123/3122/3109/3108/3002/3115/3118
KEGG_ASTHMA	28	-0.812517081	-2.8441437	1.32E-10	4.64E-09	837	tags=57%, list=5%, signal=55%	2207/2206/3112/3113/3119/959/3111/3117/3127/3123/3122/3109/3108/3115/3118/2205
KEGG_INTESTINAL_IMMUNE_NETWORK_FOR_IGA_PRODUCTION	46	-0.665294423	-2.747421244	1.09E-10	4.64E-09	1531	tags=52%, list=8%, signal=48%	3600/10673/23308/6370/3112/29851/6387/940/115650/3113/23495/3119/959/3111/3117/3127/3123/3122/3109/3108/7852/3115/608/3118
KEGG_FOCAL_ADHESION	198	0.598715658	1.739309708	1.00E-10	4.64E-09	3039	tags=44%, list=16%, signal=38%	1288/3918/3909/7057/3371/3678/857/3655/4233/1956/3673/87/2335/3688/3914/3480/7424/595/3691/5058/1282/3675/4638/5829/5155/894/5881/1284/7414/5062/858/3915/5290/5154/3912/6093/3694/2318/3696/5578/7410/1289/7422/9564/2932/394/284217/50509/56034/7058/1399/1290/2889/6696/2316/6464/81/1793/207/5594/1293/3911/6714/9475/4659/4633/88/1729/5747/83660/2317/329/55742/1499/3611/5604/2321/1281/1398/824/1280/36…
KEGG_ECM_RECEPTOR_INTERACTION	84	0.650614769	1.827354544	2.63E-10	7.71E-09	3039	tags=48%, list=16%, signal=40%	1288/3918/3909/7057/3371/3678/3655/3673/2335/3688/3914/3691/1282/3675/960/1284/3339/3915/3912/3694/3696/1289/284217/50509/7058/3161/1290/6696/6385/1293/3911/375790/1281/1280/1605/3685/3693/3381/3690/3910
KEGG_SYSTEMIC_LUPUS_ERYTHEMATOSUS	54	-0.595324237	-2.516536904	1.39E-09	3.50E-08	944	tags=44%, list=5%, signal=42%	2209/714/3112/1511/730/3458/2213/2903/940/713/3113/3119/959/3111/3117/712/3127/3123/3122/3109/3108/733/3115/3118
KEGG_PRIMARY_IMMUNODEFICIENCY	35	-0.689239705	-2.639468226	2.92E-09	6.43E-08	1030	tags=57%, list=6%, signal=54%	3718/29851/3932/695/3543/5788/920/115650/23495/4261/959/29760/7535/926/930/916/925/3561/915/973
KEGG_PATHWAYS_IN_CANCER	325	0.495014148	1.45757987	6.27E-09	1.23E-07	3066	tags=32%, list=17%, signal=27%	1288/3918/3909/1021/8900/3655/4233/1956/3673/7476/3576/4312/2335/3688/3914/3480/2736/7424/595/7483/1282/3675/5155/5881/7039/1284/1857/2735/867/3915/3320/3091/5290/3569/5154/5899/3912/999/4088/7477/5578/6513/83439/2033/5743/7422/2932/7046/284217/4609/7048/8323/1399/1387/1488/8324/4436/3326/6502/2263/10401/868/6934/8772/207/5594/3911/324/1019/5914/1017/1856/5747/7184/5925/2956/3845/329/25/7175/1871…
KEGG_TYPE_I_DIABETES_MELLITUS	41	-0.629931361	-2.458120815	2.34E-08	4.12E-07	1302	tags=51%, list=7%, signal=48%	3593/355/5551/3112/3458/940/4049/3113/3119/356/3111/3117/3127/3123/3122/3109/3108/3382/3002/3115/3118
KEGG_GRAFT_VERSUS_HOST_DISEASE	37	-0.614591926	-2.382368973	2.69E-07	4.30E-06	1159	tags=51%, list=6%, signal=48%	355/3821/5551/3112/3458/940/3113/3119/356/3111/3117/3127/3123/3122/3109/3108/3002/3115/3118
KEGG_REGULATION_OF_ACTIN_CYTOSKELETON	211	0.504748328	1.472328935	1.16E-06	1.69E-05	4243	tags=41%, list=23%, signal=32%	3678/5217/3655/1956/3673/87/2335/3688/22800/3691/5058/4628/3675/4638/5829/5155/5881/5962/7414/5062/5290/5154/6093/3694/3696/7410/10672/9564/79837/10787/4627/8936/4478/2768/56034/1399/8826/8394/54434/2263/23365/81/1793/28964/85464/2149/5594/9475/324/4659/4633/88/1729/6548/5747/3845/3984/2264/81624/128239/5604/1398/50649/3685/6654/3693/4893/6655/2256/3690/2909/10152/23191/71/8396/5159/7430/2934/225…
KEGG_ADHERENS_JUNCTION	73	0.609166181	1.69129145	2.76E-06	3.73E-05	2638	tags=47%, list=14%, signal=40%	4233/1956/87/3480/5881/7414/6591/999/4088/83439/2033/7525/7046/10810/8936/7048/1500/1387/8826/5770/1459/81/6934/5594/6714/5792/4008/88/1499/51701/5818/1457/6885/9855
KEGG_SMALL_CELL_LUNG_CANCER	84	0.576875128	1.620245093	3.64E-06	4.58E-05	2326	tags=37%, list=13%, signal=32%	1288/3918/3909/1021/3655/3673/2335/3688/3914/595/1282/3675/1284/3915/5290/3912/5743/284217/4609/6502/10401/317/207/3911/1019/1017/5747/5925/329/1871/1147
KEGG_PRIMARY_BILE_ACID_BIOSYNTHESIS	16	-0.758532006	-2.409863198	1.93E-05	0.000216776	653	tags=38%, list=4%, signal=36%	10998/80270/51302/9023/9420/1593
KEGG_WNT_SIGNALING_PATHWAY	150	0.502574541	1.442215699	1.97E-05	0.000216776	4930	tags=45%, list=27%, signal=33%	22943/7476/595/7483/894/59343/5881/8061/1857/10725/6093/4088/7477/5578/83439/11197/2033/2932/79718/4609/8323/4041/1387/57680/1488/8324/4040/5529/23002/1459/5519/6934/9475/324/817/1856/5663/5530/1499/51701/2535/8607/8312/1457/6885/5467/7855/5331/8945/64840/6907/81839/818/7482/1454/5613/1452/4775/1855/5528/51176/5332/8321/5532/57216/7976/5527
KEGG_RENAL_CELL_CARCINOMA	70	0.572544808	1.580799862	4.56E-05	0.000472005	5424	tags=54%, list=29%, signal=39%	4233/7424/5058/5155/7039/5062/3091/5290/5781/6513/2033/7422/1399/1387/2889/207/5594/3845/7042/2113/5604/1398/7040/6654/4893/6655/5908/10000/2885/57144/2034/8453/7428/10298/405/5291/673/201163
KEGG_LINOLEIC_ACID_METABOLISM	29	-0.523337544	-1.863303258	0.000137792	0.001276387	654	tags=45%, list=4%, signal=43%	1576/30814/5319/1559/123745/5322/1562/1577/64600/1571/5320/50487/26279
KEGG_CELL_CYCLE	124	0.508386638	1.447760574	0.00013063	0.001276387	5730	tags=61%, list=31%, signal=43%	1021/8900/595/894/699/4088/5347/2033/2932/7532/5591/10274/701/4609/7272/5934/1387/545/64682/9126/6502/996/1874/23594/10735/1019/1017/23595/990/5885/4171/5925/890/1111/7027/4173/25/1871/8243/9700/7042/10926/7040/4176/472/991/7465/7534/983/4998/25847/5933/4999/9133/9184/3066/10971/4085/9088/8697/7531/5001/994/7529/8556/891/993/4175/8318/5000/7533/8555/4172/8317/3065/8379
KEGG_NOTCH_SIGNALING_PATHWAY	47	0.598787135	1.598103959	0.000215536	0.001896714	3485	tags=51%, list=19%, signal=42%	6868/1857/3955/182/84441/2033/3714/1387/1488/8650/9253/22938/151636/1856/5663/9612/2648/4853/196403/23385/9794/23220/4854/28514
KEGG_ARACHIDONIC_ACID_METABOLISM	58	-0.39869653	-1.668924795	0.000256033	0.002139067	1424	tags=45%, list=8%, signal=42%	5740/30814/5319/1559/2687/873/2878/2678/123745/5322/2879/2876/1562/242/240/27306/6916/124975/64600/1571/2053/5320/50487/26279/874/5730
KEGG_TGF_BETA_SIGNALING_PATHWAY	85	0.536780644	1.508375022	0.000267383	0.002139067	3343	tags=38%, list=18%, signal=31%	10468/7057/3624/4052/6093/57154/4088/64750/2033/7046/3625/4609/90/7048/7058/5934/1387/9372/1874/5519/5594/9475/7027/4086/659/7042/7040/7124/656/6198/6667/4090
KEGG_ARRHYTHMOGENIC_RIGHT_VENTRICULAR_CARDIOMYOPATHY_ARVC	74	0.545949298	1.517849938	0.000323202	0.002473194	3508	tags=34%, list=19%, signal=28%	1829/3678/3655/3673/87/3688/3691/3675/1674/5318/3694/3696/83439/488/81/6934/88/1832/1499/1605/3685/3693/3690/6443/71
KEGG_HYPERTROPHIC_CARDIOMYOPATHY_HCM	83	0.529457919	1.485489027	0.000395756	0.002902208	3508	tags=34%, list=19%, signal=27%	3678/3655/3673/3688/3691/3675/1674/70/3569/3694/3696/488/7168/5565/5562/4633/7134/7171/7042/7137/7040/7124/1605/3685/3693/3690/6443/71
KEGG_ERBB_SIGNALING_PATHWAY	87	0.526847151	1.480925631	0.000423207	0.002979374	5149	tags=49%, list=28%, signal=36%	3084/374/1956/5058/7039/5062/867/5290/5578/27/2932/4609/1399/1839/6464/868/2069/207/5594/6714/817/5747/3845/25/5604/1398/6654/4893/6655/818/6198/10000/6416/2885/6777/57144/2475/2002/1950/8440/5335/10298/5291
KEGG_COLORECTAL_CANCER	62	0.558485752	1.524486093	0.00050573	0.003423403	2748	tags=37%, list=15%, signal=32%	595/5881/5290/4088/83439/2932/7046/4609/7048/4436/6934/207/5594/324/2956/3845/1499/7042/8312/5604/7040/5900/332
KEGG_DILATED_CARDIOMYOPATHY	90	0.518603266	1.46021124	0.000546594	0.003562981	5914	tags=44%, list=32%, signal=30%	3678/3655/3673/3688/3691/3675/1674/70/3694/113/3696/109/488/7168/4633/7134/7171/7042/7137/7040/7124/115/1605/3685/3693/3690/6443/71/5613/2778/7170/4625/782/6442/4000/786/5566/7273/7139/3672
KEGG_PROSTATE_CANCER	89	0.521733268	1.468083092	0.000739505	0.004648318	6263	tags=54%, list=34%, signal=36%	1956/3480/595/5155/7039/3320/5290/5154/83439/2033/2932/56034/1387/9586/3326/2263/6934/207/5594/1017/7184/5925/3845/1871/1499/1147/5604/1385/64764/6654/4893/6655/10000/5159/2885/2475/51176/5970/1950/5170/5291/673/8517/4792/5293/4790/2308/9134
KEGG_UBIQUITIN_MEDIATED_PROTEOLYSIS	132	0.482941949	1.380835524	0.00084889	0.005151884	7902	tags=70%, list=43%, signal=41%	867/90293/22954/57154/64750/51366/7328/8916/57448/83737/64682/6502/63893/10401/996/868/4591/55236/4734/9354/9690/672/9021/329/1642/7326/10054/8065/55958/27339/8945/9616/11065/8451/23327/10075/991/26259/26091/7189/65264/9320/25847/9820/7337/7321/331/55585/8697/7334/55284/8453/8450/7428/11059/11060/10277/8924/23291/92912/23759/6477/89910/7317/4281/23295/9246/23221/84447/246184/8554/10055/54926/8454…
KEGG_GLYCOSAMINOGLYCAN_BIOSYNTHESIS_CHONDROITIN_SULFATE	22	0.666319386	1.616321264	0.000904933	0.005308942	3409	tags=50%, list=18%, signal=41%	56548/9469/55454/29940/10090/64132/79586/22856/50515/51363/54480
KEGG_ENDOMETRIAL_CANCER	52	0.567419546	1.527774408	0.000990179	0.005621661	5361	tags=54%, list=29%, signal=38%	1956/595/5290/999/83439/2932/4609/6934/207/5594/324/3845/1499/3611/2309/8312/5604/6654/4893/6655/10000/2885/2002/51176/1950/5170/5291/673
KEGG_LEISHMANIA_INFECTION	69	-0.34524115	-1.515858684	0.001055731	0.005806523	1370	tags=33%, list=7%, signal=31%	4843/3593/5600/1535/3684/2209/3689/653361/3112/3458/5579/3113/3119/3111/3117/3127/3123/3122/3109/3108/4689/3115/3118
KEGG_ALPHA_LINOLENIC_ACID_METABOLISM	19	-0.58208309	-1.937762433	0.001171234	0.006246582	683	tags=37%, list=4%, signal=36%	123745/5322/8310/64600/5320/50487/26279
KEGG_CHRONIC_MYELOID_LEUKEMIA	73	0.532988181	1.479790542	0.001512354	0.007828656	5722	tags=55%, list=31%, signal=38%	1021/595/867/5290/5781/4088/7046/4609/7048/1399/1488/6464/868/207/5594/1019/5925/3845/25/1871/7042/1147/5604/1398/7040/6654/4893/6655/10000/2885/6777/3066/861/5970/598/5291/673/8517/4792/3065
KEGG_BLADDER_CANCER	42	0.580793865	1.532008838	0.001736386	0.008489	2361	tags=36%, list=13%, signal=31%	7057/1956/3576/4312/7424/595/999/7422/4609/5594/1019/5925/3845/1871/5604
KEGG_GAP_JUNCTION	87	0.506694621	1.424278464	0.001691105	0.008489	4823	tags=43%, list=26%, signal=32%	1956/5155/3710/5154/113/5578/109/10381/56034/10376/5594/6714/2776/84617/3845/5604/10746/1902/115/5331/6654/4893/6655/983/5159/7082/5613/2885/2778/2770/1453/2697/203068/10382/1950/5332/84790
KEGG_ENDOCYTOSIS	181	0.445853725	1.293016415	0.003348331	0.015927196	5748	tags=47%, list=31%, signal=33%	8853/4233/1956/3480/7037/5584/867/163/30846/57154/64750/3949/64411/8218/10059/50807/11031/9829/83737/23527/1213/8394/2263/9146/868/28964/1759/2149/3135/4734/6714/1173/26056/9135/2264/2869/157/30845/10617/5590/9727/51534/57132/155382/2321/23327/51652/23362/30844/7189/57403/5337/8411/5878/22841/8396/8027/10193/84612/22905/55048/3312/26286/10254/9815/2060/23396/1950/1785/161/80223/9101/11059/116987/…
KEGG_PANCREATIC_CANCER	70	0.514198255	1.419704659	0.003453376	0.015994583	7004	tags=61%, list=38%, signal=38%	1021/1956/7424/595/5881/7039/5290/5899/4088/7422/7046/7048/207/5594/1019/5925/3845/1871/7042/1147/5604/7040/5900/10928/5337/10000/3716/675/5970/1950/598/5291/673/8517/5888/5293/4790/5602/6772/6774/4087/5599/5601
KEGG_MELANOMA	71	0.511648748	1.416526339	0.00393152	0.017742244	3888	tags=31%, list=21%, signal=25%	1021/4233/1956/3480/595/5155/5290/5154/999/56034/207/5594/1019/5925/3845/1871/5604/4893/2256/10000/5159/2258
KEGG_DORSO_VENTRAL_AXIS_FORMATION	24	0.622489226	1.534461753	0.004338824	0.018625194	3820	tags=50%, list=21%, signal=40%	1956/56907/5594/3845/2113/5604/4853/6654/6655/4854/55124/2885
KEGG_BASAL_CELL_CARCINOMA	55	0.523930576	1.417334698	0.004274054	0.018625194	2758	tags=33%, list=15%, signal=28%	7476/2736/7483/1857/2735/7477/83439/2932/8323/8324/6934/324/1856/1499/2535/8312/5727/7855
KEGG_TIGHT_JUNCTION	130	0.459029717	1.311715921	0.004656935	0.019514775	5124	tags=46%, list=28%, signal=34%	87/5865/22800/4628/5584/154810/5578/7525/4627/4619/2017/51776/1459/81/5519/207/55870/6714/1019/49861/2036/4633/88/93643/4620/3845/3996/5590/1499/9076/8573/1457/5583/57530/4893/4301/2037/9218/50848/71/10000/4621/5522/9414/7082/6709/84612/149461/5581/2770/55844/5588/8777/4625/4629/10207/9074/103910/56288/2035
KEGG_TRYPTOPHAN_METABOLISM	39	-0.377973324	-1.491801489	0.005175642	0.021184022	1841	tags=31%, list=10%, signal=28%	11185/1545/3033/169355/223/4129/26/259307/23498/8942/3620/217
KEGG_STEROID_BIOSYNTHESIS	17	0.657563803	1.520955323	0.006182272	0.024729087	1376	tags=41%, list=7%, signal=38%	1594/6309/1056/1717/1595/6713/6646
KEGG_SPLICEOSOME	126	0.456889858	1.303794711	0.01129537	0.044177446	9320	tags=83%, list=50%, signal=42%	22916/9128/51729/23020/23350/5093/22938/10523/10594/4686/55660/58517/57187/23450/10915/988/10285/10713/1659/23451/3190/8683/10291/9343/9785/51362/27339/10992/3192/8449/11325/55119/11338/9716/6434/3183/51645/10262/56259/3312/25766/6429/84321/6426/1665/9879/9092/1655/3178/22985/9775/3304/11017/84991/84844/10189/3303/27316/7919/10772/9416/9984/6627/10929/9410/220988/6432/9129/6628/10946/51340/6427/6…
GSE30784
ID	setSize	enrichmentScore	NES	pvalue	FDR	rank	leading_edge	core_enrichment
HALLMARK_EPITHELIAL_MESENCHYMAL_TRANSITION	195	0.685005562	2.469240718	1.00E-10	2.50E-09	1694	tags=53%, list=9%, signal=49%	5744/4314/4312/5054/22943/3918/374/3576/3624/3569/3909/51330/10272/1301/6695/6696/7424/7045/5217/2201/3678/4907/5329/50509/2191/7980/7057/5999/8038/4017/3371/6372/871/388/6591/56937/649/2335/1289/5352/10631/2919/1290/7040/4323/2697/7168/1303/284217/1282/5270/5351/2817/3956/26585/1284/5817/8572/1292/7171/1000/3673/22795/5806/10486/627/813/10979/6385/115908/2303/5654/1294/10409/3485/7058/6876/6678/…
HALLMARK_TNFA_SIGNALING_VIA_NFKB	193	0.629720804	2.263557261	1.00E-10	2.50E-09	1592	tags=38%, list=9%, signal=35%	5054/374/8061/3624/2921/3569/50486/3552/2150/3914/3553/5328/5743/5329/7130/8877/2152/3371/6372/8870/24147/595/388/56937/2920/1839/4973/9945/2919/2354/8013/10938/1026/24145/25976/4609/57007/9021/7050/650/22822/6364/1942/597/7262/2353/5806/6385/4783/1827/23529/467/79693/8767/7097/3164/7128/6515/182/7280/23645/1906/7071/23135/10769/9242/3726/80176/3725/5209/6446/1051/127544/3949
HALLMARK_MYC_TARGETS_V1	184	0.574900884	2.060393385	1.98E-10	3.30E-09	4776	tags=61%, list=27%, signal=45%	4953/991/4609/22948/8662/8318/22916/1965/5901/5690/5902/1503/5984/7965/5709/2739/11137/5425/3066/51491/1019/3251/3326/10492/5887/4830/790/9188/6723/5036/6629/52/2935/10576/5688/3068/10213/3336/10856/1017/6632/3608/4686/10574/3838/10987/5478/3939/7332/4085/10575/11335/5683/5704/3837/5230/1478/3329/6059/10921/6637/328/57819/5682/4173/5691/4171/5496/5707/6634/7411/2079/5714/9136/7531/51690/6732/2547…
HALLMARK_ALLOGRAFT_REJECTION	193	-0.579581769	-1.955735058	2.68E-09	3.35E-08	1728	tags=38%, list=10%, signal=35%	9466/356/7163/4690/5777/1445/924/3594/7096/920/8477/717/4067/5699/3937/9450/6775/1520/10563/7903/2833/3574/3717/3551/3689/3059/27240/23166/2634/355/3122/2213/10225/972/4689/56253/917/4065/3600/3458/11184/7098/3109/4050/7535/3394/3002/5551/3603/3683/5788/3560/6352/940/3561/3108/5579/3932/919/3662/729230/3111/916/3112/1234/4283/915/3702/50852/925/3001/914/973/6363
HALLMARK_E2F_TARGETS	190	0.532383444	1.908382373	6.31E-09	6.31E-08	2955	tags=45%, list=16%, signal=38%	9319/991/3149/1026/24137/332/3364/4609/27338/5347/3159/9787/55646/11004/1033/7083/55635/9212/55143/6790/203068/1965/1111/84844/3925/5901/1062/898/4605/1163/6628/5902/1503/83461/29089/10535/7153/9833/57405/56655/54962/5425/1019/7283/10492/994/1434/4830/4288/81624/10248/10606/5036/6119/7037/701/2935/79075/146909/6749/10615/3838/3609/9133/23649/10527/4085/10212/1164/29028/9837/9918/10733/3161/5558/6…
HALLMARK_G2M_CHECKPOINT	185	0.516622163	1.848415934	1.89E-07	1.57E-06	2947	tags=39%, list=16%, signal=33%	595/4953/991/7040/3149/24137/332/3364/11065/4609/27338/5347/3159/10024/3226/22974/8140/11004/1033/9156/6713/4331/4502/8318/9212/6790/699/1111/9493/3925/1062/7272/4605/990/1163/4751/10419/7153/3091/1063/51659/1019/10492/994/9462/5887/4288/9055/1058/10592/2935/6632/4928/3838/3609/10951/9133/23649/4085/10212/1164/26271/3837/10733/3161/5558/983/23594/1871/1841/5119/11104/4171
HALLMARK_MYC_TARGETS_V2	55	0.704061963	2.125535188	3.15E-07	2.25E-06	3143	tags=65%, list=17%, signal=54%	4609/5347/51154/80324/54663/23223/23481/705/2193/7965/92856/51491/1019/64216/3099/51388/10244/79711/6723/4839/5036/23160/27340/23082/3336/29078/79050/6832/27346/10196/11335/10733/3329/4173/10514/9136
HALLMARK_APICAL_JUNCTION	187	0.485560097	1.740302904	1.78E-06	1.11E-05	1880	tags=29%, list=10%, signal=27%	3918/3909/3914/7045/1823/3667/1308/6624/3675/1041/649/347902/143903/1956/87/4628/3691/1001/80381/51148/4318/3673/794/51474/6237/1272/6464/4627/2770/8754/10398/7414/5522/5747/3688/7410/7791/10487/10458/70/7283/5871/4313/4478/55742/7533/1009/1462/3265/3728/1739/3383/7408/7070/5216
HALLMARK_GLYCOLYSIS	193	0.492264584	1.76946524	2.26E-06	1.25E-05	2753	tags=40%, list=15%, signal=35%	7045/4907/4233/51129/8870/9048/1289/1956/638/5352/5836/6781/7039/53836/136/8460/5351/2817/2131/2132/8614/7162/5033/375790/55635/5834/2239/126792/9456/6790/5091/79586/11015/3925/1491/6662/5214/6383/8704/8702/5315/5373/10616/2023/9435/3099/6382/2539/1058/1462/54480/10165/4282/1944/64132/140838/5478/3939/2585/9276/8660/2582/29926/5704/2288/5230/3161/3309/2026/56052/983/112399/7422/960/2997/5631/1011…
HALLMARK_HYPOXIA	190	0.471746439	1.691022888	4.57E-06	2.28E-05	2702	tags=38%, list=15%, signal=33%	5054/3569/7045/5329/2152/6513/51129/8870/857/1289/1956/8609/6781/133/136/1026/2817/2131/25976/57007/8614/1942/7162/10397/5033/54206/2353/23327/4502/6385/2239/4783/126792/467/11015/771/4627/7128/6515/5317/6478/23645/5214/4493/6383/8406/3725/6576/5209/26136/2023/9435/3099/633/4282/23764/1944/7538/302/3036/23210/3939/8660/5155/5230/3309/2026/4015/7422/2997/7052/25824
HALLMARK_ANGIOGENESIS	35	0.714727123	1.964847455	2.86E-05	0.000130154	3403	tags=60%, list=19%, signal=49%	6696/6372/10631/4973/6781/1290/5154/3714/182/5747/7410/1281/27242/1462/3685/351/7422/11167/4060/7076/5196
HALLMARK_COAGULATION	136	0.507554496	1.768463368	3.17E-05	0.000132025	947	tags=19%, list=5%, signal=18%	4319/4314/4312/5054/5328/1515/2152/7980/7057/649/2335/4320/4316/8609/4973/11098/11072/4323/11202/1848/4318/3673/5654/5045/6678/8754
HALLMARK_INTERFERON_GAMMA_RESPONSE	193	-0.491616753	-1.658906768	4.15E-05	0.000159434	2157	tags=36%, list=12%, signal=32%	834/57674/6774/3455/3117/5720/10906/2643/10791/841/715/84888/5777/710/51056/5321/219285/10068/81030/29126/5698/6373/969/51735/5699/3937/9830/3695/6775/84166/256586/1240/7903/952/317649/3574/3659/3717/629/80830/10628/355/25939/3627/972/51015/3600/7127/3587/3394/6403/3560/6352/1439/115361/3075/3108/3620/10875/55024/57823/4261/3662/4283/2841/9934/163351/7412/3001
HALLMARK_TGF_BETA_SIGNALING	52	0.631082257	1.882730005	8.08E-05	0.000288437	2522	tags=42%, list=14%, signal=36%	5054/7057/56937/7040/8412/7050/650/5045/6498/57154/23645/7071/11031/3726/64750/1025/90/6574/5499/3399/7046/4092
HALLMARK_UV_RESPONSE_UP	153	0.463533722	1.630655315	0.000115456	0.000384852	2260	tags=36%, list=13%, signal=32%	3569/1515/4072/388/2920/3363/10652/4323/2354/51083/650/3306/6236/4885/2353/10963/637/528/5045/7277/3485/5437/467/3164/898/7062/5984/10105/5471/682/11333/80273/3726/27161/6474/997/10280/9188/6535/5702/2237/7037/760/2907/10494/3383/5979/3337/5504/1212/10948/1017/2744/1054/2011
HALLMARK_MTORC1_SIGNALING	189	0.426552472	1.529962458	0.000183282	0.000572758	3804	tags=49%, list=21%, signal=39%	10962/6513/871/1717/586/5352/6781/10652/1026/5347/908/8140/4860/5033/6713/23657/26747/56902/10963/4783/7277/6790/57761/8833/699/1491/5693/6515/23645/51382/5719/11333/4836/5718/10197/3251/7283/26136/2023/3099/3949/2539/7037/3145/9521/10213/3336/10987/27346/7296/10061/5478/3939/4074/6510/10212/6309/5704/5230/51109/3309/3329/6241/112399/441024/4173/10797/5861/2597/2932/4171/8624/47/7167/9136/5052/81…
HALLMARK_INFLAMMATORY_RESPONSE	198	0.42835225	1.548137649	0.0003473	0.001021471	1896	tags=27%, list=11%, signal=25%	5054/3576/3624/3569/3552/3553/3678/5329/7130/8877/2152/131566/10630/4233/6372/2069/366/3037/1839/728/4973/133/4323/60675/136/5008/2357/1026/4609/5817/5099/6364/7162/114548/9180/8767/7097/3269/166929/1906/3091/4061/11047/1318/2014/5029/2769/9435/3949/5142/8743/3383/23095/623
HALLMARK_P53_PATHWAY	188	0.417092471	1.494989969	0.000619301	0.001720281	2499	tags=33%, list=14%, signal=29%	3552/8877/8870/10544/1839/7378/7039/7040/11202/3691/6520/1026/8626/5154/650/10397/6236/8851/23657/2353/4071/6281/57761/22891/5268/467/3625/3714/9635/7062/1012/5912/23645/100/10769/5784/2258/7421/2877/10057/3725/29946/10458/8812/64393/127544/10560/6382/3265/29927/9618/7135/4808/55270/55240/10904/1263/30836/1969/351/8744/2810
HALLMARK_DNA_REPAIR	143	0.421548663	1.482669539	0.001758827	0.004628493	3366	tags=40%, list=19%, signal=33%	978/4833/6809/4860/5437/22916/5984/5433/100/56655/124583/11047/29901/6895/3251/10978/4830/79720/4059/2237/6119/5888/5142/7372/29927/6749/51497/10189/1716/57804/23649/9533/55290/5435/10134/5436/3704/404672/5440/25920/6883/9328/51160/5432/8731/8480/6878/1479/30833/4350/6829/1069/6827/1603/2987/9978/11130
HALLMARK_KRAS_SIGNALING_DN	190	-0.443236142	-1.493002234	0.002013765	0.005034413	2322	tags=20%, list=13%, signal=18%	4625/27076/80303/23031/26150/580/3425/6663/7704/727/2813/2261/4524/50489/57118/79085/9073/7356/54842/57016/29799/7832/8115/242/5737/9194/5795/3458/22849/51806/11254/7051/54847/10734/3866/6707/3851/3860
HALLMARK_BILE_ACID_METABOLISM	109	-0.476932768	-1.500283957	0.005897687	0.014042111	3242	tags=31%, list=18%, signal=26%	3418/114327/6342/20/9420/26061/5193/1718/847/3417/5825/5264/196743/6820/367/373156/23460/3295/54677/21/8424/5189/9023/23461/223/83594/51703/4306/51015/1734/216/3932/2053/10351
HALLMARK_APOPTOSIS	159	0.388500694	1.375542721	0.009229405	0.020975921	2698	tags=31%, list=15%, signal=27%	3569/51330/8900/3552/3553/9638/8870/595/388/857/2069/3489/638/1026/650/637/3875/467/1491/4000/7042/7153/5747/5058/598/3725/994/2769/4313/3482/633/10017/8743/6574/1017/56616/7078/10059/7124/5970/5663/10410/10134/351/6309/5159/4092/2026/960/1611
HALLMARK_MITOTIC_SPINDLE	198	0.374564804	1.353740702	0.010781611	0.023438286	3909	tags=37%, list=22%, signal=30%	8476/6624/5829/54443/7204/4628/24137/332/1894/5347/9787/2017/22974/11004/55785/55722/57787/7277/6790/9564/699/9493/4627/1062/7272/2316/64857/4751/7414/7153/4643/396/29901/1063/9793/9462/9055/57679/1739/23095/55201/1778/3831/10160/11346/11133/9133/8936/23022/22919/26271/983/7430/3996/23647/11104/4296/29127/10128/7531/22920/667/81/7461/23332/9771/4082/9266/116840/3797/613/10928/23192/64411
GSE30784
ID	setSize	enrichmentScore	NES	pvalue	FDR	rank	leading_edge	core_enrichment
KEGG_AUTOIMMUNE_THYROID_DISEASE	46	-0.812053041	-2.266571336	7.70E-10	1.42E-07	691	tags=28%, list=4%, signal=27%	355/3122/3119/3113/3109/3002/5551/3115/940/3108/3111/3112/3126
KEGG_ALLOGRAFT_REJECTION	33	-0.830695751	-2.201604258	3.23E-08	2.97E-06	691	tags=42%, list=4%, signal=41%	355/3122/3458/3119/3113/3109/3002/5551/3115/940/3108/3111/3112/3126
KEGG_CELL_ADHESION_MOLECULES_CAMS	125	-0.605026949	-1.933476587	2.28E-07	1.40E-05	1650	tags=34%, list=9%, signal=31%	23705/4756/6614/1366/9073/29126/920/137075/58494/6402/3695/1365/3684/29851/3689/6404/26285/100506658/5175/3122/3680/3384/3119/8516/3113/3676/3109/3385/923/6403/3683/5788/3115/940/5010/3108/3111/3112/7412/9071/925/914/3126
KEGG_ECM_RECEPTOR_INTERACTION	81	0.631600198	2.067079871	3.69E-07	1.70E-05	1684	tags=43%, list=9%, signal=39%	3918/1288/3909/1301/3914/6696/3678/50509/7057/3371/3675/2335/1289/1290/3691/3655/284217/1282/1284/1292/3673/1291/375790/6385/7058/3912/1293/6383/3688/1278/3693/1281/3910/6382/3915
KEGG_PRIMARY_IMMUNODEFICIENCY	35	-0.787700163	-2.092127355	8.94E-07	3.28E-05	1481	tags=49%, list=8%, signal=45%	5994/920/5993/29851/3718/930/695/7535/5788/3561/4261/3932/916/915/29760/925/973
KEGG_FOCAL_ADHESION	193	0.500778629	1.820253932	1.17E-06	3.28E-05	2549	tags=38%, list=14%, signal=33%	3918/1288/3909/1301/3914/6696/7424/3678/50509/7057/3371/4233/595/3675/857/2335/1289/1956/5829/1290/87/3691/3655/284217/1282/858/1284/1292/5154/3673/1291/3480/7058/9564/6464/56034/2316/3912/10398/7414/1293/5747/5058/5290/5881/3688/7410/1278/7791/3693/1281/3725/3910/55742/3611/3915/3265/7408/207/5499/5062/1277/56924/1399/5599/329/7423/83660/5604/3685/1793/5159/5155/103910
KEGG_PATHWAYS_IN_CANCER	318	0.428828991	1.629286374	1.25E-06	3.28E-05	2744	tags=31%, list=15%, signal=27%	4312/3918/1288/3576/3569/3909/8900/3914/5743/7424/8772/6513/1021/4233/595/3675/2335/1956/7039/7040/3655/284217/1282/1026/7472/332/1284/4609/5154/650/2256/4318/3673/3480/8323/2353/637/80326/2535/1855/7483/898/7482/2736/1163/3912/7042/5747/7477/1857/5467/3091/2258/5290/598/5881/2950/3688/5899/7474/3725/3066/1019/3326/2737/4313/3910/3915/3265/5888/3845/3320/3728/5337/5979/207/6502/7476/9618/1017/236…
KEGG_INTESTINAL_IMMUNE_NETWORK_FOR_IGA_PRODUCTION	44	-0.73875136	-2.047406934	1.95E-06	4.49E-05	1036	tags=45%, list=6%, signal=43%	10673/3695/29851/3122/7852/3600/3119/3113/3676/3109/5284/9020/3115/940/3108/3111/3112/6387/608/3126
KEGG_T_CELL_RECEPTOR_SIGNALING_PATHWAY	107	-0.58683206	-1.838132592	8.52E-06	0.000174199	2410	tags=34%, list=13%, signal=29%	10892/6654/5063/1493/4775/2534/5533/10451/4690/5777/1326/920/3937/23533/5295/29851/7409/3551/8503/5588/917/3458/27040/4773/7535/9020/5788/940/3932/919/10125/5294/916/915/3702/925
KEGG_DRUG_METABOLISM_CYTOCHROME_P450	58	-0.667083044	-1.924297376	1.87E-05	0.000343845	2563	tags=40%, list=14%, signal=34%	4257/2952/222/1559/2329/2947/4128/2948/2946/373156/4258/316/2326/4129/2944/125/1577/2328/1562/1571/131/2327/218
KEGG_ASTHMA	26	-0.803697148	-2.043393547	2.15E-05	0.00035957	653	tags=38%, list=4%, signal=37%	3122/3119/3113/3109/3115/3108/3111/3112/2205/3126
KEGG_NATURAL_KILLER_CELL_MEDIATED_CYTOTOXICITY	128	-0.541572257	-1.738360386	5.79E-05	0.000888303	2452	tags=31%, list=14%, signal=27%	3824/5894/5291/3823/6654/3454/5880/4775/3455/2534/5533/2185/10451/356/5777/6850/3937/135250/23533/5295/7409/10870/3689/5336/355/8503/3384/3458/27040/4773/7535/3002/5551/3683/5579/3932/919/5294/962/4068
KEGG_SYSTEMIC_LUPUS_ERYTHEMATOSUS	50	-0.67047764	-1.886528246	7.62E-05	0.001078341	2118	tags=44%, list=12%, signal=39%	3117/715/1511/714/727/713/717/712/3122/2213/730/3458/3119/3113/3109/3115/940/3108/718/3111/3112/3126
KEGG_LINOLEIC_ACID_METABOLISM	23	-0.781037382	-1.923187752	0.000109677	0.001345375	2357	tags=43%, list=13%, signal=38%	26279/1559/5321/81579/57016/50487/1577/1562/1571/5320
KEGG_ANTIGEN_PROCESSING_AND_PRESENTATION	74	-0.60743537	-1.824101166	0.000108003	0.001345375	2543	tags=28%, list=14%, signal=24%	6892/3823/3117/5720/4801/5994/920/5993/1520/3122/972/3119/3113/3109/3115/3108/4261/3111/3112/925/3126
KEGG_CELL_CYCLE	122	0.490345924	1.672324462	0.000188767	0.002170819	3778	tags=44%, list=21%, signal=35%	8900/1021/595/8379/991/7040/1026/4609/5347/10459/9088/8318/699/1111/7272/898/990/7042/7029/51343/3066/1019/994/891/7534/7533/7709/701/6502/7532/1017/51529/9133/4085/2810/9134/983/23594/1871/4173/10393/11200/2932/4171/5591/3065/7531/4998/9978/1022/1647/10971/4616/246184
KEGG_FC_EPSILON_RI_SIGNALING_PATHWAY	73	-0.59773409	-1.797056016	0.000225556	0.002441308	2716	tags=37%, list=15%, signal=32%	5894/5291/6654/26279/5880/2206/5608/2534/10451/5321/81579/6850/4067/3937/50487/23533/5295/7409/5336/8503/3635/27040/695/5579/5294/2205/5320
KEGG_LEUKOCYTE_TRANSENDOTHELIAL_MIGRATION	111	-0.535736913	-1.686531853	0.000240244	0.00245583	1782	tags=31%, list=10%, signal=28%	2185/10451/7294/1366/653361/9073/1535/23533/137075/58494/1365/3684/5295/7409/3689/5336/26285/100506658/8503/5175/1536/7852/83593/4689/3676/3683/5010/5579/5294/399/3702/7412/9071/6387
KEGG_ARACHIDONIC_ACID_METABOLISM	50	-0.646322142	-1.818561731	0.000300213	0.002907329	2357	tags=42%, list=13%, signal=37%	26279/1559/2876/27306/5321/81579/50487/4051/239/2878/242/113612/240/5740/124975/874/1562/1571/2053/5730/5320
KEGG_HISTIDINE_METABOLISM	28	-0.727429931	-1.845212254	0.000425902	0.003918294	2752	tags=46%, list=15%, signal=39%	443/26/224/222/501/51409/4128/223/4129/217/3176/3034/218
KEGG_B_CELL_RECEPTOR_SIGNALING_PATHWAY	75	-0.585564528	-1.766819646	0.000560492	0.004910977	2716	tags=44%, list=15%, signal=38%	4772/27071/5894/5291/10892/6654/5880/4775/5533/971/10451/5777/6850/4067/23533/5295/7409/1380/25780/3551/5336/974/118788/8503/2213/930/3635/695/4773/5579/5294/29760/973
KEGG_TYPE_I_DIABETES_MELLITUS	39	-0.671103425	-1.829097138	0.000606942	0.00507624	1714	tags=46%, list=10%, signal=42%	356/1363/3382/5799/355/3122/3458/3119/3113/3109/3002/5551/3115/940/3108/3111/3112/3126
KEGG_SMALL_CELL_LUNG_CANCER	84	0.49572253	1.61954626	0.001528014	0.011821281	2691	tags=42%, list=15%, signal=36%	3918/1288/3909/3914/5743/1021/595/3675/2335/3655/284217/1282/1284/4609/3673/898/1163/3912/5747/5290/598/3688/1019/3910/3915/207/6502/9618/1017/5970/329/3685/9134/4792/1871
KEGG_SPLICEOSOME	115	0.452432193	1.531445746	0.001541906	0.011821281	4284	tags=44%, list=24%, signal=34%	3306/9128/22916/84844/22827/6628/8175/51645/10262/23350/27339/9410/6629/10450/9775/51639/10189/6632/25804/4686/9343/10992/10713/8896/55110/6635/22938/6637/9092/57819/58517/57187/6631/6636/6634/23658/51690/8449/9939/56259/51503/10285/56949/1659/5093/10465/84950/7307/6626/10523/988
KEGG_VALINE_LEUCINE_AND_ISOLEUCINE_DEGRADATION	43	-0.618578655	-1.706462916	0.001898226	0.013433599	3998	tags=67%, list=22%, signal=53%	1892/3028/1738/259307/1629/3157/18/39/593/224/64087/501/36/3158/5019/34/549/5095/84693/30/3033/594/38/27034/26275/316/223/217/4329
KEGG_METABOLISM_OF_XENOBIOTICS_BY_CYTOCHROME_P450	55	-0.587959983	-1.67407549	0.001867361	0.013433599	2563	tags=38%, list=14%, signal=33%	2949/1576/7367/4257/2952/222/1559/2947/2948/2946/373156/4258/2052/2944/125/1545/1577/1562/1571/131/218
KEGG_GLYCOSAMINOGLYCAN_BIOSYNTHESIS_CHONDROITIN_SULFATE	22	0.715129521	1.797863904	0.002152586	0.014669473	3506	tags=59%, list=20%, signal=48%	56548/29940/126792/79586/337876/10090/22856/54480/55454/64132/50515/51363/9469
KEGG_ALPHA_LINOLENIC_ACID_METABOLISM	14	-0.781720935	-1.733814321	0.002498253	0.015850983	2357	tags=43%, list=13%, signal=37%	26279/5321/81579/50487/8310/5320
KEGG_PYRIMIDINE_METABOLISM	91	0.494286971	1.627643658	0.002438585	0.015850983	3089	tags=38%, list=17%, signal=32%	4907/978/7378/4833/4860/7083/5437/1503/5433/56655/124583/87178/5425/4830/790/955/7372/25885/57804/5427/7296/23649/9533/5435/5436/3704/5558/6241/5440/5441/5432/1841/171568/10621/30833
KEGG_BLADDER_CANCER	41	0.588854713	1.705827222	0.002934617	0.017998983	2691	tags=41%, list=15%, signal=35%	4312/3576/7424/7057/595/1956/1026/4609/4318/1019/4313/3265/3845/7423/5604/7422/1871
KEGG_GRAFT_VERSUS_HOST_DISEASE	35	-0.632752275	-1.680586605	0.003045329	0.0180755	691	tags=40%, list=4%, signal=39%	355/3122/3458/3119/3113/3109/3002/5551/3115/940/3108/3111/3112/3126
KEGG_BUTANOATE_METABOLISM	33	-0.64835513	-1.718344428	0.003597189	0.020683838	4769	tags=64%, list=27%, signal=47%	5160/3155/35/1892/6296/3157/18/39/56898/65985/224/501/3158/5019/5162/3033/57016/38/223/217/7915
KEGG_PURINE_METABOLISM	145	0.414193085	1.446509361	0.004295596	0.023951201	2795	tags=30%, list=16%, signal=26%	4907/4833/4860/8833/5437/5433/5471/100/3614/56655/124583/5315/87178/2977/5425/3251/4830/955/9615/10606/5167/5142/158/132/1716/5139/25885/57804/5427/11164/23649/9533/5435/5436/3704/471/5558/6241/5440/5441/26289/5631/5432/171568
KEGG_FATTY_ACID_METABOLISM	40	-0.616296421	-1.681611205	0.004545509	0.024599225	4483	tags=57%, list=25%, signal=43%	51/35/2639/33/1632/1892/37/39/1376/23305/224/501/36/34/30/3033/38/8310/223/51703/217/125/131
KEGG_PHOSPHATIDYLINOSITOL_SIGNALING_SYSTEM	74	-0.529174971	-1.589088698	0.004751791	0.024980843	2877	tags=36%, list=16%, signal=31%	5728/5291/5333/8525/8760/810/51196/200576/8526/3633/5332/3708/8867/5305/23533/3631/5287/8395/5295/5336/8503/3635/3709/51806/3628/5579/5294
KEGG_PROPANOATE_METABOLISM	31	-0.650604285	-1.697326536	0.005096294	0.026047725	3670	tags=61%, list=20%, signal=49%	1892/23417/18/55902/84532/39/224/79611/501/34/5095/84693/38/26275/8801/223/217/32/4329
KEGG_RETINOL_METABOLISM	45	-0.590898595	-1.642786709	0.006648356	0.033062096	1143	tags=18%, list=6%, signal=17%	145226/9249/10170/125/1577/216/1562/131
KEGG_HEDGEHOG_SIGNALING_PATHWAY	53	0.526430814	1.617290751	0.006949704	0.033651201	3046	tags=36%, list=17%, signal=30%	7472/650/80326/7483/7482/2736/7477/7474/656/2737/51715/7476/2619/1454/7481/2735/2932/6608/1452
GSE42743
ID	setSize	enrichmentScore	NES	pvalue	FDR	rank	leading_edge	core_enrichment
HALLMARK_MYOGENESIS	195	-0.777197585	-3.068001939	1.00E-10	7.14E-10	1391	tags=52%, list=8%, signal=48%	4209/5664/10014/7004/4622/43/1292/2702/1140/4629/573/22933/89/6876/1384/4616/786/3908/6840/4046/2170/187/4635/65055/22808/2180/1306/5213/23175/948/8082/2273/859/1339/4621/1760/6442/3679/9172/2878/5348/26287/1756/140465/26353/7169/4608/3316/5507/5224/203/70/6444/4634/845/8557/3270/5569/347/4626/11156/274/1191/1134/6450/3479/7140/8736/6261/1410/4625/4618/4208/5740/6445/9659/1346/7138/1675/88/1674/5…
HALLMARK_E2F_TARGETS	190	0.681049808	2.75090211	1.00E-10	7.14E-10	3486	tags=65%, list=19%, signal=53%	6241/5591/983/9787/991/9837/4085/7153/9833/9319/10635/3161/6790/701/3070/81624/146909/29028/332/29127/11051/24137/10714/11004/1503/4173/3149/10733/1163/3609/1111/10051/4436/1062/7465/5983/5885/3925/9133/23165/55635/57405/23594/5558/7037/83461/3838/55143/1965/4288/54962/79075/1164/3159/55646/6628/79677/994/7398/10492/9972/4678/4001/5902/10797/7083/57122/9918/4999/6941/5111/9126/4171/8726/898/9212/…
HALLMARK_G2M_CHECKPOINT	185	0.682442536	2.749523149	1.00E-10	7.14E-10	3304	tags=60%, list=18%, signal=49%	6713/9493/8140/983/7272/991/4085/7153/595/6491/4751/55872/10592/10403/3161/3832/6760/699/6790/10926/22974/4082/332/29127/890/9055/24137/26271/56992/11004/1063/6558/3149/10733/1163/3609/1111/10051/1062/3091/7027/5885/3925/990/9133/23594/10951/5558/3838/5048/81539/5933/1871/10772/4288/1164/3159/7486/8317/994/10492/9994/5926/51659/262/4678/9156/4001/11065/5001/7040/5887/4953/3226/4171/9212/51203/383…
HALLMARK_OXIDATIVE_PHOSPHORYLATION	180	-0.602268616	-2.355680327	1.00E-10	7.14E-10	3228	tags=50%, list=18%, signal=41%	26519/293/7381/7419/1349/2230/1666/7385/30/4967/26517/2395/4710/10312/1738/4702/3421/1727/3032/4719/3028/4720/4697/6390/4329/56898/6392/4709/34/4714/4190/4698/4712/4724/4706/1528/1351/7386/1327/5160/4717/37/593/1632/4723/4729/4694/1350/788/7384/4707/4701/4835/8604/9377/4722/5162/27089/2110/23530/4713/64981/4700/2109/1891/1340/6834/2879/4695/26521/8402/50/10975/1329/4259/23479/4191/29796/4696/4708…
HALLMARK_MYC_TARGETS_V1	184	0.564445023	2.27117384	1.00E-10	7.14E-10	4167	tags=59%, list=23%, signal=46%	991/4085/890/11260/5984/5634/1503/4173/23196/22916/3251/7027/6732/4686/22948/7298/3838/1017/6240/1965/26986/1977/7398/10492/8886/5902/3178/2739/5887/4953/52/3066/10054/4999/6629/5111/4171/11137/23435/3837/1207/1665/10971/54107/6632/3183/4830/9188/6627/11335/5706/10575/10236/2079/5901/8318/9184/8894/6599/10213/220988/5230/8662/6741/2935/10576/3192/6434/10987/1176/4609/6637/5036/7514/3329/5690/4176…
HALLMARK_MTORC1_SIGNALING	189	0.562338763	2.270758836	1.00E-10	7.14E-10	3013	tags=50%, list=17%, signal=42%	5352/6713/54541/8140/6241/29968/6513/134429/112399/908/10622/6319/5163/23657/699/6790/27230/5723/51109/6309/3157/79071/4074/3949/8833/60481/80777/4173/4860/7184/26136/3156/8624/1717/928/2932/6715/3309/6184/2023/3251/1075/6917/56902/23165/10652/5718/7037/3099/10097/2181/47/4783/871/5033/10797/31/1491/2965/4171/586/2729/1718/6117/3308/6652/5719/5861/6745/440/29110/7323/5706/9695/10096/51569/6510/89…
HALLMARK_MITOTIC_SPINDLE	198	0.545919163	2.226565206	1.00E-10	7.14E-10	3092	tags=42%, list=17%, signal=35%	667/54443/1894/9493/983/7272/9787/6624/23607/7153/4751/10403/3832/699/8936/6790/394/22974/4082/10276/332/29127/55785/9055/24137/26271/56992/10006/11004/1063/10051/5922/1062/2317/10565/253260/9133/9411/9735/23637/357/5048/8476/1739/5829/9113/613/4628/4643/9874/7430/7204/4001/4627/998/9126/7414/51174/10611/51203/151987/22919/11104/4281/9371/4739/3797/6093/5981/2017/382/5347/163786/996/55722/4690/10…
HALLMARK_TNFA_SIGNALING_VIA_NFKB	193	0.522427774	2.118044088	1.36E-10	8.52E-10	3034	tags=42%, list=17%, signal=35%	3624/374/2150/5054/3552/3914/6364/6385/24147/6372/2919/2921/5055/650/3371/2152/5743/595/5328/22822/25976/25816/4082/6373/5966/7422/3949/150094/7128/7262/8870/490/10950/10769/1942/8767/4084/56937/3575/3553/3606/7097/64135/7050/8061/2114/182/4783/79693/329/6446/57007/57018/7130/960/3433/5209/7071/24145/9516/10611/2683/5329/9314/2920/2355/388/23764/8744/1846/6648/19/1827/51278/4780/3627/4609/8877/19…
HALLMARK_PROTEIN_SECRETION	95	0.617216324	2.289627038	9.64E-10	5.35E-09	3395	tags=57%, list=19%, signal=46%	667/1956/10040/9805/858/3875/7163/4074/9276/259230/81542/57403/9871/102/1075/10565/10652/51606/664/8027/1173/10282/26286/476/9525/5594/4952/51552/5862/538/9522/164/8675/163/81611/27236/372/1315/23041/10959/10972/19/6197/1176/3920/22872/10564/8417/5066/3482/6845/10059/8773/3998
HALLMARK_ADIPOGENESIS	189	-0.515541546	-2.026163229	4.97E-09	2.48E-08	3285	tags=45%, list=18%, signal=37%	10113/25813/27069/6623/11194/3991/26275/1349/83549/2053/5004/1666/2184/5211/5733/3910/6888/1738/3421/56894/226/415116/2101/6390/2632/34/56246/4698/33/369/5860/4706/7423/1031/1351/25979/6647/35/593/57017/5468/376497/7384/348/123/8322/11343/6817/4722/27089/4713/6776/7263/2109/5236/1891/847/1384/2879/217/50/10975/4259/4191/29796/80760/10449/3033/1306/3977/948/8082/718/3679/2878/4958/5168/2167/26353/…
HALLMARK_GLYCOLYSIS	193	0.47890696	1.941600556	5.24E-08	2.38E-07	1905	tags=31%, list=11%, signal=28%	53836/5318/5352/1956/54541/983/7039/6382/5836/4233/112399/7162/7045/3161/136/10165/6790/2131/6662/7422/9276/2673/3486/55276/1824/8870/10112/2026/4907/3309/90161/2132/2023/5214/1289/8460/3925/55635/375790/26035/23443/140838/6120/3099/5834/3796/5033/4678/11015/8614/960/1491/9653/5223/5373/9435/10380/2729/2683
HALLMARK_UNFOLDED_PROTEIN_RESPONSE	102	0.528095541	1.975773114	4.47E-06	1.86E-05	3382	tags=46%, list=19%, signal=38%	54541/8140/29968/27230/7422/55033/11260/9451/7184/1163/5832/3309/2081/1981/64859/7534/6464/2521/1965/57472/1977/11015/9775/8614/10797/3434/8570/1054/64924/5393/10605/10130/6745/440/10897/9695/9114/58477/5073/4800/22872/23404/5611/55770/4848/5394/9221
HALLMARK_ANDROGEN_RESPONSE	94	0.522017096	1.929253006	1.11E-05	4.25E-05	2074	tags=35%, list=12%, signal=31%	9053/1021/595/5238/22936/6319/10397/3880/6611/25816/7163/3157/87/658/8821/55839/3856/60481/3156/9871/56937/2181/2773/6446/4094/54407/3685/10611/6675/27347/2683/1718/6652
HALLMARK_FATTY_ACID_METABOLISM	152	-0.467811606	-1.781516088	1.76E-05	6.28E-05	2671	tags=41%, list=15%, signal=36%	84693/10005/3158/5720/1738/3421/3032/728294/226/644/3028/912/6392/9588/7390/5092/34/4190/33/51703/158/2954/58476/8801/23710/2052/50486/7389/5465/84532/259307/2752/5160/762/35/37/1632/2326/9380/84263/11343/5162/2110/126/3248/11185/874/2819/51170/1891/1384/23417/50/4191/218/7503/216/2180/10449/3033/948/8639/2027
HALLMARK_EPITHELIAL_MESENCHYMAL_TRANSITION	195	0.396336831	1.604764682	8.46E-05	0.00028204	2117	tags=35%, list=12%, signal=31%	5744/4312/22943/3624/374/3918/3576/3909/4314/667/3673/5054/5352/6385/6372/7057/2919/6382/3371/7424/6591/4015/2201/5270/6696/7045/7980/10085/1301/2697/4148/7422/3486/7128/1290/2026/4907/7171/1289/1303/56937/6695/7474/10631/1314/5999/871/26585/4017/2191/966/8038/115908/1282/960/7040/813/5217/51330/3685/1294/3688/4638/5329/5479/6535/284217/7168
HALLMARK_INFLAMMATORY_RESPONSE	198	0.395770542	1.614174732	0.000172182	0.00053807	2561	tags=29%, list=14%, signal=25%	3624/3576/2069/131566/5054/3552/3696/6364/6372/10630/4233/2152/7855/5099/7162/166929/136/27032/6373/8743/3949/10006/490/1317/196/133/3091/8767/3037/4084/2769/3575/3553/3606/7097/558/3269/9180/5610/2773/4891/7130/684/9435/1318/27074/5329/5663/3566/6541/4067/4061/1604/623/6717/9111/8744
HALLMARK_ESTROGEN_RESPONSE_LATE	195	0.386066079	1.563178487	0.000197269	0.000580202	2216	tags=31%, list=12%, signal=27%	374/3918/999/8140/991/7162/7153/595/6491/7980/5932/2444/6566/51599/23596/27075/3880/11098/22824/6990/60481/771/2707/5174/64065/10733/10950/7022/1717/928/10112/8204/3251/760/9231/2317/4338/26509/6478/990/11031/23650/4277/56603/6446/51659/857/960/2171/2810/29887/1952/7358/8900/9314/10610/6652/10761/11187/9547
HALLMARK_XENOBIOTIC_METABOLISM	192	-0.396389751	-1.560812568	0.000655566	0.001821018	1693	tags=23%, list=9%, signal=21%	3162/23710/2052/2948/2953/26999/2326/2159/5627/348/8309/51181/3394/2110/126/1593/283537/2099/1891/847/2203/3290/5699/645/3487/4814/8644/217/55502/50/218/65018/28959/3398/3700/57447/948/5730/488/316/2192/1036/3479/5166
HALLMARK_MYC_TARGETS_V2	55	0.542040872	1.843994546	0.000756817	0.001991623	3795	tags=45%, list=21%, signal=36%	51388/10196/4173/10733/3099/8886/64216/27340/6652/51154/11335/80324/10199/5347/27346/4609/5036/3329/7374/23082/1019/9221/6832/23160/79711
HALLMARK_BILE_ACID_METABOLISM	109	-0.449295267	-1.639355729	0.001233844	0.00308461	3237	tags=30%, list=18%, signal=25%	6579/23600/3991/6258/196743/2053/20/366/9420/5190/24/51703/10133/80270/6647/21/51170/1593/367/847/23460/373156/23417/3932/216/9023/2180/5213/1734/3418/5264/4306/10351
HALLMARK_TGF_BETA_SIGNALING	52	0.53709127	1.791369717	0.001469937	0.00349985	2373	tags=42%, list=13%, signal=37%	5054/999/7057/650/6498/7046/3065/56937/11031/7050/1499/8412/57154/6574/7040/7071/90/51592/331/51742/7323/7082
HALLMARK_KRAS_SIGNALING_DN	190	-0.371678271	-1.462181041	0.003416204	0.00742653	2261	tags=18%, list=13%, signal=16%	6663/5409/22849/1585/5650/51806/4842/3848/83714/6707/2593/79085/80303/29903/55277/7832/7068/55890/786/3851/3860/1950/11346/5737/9194/26548/7704/70/6261/4625/10777/23676/9499/1158
HALLMARK_HYPOXIA	190	0.35654288	1.440150999	0.003384033	0.00742653	2224	tags=29%, list=12%, signal=26%	5054/1956/54541/6385/6513/2152/7162/4015/7045/5163/10397/136/8609/2131/25976/5317/54206/7163/23327/7422/3486/7128/55276/771/26136/8870/2026/3309/133/2023/1942/5214/1289/6478/3099/55818/4783/5033/9957/11015/57007/8614/857/4627/5209/55076/9435/26118/6576/5329/538/23036/2355/665/302
HALLMARK_ALLOGRAFT_REJECTION	193	-0.359071771	-1.414250841	0.007086166	0.014762845	2486	tags=31%, list=14%, signal=27%	8477/3665/27240/9450/919/3574/5788/3561/912/50852/1435/7535/11184/3848/5551/3625/925/7070/3603/1234/5199/56253/4689/973/940/3111/3551/914/43/3002/3059/1230/717/3117/6352/3122/4050/3683/322/7076/3394/10563/972/3109/6357/3001/5699/3932/2634/729230/915/1520/3689/3108/2268/6123/2213/23166/6347/6363
HALLMARK_CHOLESTEROL_HOMEOSTASIS	71	0.448558205	1.574658742	0.008576099	0.017152199	2706	tags=37%, list=15%, signal=31%	6713/114569/2770/134429/214/6319/54206/6309/3157/3949/5359/3156/1717/928/1499/182/4783/2171/51330/2194/308/5329/6811/6282/27346/10682
HALLMARK_APICAL_JUNCTION	187	0.340313532	1.374124257	0.00894718	0.017206116	2246	tags=25%, list=13%, signal=22%	1272/3918/3909/3673/347902/1308/3914/1956/999/1825/2770/6624/8754/3691/10205/1001/1823/7045/51474/5747/87/3675/7410/3728/5216/10487/5522/3667/84552/357/6464/1739/4478/4628/1024/4627/7414/3688/7073/2683/7533/4318/5291/143903/1432/26119/9019
HALLMARK_P53_PATHWAY	188	0.339976829	1.373814367	0.011757761	0.021773632	3340	tags=34%, list=19%, signal=28%	3552/54541/9635/5268/7039/6382/650/3691/8626/10397/8851/1030/23657/22824/6520/64065/4808/8870/10769/22891/5925/5912/4084/7378/1606/351/10544/7421/5784/5154/677/3714/1012/7040/2810/5111/55270/9618/9314/29927/8812/8673/23169/8651/23654/1029/1969/894/4071/8744/18/10614/30836/51278/8877/64393/6303/578/9538/55602/10458/834/57761
HALLMARK_KRAS_SIGNALING_UP	192	0.333940004	1.353342095	0.017769154	0.031730633	2053	tags=25%, list=11%, signal=22%	4319/3624/2150/2069/2591/131566/3673/6364/9053/9949/55107/650/5743/10205/6696/5328/26499/27075/669/6447/6662/1848/3486/7128/3728/6868/25907/81602/760/3575/3553/163590/79693/10103/7813/51193/23080/6801/22903/23531/7851/3237/23268/867/4318/5329/11179/9314
HALLMARK_REACTIVE_OXYGEN_SPECIES_PATHWAY	47	-0.471885029	-1.514221841	0.028973171	0.049343556	2651	tags=36%, list=15%, signal=31%	475/4710/2242/4720/2512/10542/9588/6647/4482/10494/4700/847/2879/2745/4046/7001/2878
HALLMARK_APOPTOSIS	159	0.332356171	1.315674353	0.029606134	0.049343556	3336	tags=35%, list=19%, signal=29%	2069/3552/650/7153/595/5366/3875/5747/6309/8743/1806/8915/8870/10950/2026/9638/7465/2065/2769/351/3553/3606/7042/1017/1499/994/857/960/6574/1491/840/51330/10134/672/301/8900/331/5663/599/4739/6093/665/388/894/1387/6648/10682/4092/2643/3482/5611/6303/3148/10059/4170/834
GSE42743
ID	setSize	enrichmentScore	NES	pvalue	FDR	rank	leading_edge	core_enrichment
KEGG_CELL_CYCLE	122	0.631150534	2.421872875	1.00E-10	8.14E-09	3056	tags=53%, list=17%, signal=45%	5591/983/9134/1021/7272/991/4085/595/891/1030/699/6502/10926/701/890/4173/8379/2932/5925/1111/7027/7465/3065/5885/990/9133/23594/7534/5933/7042/1017/1871/545/8317/994/1022/8697/5001/7040/2810/3066/7029/4999/5111/9126/4171/898/7533/8900/10971/10735/4172/8318/993/9184/1029/894/5347/996/1387/9232/4609/2033/8243/4176
KEGG_CARDIAC_MUSCLE_CONTRACTION	72	-0.698177952	-2.413136696	1.33E-10	8.14E-09	1692	tags=38%, list=9%, signal=34%	1351/7386/1327/1350/7384/9377/27089/1340/10975/786/1329/29796/488/1339/7169/70/779/4634/4624/23439/4625/782/781/1346/7134/477/4633
KEGG_PARKINSONS_DISEASE	99	-0.658364032	-2.38565862	1.00E-10	8.14E-09	3276	tags=56%, list=18%, signal=46%	842/293/7381/7419/1349/7385/11315/9627/4710/7327/4702/4719/4715/4720/4697/6390/6392/4709/4714/4698/4712/4724/4706/1351/7386/1327/4717/4723/4729/4694/1350/7384/120892/4707/7314/4701/9377/4722/27089/4713/4700/4731/4716/1340/4695/10975/1329/29796/4696/4708/65018/374291/1339/291/1346
KEGG_SPLICEOSOME	115	0.580580632	2.21047888	7.18E-10	3.30E-08	4913	tags=67%, list=27%, signal=49%	10189/23350/57187/22916/5356/4686/55110/9128/10772/10915/6628/58517/10285/988/9775/3178/10286/6629/9716/84950/84844/3190/8175/1665/6632/3183/55660/6627/9879/57461/27339/10465/6430/10946/51645/84991/220988/3306/6635/23658/10929/4670/3192/6434/6429/9129/6637/11338/10262/10291/22938/55696/51729/6426/9984/6432/23020/6428/51639/6634/153527/1659/56259/7307/51691/9939/10523/6626/11157/23450/10992/23451/…
KEGG_DILATED_CARDIOMYOPATHY	88	-0.63835633	-2.280243828	4.53E-09	1.67E-07	645	tags=27%, list=4%, signal=26%	786/3908/3680/488/6442/3679/1756/108/7169/70/6444/779/4634/4624/3479/4625/782/781/6445/1674/7134/7273/5350/4633
KEGG_OXIDATIVE_PHOSPHORYLATION	101	-0.598477501	-2.175068899	2.53E-08	7.75E-07	2492	tags=46%, list=14%, signal=39%	4710/10312/4702/4719/4715/4720/4697/6390/6392/4709/4714/4698/4712/4724/4706/126328/535/1351/7386/1327/4717/4723/4729/4694/1350/7384/4707/4701/9377/4722/27089/4713/4700/4731/4716/1340/4695/155066/10975/1329/29796/4696/4708/374291/1339/1346
KEGG_HYPERTROPHIC_CARDIOMYOPATHY_HCM	81	-0.63347809	-2.240332676	3.01E-08	7.91E-07	992	tags=31%, list=6%, signal=29%	1636/53632/786/3908/3680/488/6442/3679/1756/7169/70/6444/779/4634/4624/3479/4625/782/781/6445/5563/1674/7134/7273/4633
KEGG_PATHWAYS_IN_CANCER	318	0.420218582	1.818209614	5.79E-08	1.33E-06	2114	tags=25%, list=12%, signal=23%	4312/1288/3918/3576/3909/3673/8323/3914/1956/999/7039/9134/1021/6513/650/4233/7424/7855/3655/5743/112399/595/1030/6502/5747/332/3675/5290/7422/3728/1147/7184/3480/1163/2932/2263/5925/4436/7046/3091/3065/4893/5899/5888/8772/7474/7482/7042/5337/1017/1871/3912/1499/1399/5154/1398/5594/329/613/1282/7040/1857/3685/3066/2737/998/5599/3688/898/8030/867/4318/5291/9618/8900/331/10401/8453/2956/284217
KEGG_SMALL_CELL_LUNG_CANCER	84	0.570613326	2.077598416	2.18E-07	4.46E-06	2114	tags=37%, list=12%, signal=33%	1288/3918/3909/3673/3914/9134/1021/3655/5743/595/1030/6502/5747/3675/5290/1147/1163/5925/1017/1871/3912/329/1282/3685/3688/898/5291/9618/331/10401/284217
KEGG_SYSTEMIC_LUPUS_ERYTHEMATOSUS	50	-0.679801157	-2.175452775	7.20E-07	1.20E-05	1400	tags=44%, list=8%, signal=41%	940/3111/717/3117/3122/1511/716/714/89/3109/3119/729/3108/715/3113/3115/2213/730/713/712/718/88
KEGG_VIRAL_MYOCARDITIS	65	-0.637058467	-2.163628151	6.98E-07	1.20E-05	1763	tags=43%, list=10%, signal=39%	5551/8735/940/3111/4622/4629/3117/3122/3683/57644/3109/2534/3908/3119/3689/3108/3113/3115/4621/6442/1756/6444/4624/4626/4625/6445/4619/4620
KEGG_ALZHEIMERS_DISEASE	141	-0.516721746	-1.974996151	8.14E-07	1.25E-05	2492	tags=43%, list=14%, signal=38%	4710/5595/4702/4719/4715/3028/4720/775/4697/6390/6392/489/4709/5330/4714/51806/4698/4712/4724/4842/4706/5533/1351/7386/1327/4717/5532/4723/5664/4729/4694/1350/7384/4707/348/163688/4701/9377/4722/4035/27089/322/4713/4700/4731/4716/1340/4695/10975/1329/29796/4696/4708/374291/488/1339/779/4137/4023/1346/487
KEGG_CALCIUM_SIGNALING_PATHWAY	172	-0.481714296	-1.893213999	1.29E-06	1.82E-05	3794	tags=38%, list=21%, signal=31%	814/776/801/815/5731/952/8911/56848/3358/107/293/2903/7419/5257/2902/153/7220/5332/2925/5733/2767/3360/2066/552/886/4846/492/3357/775/489/5330/115/51806/6915/4842/85366/5159/5255/5533/491/113026/5532/683/2774/196883/163688/84812/5027/6547/10800/5136/51196/185/1910/488/5737/108/5156/5026/779/291/6261/487/7134/5350/7125
KEGG_HUNTINGTONS_DISEASE	155	-0.484552545	-1.885577036	4.49E-06	5.90E-05	3410	tags=43%, list=19%, signal=35%	1742/3064/842/246721/293/7381/7419/25981/1349/2902/7385/5332/1212/4710/4702/4719/4715/4720/4697/6390/6392/4709/5330/4714/4698/4712/4724/4706/1351/7386/6647/1327/2876/4717/7157/4723/4729/4694/1350/5468/7384/4707/4701/5439/5441/9377/4722/27089/8218/4713/4700/4731/4716/1340/5438/7052/4695/10975/1329/29796/4696/4708/10891/374291/1339/291/1346
KEGG_DRUG_METABOLISM_CYTOCHROME_P450	58	-0.626367933	-2.066938954	7.14E-06	8.76E-05	1831	tags=29%, list=10%, signal=26%	2954/2948/2953/2326/2952/2949/126/2944/373156/4259/2946/2327/218/4129/316/2947/125
KEGG_METABOLISM_OF_XENOBIOTICS_BY_CYTOCHROME_P450	55	-0.617764556	-2.011675642	1.38E-05	0.00015905	1831	tags=31%, list=10%, signal=28%	2954/2052/2948/2953/2952/1645/2949/126/2944/373156/8644/4259/2946/218/1545/2947/125
KEGG_INTESTINAL_IMMUNE_NETWORK_FOR_IGA_PRODUCTION	44	-0.624578108	-1.938379134	5.34E-05	0.000577807	4036	tags=59%, list=22%, signal=46%	115650/3600/3586/23308/7852/3601/942/3126/5284/958/9020/8741/608/940/3111/2826/3695/3117/3122/3109/3119/3108/3113/3115/10673/6387
KEGG_ASTHMA	26	-0.724850881	-2.007465481	8.35E-05	0.000853097	3634	tags=65%, list=20%, signal=52%	3586/6356/8288/3596/3126/958/2206/3111/2205/3117/3122/2207/3109/3119/3108/3113/3115
KEGG_ALLOGRAFT_REJECTION	33	-0.666132367	-1.968831819	0.000113557	0.001099709	3634	tags=48%, list=20%, signal=39%	3586/356/942/3126/958/5551/940/3111/3002/3117/3122/3109/3119/3108/3113/3115
KEGG_TYROSINE_METABOLISM	40	-0.630284762	-1.927946351	0.00014115	0.001298576	3543	tags=45%, list=20%, signal=36%	7299/7173/131/2184/1312/5409/1638/2954/51409/259307/126/2805/218/4129/8639/316/7306/125
KEGG_P53_SIGNALING_PATHWAY	65	0.520096641	1.802102957	0.000240384	0.002106224	1829	tags=32%, list=10%, signal=29%	5054/6241/5268/983/7057/9134/1021/595/5366/891/3486/64065/1111/9133/63970/6477/1017/545/8795/2810/898
KEGG_AUTOIMMUNE_THYROID_DISEASE	46	-0.601038326	-1.888617001	0.000343019	0.002868889	3634	tags=39%, list=20%, signal=31%	3586/356/3449/7173/942/3126/958/5551/940/3111/3002/3117/3122/3109/3119/3108/3113/3115
KEGG_COMPLEMENT_AND_COAGULATION_CASCADES	67	-0.543519779	-1.866904351	0.000372088	0.002976707	1263	tags=28%, list=7%, signal=26%	2159/5627/717/7035/716/714/2157/729/3075/715/710/730/713/712/718/7450/2/2162/1675
KEGG_BLADDER_CANCER	41	0.571827502	1.826236987	0.000467533	0.0034784	1348	tags=29%, list=8%, signal=27%	4312/3576/1956/999/7057/7424/595/7422/5925/4893/1871/5594
KEGG_UBIQUITIN_MEDIATED_PROTEOLYSIS	125	0.429136496	1.648539048	0.000472609	0.0034784	4089	tags=39%, list=23%, signal=30%	991/55236/6502/23327/26091/55284/83737/51366/92912/6477/26232/65264/329/8697/3093/57154/8450/11065/10054/672/867/90293/331/10401/8453/4281/9690/7328/8651/7323/27339/55120/996/10055/868/10277/26272/54926/4734/4591/7189/7329/10393/51465/1642/4214/10477/7325/64750
KEGG_ECM_RECEPTOR_INTERACTION	81	0.48117816	1.736697083	0.000589409	0.004016715	1802	tags=31%, list=10%, signal=28%	1288/3918/3909/3673/3696/3914/6385/7057/6382/3371/3655/3691/6696/3161/1301/3675/1290/961/1289/375790/3912/1282/960/3685/3688
KEGG_VASCULAR_SMOOTH_MUSCLE_CONTRACTION	103	-0.466097533	-1.702326846	0.000587082	0.004016715	2845	tags=32%, list=16%, signal=27%	94274/5332/2767/3778/81579/4881/5595/552/775/5605/5330/115/51806/369/5894/85366/196883/163688/4629/10266/5592/59/72/10267/10268/5588/4660/10398/185/108/140465/779/5320
KEGG_BASAL_TRANSCRIPTION_FACTORS	32	0.620837762	1.873564103	0.00078695	0.005022734	4235	tags=62%, list=24%, signal=48%	6873/6875/9519/2960/2957/2963/2965/2959/6877/6884/2968/11037/2967/6908/2962/6874/6882/6872/138474/2961
KEGG_ARACHIDONIC_ACID_METABOLISM	50	-0.563483641	-1.803221482	0.000791627	0.005022734	1478	tags=38%, list=8%, signal=35%	80142/124975/4051/2053/1571/81579/2876/239/2687/874/2877/2879/27306/8644/5730/2878/240/5740/5320
KEGG_PHENYLALANINE_METABOLISM	16	-0.761726678	-1.933661301	0.000819991	0.005029279	2062	tags=38%, list=11%, signal=33%	9588/259307/2805/218/4129/8639
KEGG_RIBOSOME	69	-0.517087899	-1.790085907	0.000951561	0.005647974	5945	tags=64%, list=33%, signal=43%	6175/6152/6233/6171/6194/6191/6168/6204/6136/6210/6223/6206/6222/6229/6218/6164/6169/6203/6209/6143/6141/6146/6147/6234/6135/6228/2197/140801/9045/6160/6176/6138/6230/6192/6166/6193/25873/6232/11224/7311/51065/6161/6159/6123
KEGG_DNA_REPLICATION	36	0.57978547	1.788481745	0.001141214	0.006561982	3294	tags=50%, list=18%, signal=41%	5984/10714/4173/5983/5558/1763/5427/2237/5111/4171/6117/54107/4172/5981/10535/5557/4176/4175
KEGG_TIGHT_JUNCTION	125	-0.439697659	-1.651878741	0.00118538	0.00660939	1627	tags=21%, list=9%, signal=19%	8735/4636/50855/9074/4622/7122/23136/3059/4629/9863/57644/89/8777/5588/83700/22808/10398/58494/4621/4624/4626/4625/88/4619/4633/4620
KEGG_ADHERENS_JUNCTION	66	0.484580905	1.681603708	0.001311152	0.007095646	3416	tags=48%, list=19%, signal=39%	1956/999/4233/6591/8936/5792/87/1459/3480/7525/7046/1499/5594/52/998/117178/7414/5770/8826/2241/5879/7082/1387/83439/10810/9855/6934/2033/10163/1457/10458/81
KEGG_ERBB_SIGNALING_PATHWAY	86	0.4558534	1.666990985	0.001642185	0.008633199	1944	tags=22%, list=11%, signal=20%	374/3084/2069/1956/7039/5747/5290/2932/2065/4893/6464/1399/1398/5062/5594/5599/27/867/5291
KEGG_RENAL_CELL_CARCINOMA	66	0.475001552	1.648361219	0.002011756	0.01000441	3329	tags=39%, list=19%, signal=32%	7039/6513/4233/7424/112399/5290/7422/3091/4893/7042/1399/1398/5062/5594/7040/998/5291/5908/8453/5879/1387/2033/56924/2034/5781/2885
KEGG_PYRIMIDINE_METABOLISM	91	0.447165649	1.638585851	0.001966028	0.01000441	3428	tags=40%, list=19%, signal=32%	6241/10622/10714/1806/1503/4860/4907/7378/87178/5558/7372/7298/6240/956/5427/7083/10621/54107/51251/5440/4830/1890/5557/129607/957/1633/51727/1635/5433/978/955/5430/11128/5432/124583/5437
KEGG_EPITHELIAL_CELL_SIGNALING_IN_HELICOBACTER_PYLORI_INFECTION	67	0.477811303	1.655683425	0.002600208	0.01259048	2809	tags=34%, list=16%, signal=29%	3576/5803/1956/2919/4233/528/50848/1147/6868/102/51606/998/5599/523/1432/5879/4067/23545/7082/6416/9114/51382/5603
KEGG_FATTY_ACID_METABOLISM	40	-0.559856931	-1.712518201	0.002731852	0.012888738	2365	tags=40%, list=13%, signal=35%	3032/23305/34/33/51703/35/37/1632/126/217/2180/10449/3033/38/36/125
KEGG_NUCLEOTIDE_EXCISION_REPAIR	43	0.52105541	1.687570017	0.002818856	0.012966739	2781	tags=40%, list=15%, signal=33%	5984/10714/5983/1022/8450/5427/5887/2965/5111/6117/54107/1069/5981/4331/2074/2968/2967
KEGG_RENIN_ANGIOTENSIN_SYSTEM	17	-0.705140647	-1.805353922	0.003022254	0.013563287	3002	tags=53%, list=17%, signal=44%	4311/186/290/1215/1359/1511/1636/185/183
KEGG_BIOSYNTHESIS_OF_UNSATURATED_FATTY_ACIDS	17	0.66734981	1.724080886	0.003970738	0.017078616	3015	tags=41%, list=17%, signal=34%	79966/6319/79071/60481/11332/51144/55432
KEGG_VALINE_LEUCINE_AND_ISOLEUCINE_DEGRADATION	43	-0.531532063	-1.637946403	0.003991198	0.017078616	3423	tags=53%, list=19%, signal=43%	1892/27034/26275/30/5095/84693/3158/1738/3032/3028/4329/3712/34/259307/35/593/217/11112/10449/3033/38/36/316
KEGG_FOCAL_ADHESION	193	0.363638945	1.487980198	0.004237686	0.017721232	2205	tags=28%, list=12%, signal=25%	1288/3918/3909/3673/3696/3914/1956/7057/3371/4233/7424/3655/3691/595/6696/56034/858/394/1301/5747/87/3675/5290/7422/7410/1290/3480/10451/2932/2317/1289/6464/3912/1499/1399/5154/1398/5062/5829/5594/329/1282/857/3685/998/5599/7414/3688/4638/5291/5908/331/284217/6093/5879
KEGG_PYRUVATE_METABOLISM	39	-0.551289305	-1.682698875	0.004798237	0.019619458	1965	tags=38%, list=11%, signal=34%	1738/4190/55902/5105/84532/5160/9380/197257/5162/10873/217/4191/3029/231/38
KEGG_ENDOCYTOSIS	170	0.358860089	1.448658305	0.004963074	0.019852297	3419	tags=32%, list=19%, signal=26%	1956/92421/4233/23327/3949/5584/57403/3480/83737/84612/2263/8853/2065/10254/84552/11031/7037/8027/1173/5337/26286/9525/30846/5590/57154/23362/998/30844/79720/51510/867/51534/23527/9829/26119/163/382/9101/50807/9146/23550/3306/200576/2261/60682/868/8411/55040/154/10617/10059/6457/4734/5878
KEGG_STEROID_BIOSYNTHESIS	16	0.676121079	1.712137086	0.0055966	0.021910095	2706	tags=44%, list=15%, signal=37%	6713/1594/6309/1717/6307/1718/10682
KEGG_PANCREATIC_CANCER	69	0.45443542	1.58409095	0.006489426	0.024876131	2205	tags=30%, list=12%, signal=27%	1956/7039/1021/7424/595/5290/7422/1147/5925/7046/5899/5888/7042/5337/1871/5594/7040/998/5599/5291/5879
KEGG_TRYPTOPHAN_METABOLISM	39	-0.538824884	-1.644653754	0.006930754	0.026025688	1500	tags=31%, list=8%, signal=28%	23498/4967/3620/259307/11185/847/217/4129/3033/38/316/1545
KEGG_CITRATE_CYCLE_TCA_CYCLE	30	-0.584427148	-1.685921262	0.007741985	0.028490504	3101	tags=47%, list=17%, signal=39%	48/4967/1738/3421/6390/6392/4190/8801/5105/5160/5162/50/4191/3418
KEGG_CELL_ADHESION_MOLECULES_CAMS	125	-0.396976897	-1.491383189	0.010028025	0.036179541	2299	tags=34%, list=13%, signal=30%	5788/4267/6383/8516/23705/923/1462/1013/925/9074/940/3111/914/7122/947/257194/3695/6402/3117/3122/57502/3683/6401/6403/90952/3109/6614/3119/3680/5797/6404/3689/3108/3385/3113/83700/7412/1003/3115/3684/5175/58494/3384
KEGG_TYPE_I_DIABETES_MELLITUS	39	-0.524272731	-1.600236256	0.01035821	0.036652129	1763	tags=33%, list=10%, signal=30%	5551/940/3111/3002/5799/3117/3122/3109/1363/3119/3108/3113/3115
KEGG_MISMATCH_REPAIR	22	0.594256956	1.645454689	0.013114224	0.045528625	2652	tags=45%, list=15%, signal=39%	5984/10714/4436/5983/9156/5111/6117/2956/5981/4437
KEGG_CHRONIC_MYELOID_LEUKEMIA	72	0.419248375	1.477435603	0.014182202	0.048324541	3329	tags=36%, list=19%, signal=30%	1021/595/5290/1147/5925/7046/3065/4893/7042/6464/1871/1399/1398/5594/613/7040/3066/867/5291/1029/1488/4609/868/1019/5781/2885
