# Supplementary material for: KLF7 regulates super-enhancer-driven IGF2BP2 overexpression to promote the progression of head and neck squamous cell carcinoma
Source: J Exp Clin Cancer Res. 2024 Mar 5;43:69. doi: 10.1186/s13046-024-02996-y (PMC10913600; doi:10.1186/s13046-024-02996-y)
Supplement: Supplementary file 7 — Supplementary Material 7. [file 13046_2024_2996_MOESM7_ESM.xls]

## Sheet: Sheet1
JASPAR 2022 transcription factors in IGF2BP2 promoter region	JASPAR 2022 transcription factors in IGF2BP2-SE region	Common transcription factors
ZNF257	EGR1	EGR1
ZNF148	ESR2	KLF1
ERF::FOXO1	HNF4A	KLF10
FLI1::FOXI1	HNF4G	KLF12
ETS1	HOXC13	KLF14
KLF15	KLF1	KLF15
KLF10	KLF10	KLF4
TFAP2A	KLF11	KLF7
KLF12	KLF12	KLF9
KLF14	KLF14	MAZ
TFAP2B	KLF15	PATZ1
TFAP2C	KLF16	PRDM9
Stat5b	KLF4	SP1
KLF9	KLF5	SP2
ZNF530	KLF7	SP4
ETS2	KLF9	SP5
ZNF610	MAZ	TFAP2A
PLAG1	NR2C2	TFAP2C
ZNF93	Nrf1	WT1
PATZ1	PATZ1	ZFP14
MYOG	PRDM9	ZKSCAN5
ASCL1	RARA	ZNF148
ASC12	RARA::RARA	ZNF257
Olig2	RARA::RXRG	ZNF263
WT1	Rarb	ZNF417
ERF	REL	ZNF454
FOXO1::ELF1	RELA	ZNF460
CTCFL	Six4	ZNF530
KLF1	SP1	ZNF610
KLF17	SP2
SP2	SP3
SP1	SP4
ZNF417	SP5
KLF4	SP8
ZNF263	SP9
ZNF768	Spi1
ZNF460	TFAP2A
ZBTB14	TFAP2C
ZKSCAN5	VEZF1
ZNF454	WT1
ZNF701	ZBTB7B
SMAD2	ZFP14
ELF1	ZKSCAN5
PRDM9	ZNF148
SP4	ZNF257
ZFP14	ZNF263
RREB1	ZNF281
FEV	ZNF320
ETV3	ZNF416
KLF7	ZNF417
EGR1	ZNF454
MAZ	ZNF460
SP5	ZNF530
ETV4	ZNF610
ETV5::FOXO1	ZNF707
FOXO1::ELK1
FOXO1::ELK3
Gli1
Gli2
GLI3
Stat5b::Stat5b
TP73
